# Supplementary material for: Influence of geographic isolation and the environment on gene flow among phenotypically diverse lizards
Source: Heredity (Edinb). 2024 Sep 12;133(5):317–30. doi: 10.1038/s41437-024-00716-y (PMC11528109; doi:10.1038/s41437-024-00716-y)
Supplement: Supplementary file 3 — Supplemental Material - Grande Terre Genetic File for Random Forest Analyses [file 41437_2024_716_MOESM3_ESM.csv]

locality1	locality2	lat1	long1	lat2	long2	Dps
CHA_CJS2000_GGTTG_CGATGT	CHA_CJS2001_AATTA_CGATGT	16.261	-61.357	16.261	-61.357	0.889107945
CHA_CJS2000_GGTTG_CGATGT	CHA_CJS2003_TCGAT_CGATGT	16.261	-61.357	16.261	-61.357	0.889779049
CHA_CJS2000_GGTTG_CGATGT	CHA_CJS2004_ACACA_CGATGT	16.261	-61.357	16.261	-61.357	0.886904995
CHA_CJS2000_GGTTG_CGATGT	CHA_CJS2005_TGCAT_CGATGT	16.261	-61.357	16.261	-61.357	0.889184016
CHA_CJS2000_GGTTG_CGATGT	CHA_CJS2006_ACGGT_CGATGT	16.261	-61.357	16.261	-61.357	0.891273473
CHA_CJS2000_GGTTG_CGATGT	CHA_CJS2007_AGCTA_CGATGT	16.261	-61.357	16.261	-61.357	0.885309278
CHA_CJS2000_GGTTG_CGATGT	CHA_CJS2009_CAACC_CGATGT	16.261	-61.357	16.261	-61.357	0.889117405
CHA_CJS2000_GGTTG_CGATGT	COC_CEJ0077_AACCA_ATCACG	16.261	-61.357	16.2264	-61.4771	0.887061089
CHA_CJS2000_GGTTG_CGATGT	COC_CEJ0080_AAGGA_ATCACG	16.261	-61.357	16.2264	-61.4771	0.886060118
CHA_CJS2000_GGTTG_CGATGT	COC_CEJ0081_GGTTG_ATCACG	16.261	-61.357	16.2264	-61.4771	0.885074174
CHA_CJS2000_GGTTG_CGATGT	COC_CJS0302_AATTA_ATCACG	16.261	-61.357	16.2264	-61.4771	0.884250041
CHA_CJS2000_GGTTG_CGATGT	COC_CJS0303_TCGAT_ATCACG	16.261	-61.357	16.2264	-61.4771	0.886219402
CHA_CJS2000_GGTTG_CGATGT	COC_CJS0304_ACACA_ATCACG	16.261	-61.357	16.2264	-61.4771	0.884817798
CHA_CJS2000_GGTTG_CGATGT	COC_CJS0305_TGCAT_ATCACG	16.261	-61.357	16.2264	-61.4771	0.885460693
CHA_CJS2000_GGTTG_CGATGT	DES_CJS2100_ACGGT_TTAGGC	16.261	-61.357	16.2726	-61.3094	0.891576461
CHA_CJS2000_GGTTG_CGATGT	DES_CJS2102_AGCTA_TTAGGC	16.261	-61.357	16.2726	-61.3094	0.888439284
CHA_CJS2000_GGTTG_CGATGT	DES_CJS2103_CAACC_TTAGGC	16.261	-61.357	16.2726	-61.3094	0.887587043
CHA_CJS2000_GGTTG_CGATGT	DES_CJS2104_CGATC_TTAGGC	16.261	-61.357	16.2726	-61.3094	0.887870378
CHA_CJS2000_GGTTG_CGATGT	DES_CJS2105_AACCA_TGACCA	16.261	-61.357	16.2726	-61.3094	0.887653932
CHA_CJS2000_GGTTG_CGATGT	DES_CJS2107_AAGGA_TGACCA	16.261	-61.357	16.2726	-61.3094	0.885868714
CHA_CJS2000_GGTTG_CGATGT	DES_CJS2108_GGTTG_TGACCA	16.261	-61.357	16.2726	-61.3094	0.89056936
CHA_CJS2000_GGTTG_CGATGT	DES_CJS2109_AATTA_TGACCA	16.261	-61.357	16.2726	-61.3094	0.886186656
CHA_CJS2000_GGTTG_CGATGT	FOC_CJS2024_CGATC_CGATGT	16.261	-61.357	16.2421	-61.3974	0.884979544
CHA_CJS2000_GGTTG_CGATGT	FOC_CJS2025_AACCA_TTAGGC	16.261	-61.357	16.2421	-61.3974	0.889078431
CHA_CJS2000_GGTTG_CGATGT	FOC_CJS2027_AAGGA_TTAGGC	16.261	-61.357	16.2421	-61.3974	0.882364455
CHA_CJS2000_GGTTG_CGATGT	FOC_CJS2028_GGTTG_TTAGGC	16.261	-61.357	16.2421	-61.3974	0.884254391
CHA_CJS2000_GGTTG_CGATGT	FOC_CJS2029_AATTA_TTAGGC	16.261	-61.357	16.2421	-61.3974	0.883490216
CHA_CJS2000_GGTTG_CGATGT	FOC_CJS2030_TCGAT_TTAGGC	16.261	-61.357	16.2421	-61.3974	0.883642529
CHA_CJS2000_GGTTG_CGATGT	FOC_CJS2031_ACACA_TTAGGC	16.261	-61.357	16.2421	-61.3974	0.884763498
CHA_CJS2000_GGTTG_CGATGT	FOC_CJS2032_TGCAT_TTAGGC	16.261	-61.357	16.2421	-61.3974	0.886755303
CHA_CJS2000_GGTTG_CGATGT	MAR_CEJ084_CGATC_CGATGT	16.261	-61.357	16.2252	-61.5307	0.884734476
CHA_CJS2000_GGTTG_CGATGT	MAR_CEJ085_TCGAT_CGATGT	16.261	-61.357	16.2252	-61.5307	0.889116162
CHA_CJS2000_GGTTG_CGATGT	MAR_CEJ088_ACGGT_CGATGT	16.261	-61.357	16.2252	-61.5307	0.888610517
CHA_CJS2000_GGTTG_CGATGT	MAR_CEJ100_AAGGA_CGATGT	16.261	-61.357	16.2252	-61.5307	0.888783639
CHA_CJS2000_GGTTG_CGATGT	MAR_CEJ106_AGCTA_CGATGT	16.261	-61.357	16.2252	-61.5307	0.888902932
CHA_CJS2000_GGTTG_CGATGT	MAR_CEJ107_ACACA_CGATGT	16.261	-61.357	16.2252	-61.5307	0.884149953
CHA_CJS2000_GGTTG_CGATGT	MAR_CEJ108_AATTA_CGATGT	16.261	-61.357	16.2252	-61.5307	0.885861531
CHA_CJS2000_GGTTG_CGATGT	MOR_CJS0323_CGATC_ATCACG	16.261	-61.357	16.3364	-61.457	0.88522272
CHA_CJS2000_GGTTG_CGATGT	MOR_CJS0324_AACCA_CGATGT	16.261	-61.357	16.3364	-61.457	0.887660206
CHA_CJS2000_GGTTG_CGATGT	MOR_CJS0326_AAGGA_CGATGT	16.261	-61.357	16.3364	-61.457	0.888813017
CHA_CJS2000_GGTTG_CGATGT	MOR_CJS2114_AGCTA_TGACCA	16.261	-61.357	16.3364	-61.457	0.883901471
CHA_CJS2000_GGTTG_CGATGT	MOR_CJS2115_CAACC_TGACCA	16.261	-61.357	16.3364	-61.457	0.886090284
CHA_CJS2000_GGTTG_CGATGT	MOR_CJS2116_CGATC_TGACCA	16.261	-61.357	16.3364	-61.457	0.886377769
CHA_CJS2000_GGTTG_CGATGT	PEL_cjs2150_AAGGA_CGATGT	16.261	-61.357	16.42007	-61.46466	0.889311334
CHA_CJS2000_GGTTG_CGATGT	PEL_cjs2151_GGTTG_CGATGT	16.261	-61.357	16.42007	-61.46466	0.88743741
CHA_CJS2000_GGTTG_CGATGT	ROG_CJS0315_ACGGT_ATCACG	16.261	-61.357	16.36767	-61.45475	0.888207894
CHA_CJS2000_GGTTG_CGATGT	ROG_CJS0316_AGCTA_ATCACG	16.261	-61.357	16.36767	-61.45475	0.881540097
CHA_CJS2000_GGTTG_CGATGT	ROG_CJS0317_CAACC_ATCACG	16.261	-61.357	16.36767	-61.45475	0.891254524
CHA_CJS2000_GGTTG_CGATGT	ROG_CJS2110_TCGAT_TGACCA	16.261	-61.357	16.36767	-61.45475	0.886361863
CHA_CJS2000_GGTTG_CGATGT	ROG_CJS2111_ACACA_TGACCA	16.261	-61.357	16.36767	-61.45475	0.886856342
CHA_CJS2000_GGTTG_CGATGT	ROG_CJS2112_TGCAT_TGACCA	16.261	-61.357	16.36767	-61.45475	0.886767456
CHA_CJS2000_GGTTG_CGATGT	ROG_CJS2113_ACGGT_TGACCA	16.261	-61.357	16.36767	-61.45475	0.890429303
CHA_CJS2000_GGTTG_CGATGT	ROG_CJS2148_AACCA_CGATGT	16.261	-61.357	16.36767	-61.45475	0.888386263
CHA_CJS2001_AATTA_CGATGT	CHA_CJS2000_GGTTG_CGATGT	16.261	-61.357	16.261	-61.357	0.889107945
CHA_CJS2001_AATTA_CGATGT	CHA_CJS2003_TCGAT_CGATGT	16.261	-61.357	16.261	-61.357	0.890442069
CHA_CJS2001_AATTA_CGATGT	CHA_CJS2004_ACACA_CGATGT	16.261	-61.357	16.261	-61.357	0.88856752
CHA_CJS2001_AATTA_CGATGT	CHA_CJS2005_TGCAT_CGATGT	16.261	-61.357	16.261	-61.357	0.890031615
CHA_CJS2001_AATTA_CGATGT	CHA_CJS2006_ACGGT_CGATGT	16.261	-61.357	16.261	-61.357	0.890876847
CHA_CJS2001_AATTA_CGATGT	CHA_CJS2007_AGCTA_CGATGT	16.261	-61.357	16.261	-61.357	0.887462943
CHA_CJS2001_AATTA_CGATGT	CHA_CJS2009_CAACC_CGATGT	16.261	-61.357	16.261	-61.357	0.889127884
CHA_CJS2001_AATTA_CGATGT	COC_CEJ0077_AACCA_ATCACG	16.261	-61.357	16.2264	-61.4771	0.887533764
CHA_CJS2001_AATTA_CGATGT	COC_CEJ0080_AAGGA_ATCACG	16.261	-61.357	16.2264	-61.4771	0.885926647
CHA_CJS2001_AATTA_CGATGT	COC_CEJ0081_GGTTG_ATCACG	16.261	-61.357	16.2264	-61.4771	0.885303418
CHA_CJS2001_AATTA_CGATGT	COC_CJS0302_AATTA_ATCACG	16.261	-61.357	16.2264	-61.4771	0.883517076
CHA_CJS2001_AATTA_CGATGT	COC_CJS0303_TCGAT_ATCACG	16.261	-61.357	16.2264	-61.4771	0.88450449
CHA_CJS2001_AATTA_CGATGT	COC_CJS0304_ACACA_ATCACG	16.261	-61.357	16.2264	-61.4771	0.882596575
CHA_CJS2001_AATTA_CGATGT	COC_CJS0305_TGCAT_ATCACG	16.261	-61.357	16.2264	-61.4771	0.885716584
CHA_CJS2001_AATTA_CGATGT	DES_CJS2100_ACGGT_TTAGGC	16.261	-61.357	16.2726	-61.3094	0.891328275
CHA_CJS2001_AATTA_CGATGT	DES_CJS2102_AGCTA_TTAGGC	16.261	-61.357	16.2726	-61.3094	0.887957972
CHA_CJS2001_AATTA_CGATGT	DES_CJS2103_CAACC_TTAGGC	16.261	-61.357	16.2726	-61.3094	0.888326361
CHA_CJS2001_AATTA_CGATGT	DES_CJS2104_CGATC_TTAGGC	16.261	-61.357	16.2726	-61.3094	0.888802063
CHA_CJS2001_AATTA_CGATGT	DES_CJS2105_AACCA_TGACCA	16.261	-61.357	16.2726	-61.3094	0.88622778
CHA_CJS2001_AATTA_CGATGT	DES_CJS2107_AAGGA_TGACCA	16.261	-61.357	16.2726	-61.3094	0.88739726
CHA_CJS2001_AATTA_CGATGT	DES_CJS2108_GGTTG_TGACCA	16.261	-61.357	16.2726	-61.3094	0.887526882
CHA_CJS2001_AATTA_CGATGT	DES_CJS2109_AATTA_TGACCA	16.261	-61.357	16.2726	-61.3094	0.887635397
CHA_CJS2001_AATTA_CGATGT	FOC_CJS2024_CGATC_CGATGT	16.261	-61.357	16.2421	-61.3974	0.883487594
CHA_CJS2001_AATTA_CGATGT	FOC_CJS2025_AACCA_TTAGGC	16.261	-61.357	16.2421	-61.3974	0.887774295
CHA_CJS2001_AATTA_CGATGT	FOC_CJS2027_AAGGA_TTAGGC	16.261	-61.357	16.2421	-61.3974	0.886662235
CHA_CJS2001_AATTA_CGATGT	FOC_CJS2028_GGTTG_TTAGGC	16.261	-61.357	16.2421	-61.3974	0.885796582
CHA_CJS2001_AATTA_CGATGT	FOC_CJS2029_AATTA_TTAGGC	16.261	-61.357	16.2421	-61.3974	0.883428883
CHA_CJS2001_AATTA_CGATGT	FOC_CJS2030_TCGAT_TTAGGC	16.261	-61.357	16.2421	-61.3974	0.884965743
CHA_CJS2001_AATTA_CGATGT	FOC_CJS2031_ACACA_TTAGGC	16.261	-61.357	16.2421	-61.3974	0.885214688
CHA_CJS2001_AATTA_CGATGT	FOC_CJS2032_TGCAT_TTAGGC	16.261	-61.357	16.2421	-61.3974	0.886653161
CHA_CJS2001_AATTA_CGATGT	MAR_CEJ084_CGATC_CGATGT	16.261	-61.357	16.2252	-61.5307	0.885200729
CHA_CJS2001_AATTA_CGATGT	MAR_CEJ085_TCGAT_CGATGT	16.261	-61.357	16.2252	-61.5307	0.886663977
CHA_CJS2001_AATTA_CGATGT	MAR_CEJ088_ACGGT_CGATGT	16.261	-61.357	16.2252	-61.5307	0.888495277
CHA_CJS2001_AATTA_CGATGT	MAR_CEJ100_AAGGA_CGATGT	16.261	-61.357	16.2252	-61.5307	0.888433361
CHA_CJS2001_AATTA_CGATGT	MAR_CEJ106_AGCTA_CGATGT	16.261	-61.357	16.2252	-61.5307	0.887732943
CHA_CJS2001_AATTA_CGATGT	MAR_CEJ107_ACACA_CGATGT	16.261	-61.357	16.2252	-61.5307	0.885129137
CHA_CJS2001_AATTA_CGATGT	MAR_CEJ108_AATTA_CGATGT	16.261	-61.357	16.2252	-61.5307	0.884654826
CHA_CJS2001_AATTA_CGATGT	MOR_CJS0323_CGATC_ATCACG	16.261	-61.357	16.3364	-61.457	0.88543956
CHA_CJS2001_AATTA_CGATGT	MOR_CJS0324_AACCA_CGATGT	16.261	-61.357	16.3364	-61.457	0.887478057
CHA_CJS2001_AATTA_CGATGT	MOR_CJS0326_AAGGA_CGATGT	16.261	-61.357	16.3364	-61.457	0.886840259
CHA_CJS2001_AATTA_CGATGT	MOR_CJS2114_AGCTA_TGACCA	16.261	-61.357	16.3364	-61.457	0.884385201
CHA_CJS2001_AATTA_CGATGT	MOR_CJS2115_CAACC_TGACCA	16.261	-61.357	16.3364	-61.457	0.885164385
CHA_CJS2001_AATTA_CGATGT	MOR_CJS2116_CGATC_TGACCA	16.261	-61.357	16.3364	-61.457	0.886953313
CHA_CJS2001_AATTA_CGATGT	PEL_cjs2150_AAGGA_CGATGT	16.261	-61.357	16.42007	-61.46466	0.888849076
CHA_CJS2001_AATTA_CGATGT	PEL_cjs2151_GGTTG_CGATGT	16.261	-61.357	16.42007	-61.46466	0.88670463
CHA_CJS2001_AATTA_CGATGT	ROG_CJS0315_ACGGT_ATCACG	16.261	-61.357	16.36767	-61.45475	0.886731193
CHA_CJS2001_AATTA_CGATGT	ROG_CJS0316_AGCTA_ATCACG	16.261	-61.357	16.36767	-61.45475	0.883048181
CHA_CJS2001_AATTA_CGATGT	ROG_CJS0317_CAACC_ATCACG	16.261	-61.357	16.36767	-61.45475	0.890729807
CHA_CJS2001_AATTA_CGATGT	ROG_CJS2110_TCGAT_TGACCA	16.261	-61.357	16.36767	-61.45475	0.885281048
CHA_CJS2001_AATTA_CGATGT	ROG_CJS2111_ACACA_TGACCA	16.261	-61.357	16.36767	-61.45475	0.885715952
CHA_CJS2001_AATTA_CGATGT	ROG_CJS2112_TGCAT_TGACCA	16.261	-61.357	16.36767	-61.45475	0.885724852
CHA_CJS2001_AATTA_CGATGT	ROG_CJS2113_ACGGT_TGACCA	16.261	-61.357	16.36767	-61.45475	0.89037107
CHA_CJS2001_AATTA_CGATGT	ROG_CJS2148_AACCA_CGATGT	16.261	-61.357	16.36767	-61.45475	0.888950327
CHA_CJS2003_TCGAT_CGATGT	CHA_CJS2000_GGTTG_CGATGT	16.261	-61.357	16.261	-61.357	0.889779049
CHA_CJS2003_TCGAT_CGATGT	CHA_CJS2001_AATTA_CGATGT	16.261	-61.357	16.261	-61.357	0.890442069
CHA_CJS2003_TCGAT_CGATGT	CHA_CJS2004_ACACA_CGATGT	16.261	-61.357	16.261	-61.357	0.890431373
CHA_CJS2003_TCGAT_CGATGT	CHA_CJS2005_TGCAT_CGATGT	16.261	-61.357	16.261	-61.357	0.890349502
CHA_CJS2003_TCGAT_CGATGT	CHA_CJS2006_ACGGT_CGATGT	16.261	-61.357	16.261	-61.357	0.897707963
CHA_CJS2003_TCGAT_CGATGT	CHA_CJS2007_AGCTA_CGATGT	16.261	-61.357	16.261	-61.357	0.888292664
CHA_CJS2003_TCGAT_CGATGT	CHA_CJS2009_CAACC_CGATGT	16.261	-61.357	16.261	-61.357	0.889855129
CHA_CJS2003_TCGAT_CGATGT	COC_CEJ0077_AACCA_ATCACG	16.261	-61.357	16.2264	-61.4771	0.887029203
CHA_CJS2003_TCGAT_CGATGT	COC_CEJ0080_AAGGA_ATCACG	16.261	-61.357	16.2264	-61.4771	0.886062229
CHA_CJS2003_TCGAT_CGATGT	COC_CEJ0081_GGTTG_ATCACG	16.261	-61.357	16.2264	-61.4771	0.885787574
CHA_CJS2003_TCGAT_CGATGT	COC_CJS0302_AATTA_ATCACG	16.261	-61.357	16.2264	-61.4771	0.884863493
CHA_CJS2003_TCGAT_CGATGT	COC_CJS0303_TCGAT_ATCACG	16.261	-61.357	16.2264	-61.4771	0.887246185
CHA_CJS2003_TCGAT_CGATGT	COC_CJS0304_ACACA_ATCACG	16.261	-61.357	16.2264	-61.4771	0.884441601
CHA_CJS2003_TCGAT_CGATGT	COC_CJS0305_TGCAT_ATCACG	16.261	-61.357	16.2264	-61.4771	0.888301521
CHA_CJS2003_TCGAT_CGATGT	DES_CJS2100_ACGGT_TTAGGC	16.261	-61.357	16.2726	-61.3094	0.894307019
CHA_CJS2003_TCGAT_CGATGT	DES_CJS2102_AGCTA_TTAGGC	16.261	-61.357	16.2726	-61.3094	0.888313928
CHA_CJS2003_TCGAT_CGATGT	DES_CJS2103_CAACC_TTAGGC	16.261	-61.357	16.2726	-61.3094	0.890637263
CHA_CJS2003_TCGAT_CGATGT	DES_CJS2104_CGATC_TTAGGC	16.261	-61.357	16.2726	-61.3094	0.888553272
CHA_CJS2003_TCGAT_CGATGT	DES_CJS2105_AACCA_TGACCA	16.261	-61.357	16.2726	-61.3094	0.88872878
CHA_CJS2003_TCGAT_CGATGT	DES_CJS2107_AAGGA_TGACCA	16.261	-61.357	16.2726	-61.3094	0.887943903
CHA_CJS2003_TCGAT_CGATGT	DES_CJS2108_GGTTG_TGACCA	16.261	-61.357	16.2726	-61.3094	0.88950363
CHA_CJS2003_TCGAT_CGATGT	DES_CJS2109_AATTA_TGACCA	16.261	-61.357	16.2726	-61.3094	0.887479879
CHA_CJS2003_TCGAT_CGATGT	FOC_CJS2024_CGATC_CGATGT	16.261	-61.357	16.2421	-61.3974	0.88639647
CHA_CJS2003_TCGAT_CGATGT	FOC_CJS2025_AACCA_TTAGGC	16.261	-61.357	16.2421	-61.3974	0.889850511
CHA_CJS2003_TCGAT_CGATGT	FOC_CJS2027_AAGGA_TTAGGC	16.261	-61.357	16.2421	-61.3974	0.885923949
CHA_CJS2003_TCGAT_CGATGT	FOC_CJS2028_GGTTG_TTAGGC	16.261	-61.357	16.2421	-61.3974	0.886898949
CHA_CJS2003_TCGAT_CGATGT	FOC_CJS2029_AATTA_TTAGGC	16.261	-61.357	16.2421	-61.3974	0.886806861
CHA_CJS2003_TCGAT_CGATGT	FOC_CJS2030_TCGAT_TTAGGC	16.261	-61.357	16.2421	-61.3974	0.887050135
CHA_CJS2003_TCGAT_CGATGT	FOC_CJS2031_ACACA_TTAGGC	16.261	-61.357	16.2421	-61.3974	0.886888507
CHA_CJS2003_TCGAT_CGATGT	FOC_CJS2032_TGCAT_TTAGGC	16.261	-61.357	16.2421	-61.3974	0.889012708
CHA_CJS2003_TCGAT_CGATGT	MAR_CEJ084_CGATC_CGATGT	16.261	-61.357	16.2252	-61.5307	0.885246948
CHA_CJS2003_TCGAT_CGATGT	MAR_CEJ085_TCGAT_CGATGT	16.261	-61.357	16.2252	-61.5307	0.88972825
CHA_CJS2003_TCGAT_CGATGT	MAR_CEJ088_ACGGT_CGATGT	16.261	-61.357	16.2252	-61.5307	0.890716704
CHA_CJS2003_TCGAT_CGATGT	MAR_CEJ100_AAGGA_CGATGT	16.261	-61.357	16.2252	-61.5307	0.890859482
CHA_CJS2003_TCGAT_CGATGT	MAR_CEJ106_AGCTA_CGATGT	16.261	-61.357	16.2252	-61.5307	0.889176172
CHA_CJS2003_TCGAT_CGATGT	MAR_CEJ107_ACACA_CGATGT	16.261	-61.357	16.2252	-61.5307	0.887940552
CHA_CJS2003_TCGAT_CGATGT	MAR_CEJ108_AATTA_CGATGT	16.261	-61.357	16.2252	-61.5307	0.88662659
CHA_CJS2003_TCGAT_CGATGT	MOR_CJS0323_CGATC_ATCACG	16.261	-61.357	16.3364	-61.457	0.889438229
CHA_CJS2003_TCGAT_CGATGT	MOR_CJS0324_AACCA_CGATGT	16.261	-61.357	16.3364	-61.457	0.888418743
CHA_CJS2003_TCGAT_CGATGT	MOR_CJS0326_AAGGA_CGATGT	16.261	-61.357	16.3364	-61.457	0.888845386
CHA_CJS2003_TCGAT_CGATGT	MOR_CJS2114_AGCTA_TGACCA	16.261	-61.357	16.3364	-61.457	0.88825159
CHA_CJS2003_TCGAT_CGATGT	MOR_CJS2115_CAACC_TGACCA	16.261	-61.357	16.3364	-61.457	0.888364718
CHA_CJS2003_TCGAT_CGATGT	MOR_CJS2116_CGATC_TGACCA	16.261	-61.357	16.3364	-61.457	0.888351597
CHA_CJS2003_TCGAT_CGATGT	PEL_cjs2150_AAGGA_CGATGT	16.261	-61.357	16.42007	-61.46466	0.890056123
CHA_CJS2003_TCGAT_CGATGT	PEL_cjs2151_GGTTG_CGATGT	16.261	-61.357	16.42007	-61.46466	0.889051639
CHA_CJS2003_TCGAT_CGATGT	ROG_CJS0315_ACGGT_ATCACG	16.261	-61.357	16.36767	-61.45475	0.891144894
CHA_CJS2003_TCGAT_CGATGT	ROG_CJS0316_AGCTA_ATCACG	16.261	-61.357	16.36767	-61.45475	0.88577467
CHA_CJS2003_TCGAT_CGATGT	ROG_CJS0317_CAACC_ATCACG	16.261	-61.357	16.36767	-61.45475	0.892272654
CHA_CJS2003_TCGAT_CGATGT	ROG_CJS2110_TCGAT_TGACCA	16.261	-61.357	16.36767	-61.45475	0.887993743
CHA_CJS2003_TCGAT_CGATGT	ROG_CJS2111_ACACA_TGACCA	16.261	-61.357	16.36767	-61.45475	0.887434657
CHA_CJS2003_TCGAT_CGATGT	ROG_CJS2112_TGCAT_TGACCA	16.261	-61.357	16.36767	-61.45475	0.886909645
CHA_CJS2003_TCGAT_CGATGT	ROG_CJS2113_ACGGT_TGACCA	16.261	-61.357	16.36767	-61.45475	0.891811826
CHA_CJS2003_TCGAT_CGATGT	ROG_CJS2148_AACCA_CGATGT	16.261	-61.357	16.36767	-61.45475	0.889685145
CHA_CJS2004_ACACA_CGATGT	CHA_CJS2000_GGTTG_CGATGT	16.261	-61.357	16.261	-61.357	0.886904995
CHA_CJS2004_ACACA_CGATGT	CHA_CJS2001_AATTA_CGATGT	16.261	-61.357	16.261	-61.357	0.88856752
CHA_CJS2004_ACACA_CGATGT	CHA_CJS2003_TCGAT_CGATGT	16.261	-61.357	16.261	-61.357	0.890431373
CHA_CJS2004_ACACA_CGATGT	CHA_CJS2005_TGCAT_CGATGT	16.261	-61.357	16.261	-61.357	0.888917123
CHA_CJS2004_ACACA_CGATGT	CHA_CJS2006_ACGGT_CGATGT	16.261	-61.357	16.261	-61.357	0.890300687
CHA_CJS2004_ACACA_CGATGT	CHA_CJS2007_AGCTA_CGATGT	16.261	-61.357	16.261	-61.357	0.88682822
CHA_CJS2004_ACACA_CGATGT	CHA_CJS2009_CAACC_CGATGT	16.261	-61.357	16.261	-61.357	0.886972204
CHA_CJS2004_ACACA_CGATGT	COC_CEJ0077_AACCA_ATCACG	16.261	-61.357	16.2264	-61.4771	0.885187766
CHA_CJS2004_ACACA_CGATGT	COC_CEJ0080_AAGGA_ATCACG	16.261	-61.357	16.2264	-61.4771	0.884778551
CHA_CJS2004_ACACA_CGATGT	COC_CEJ0081_GGTTG_ATCACG	16.261	-61.357	16.2264	-61.4771	0.883658854
CHA_CJS2004_ACACA_CGATGT	COC_CJS0302_AATTA_ATCACG	16.261	-61.357	16.2264	-61.4771	0.88191675
CHA_CJS2004_ACACA_CGATGT	COC_CJS0303_TCGAT_ATCACG	16.261	-61.357	16.2264	-61.4771	0.883435203
CHA_CJS2004_ACACA_CGATGT	COC_CJS0304_ACACA_ATCACG	16.261	-61.357	16.2264	-61.4771	0.883767815
CHA_CJS2004_ACACA_CGATGT	COC_CJS0305_TGCAT_ATCACG	16.261	-61.357	16.2264	-61.4771	0.885730975
CHA_CJS2004_ACACA_CGATGT	DES_CJS2100_ACGGT_TTAGGC	16.261	-61.357	16.2726	-61.3094	0.888895452
CHA_CJS2004_ACACA_CGATGT	DES_CJS2102_AGCTA_TTAGGC	16.261	-61.357	16.2726	-61.3094	0.88600266
CHA_CJS2004_ACACA_CGATGT	DES_CJS2103_CAACC_TTAGGC	16.261	-61.357	16.2726	-61.3094	0.888133668
CHA_CJS2004_ACACA_CGATGT	DES_CJS2104_CGATC_TTAGGC	16.261	-61.357	16.2726	-61.3094	0.886108394
CHA_CJS2004_ACACA_CGATGT	DES_CJS2105_AACCA_TGACCA	16.261	-61.357	16.2726	-61.3094	0.88607171
CHA_CJS2004_ACACA_CGATGT	DES_CJS2107_AAGGA_TGACCA	16.261	-61.357	16.2726	-61.3094	0.882782806
CHA_CJS2004_ACACA_CGATGT	DES_CJS2108_GGTTG_TGACCA	16.261	-61.357	16.2726	-61.3094	0.884998042
CHA_CJS2004_ACACA_CGATGT	DES_CJS2109_AATTA_TGACCA	16.261	-61.357	16.2726	-61.3094	0.88464701
CHA_CJS2004_ACACA_CGATGT	FOC_CJS2024_CGATC_CGATGT	16.261	-61.357	16.2421	-61.3974	0.883220927
CHA_CJS2004_ACACA_CGATGT	FOC_CJS2025_AACCA_TTAGGC	16.261	-61.357	16.2421	-61.3974	0.887885687
CHA_CJS2004_ACACA_CGATGT	FOC_CJS2027_AAGGA_TTAGGC	16.261	-61.357	16.2421	-61.3974	0.884333621
CHA_CJS2004_ACACA_CGATGT	FOC_CJS2028_GGTTG_TTAGGC	16.261	-61.357	16.2421	-61.3974	0.883488708
CHA_CJS2004_ACACA_CGATGT	FOC_CJS2029_AATTA_TTAGGC	16.261	-61.357	16.2421	-61.3974	0.884974599
CHA_CJS2004_ACACA_CGATGT	FOC_CJS2030_TCGAT_TTAGGC	16.261	-61.357	16.2421	-61.3974	0.88287463
CHA_CJS2004_ACACA_CGATGT	FOC_CJS2031_ACACA_TTAGGC	16.261	-61.357	16.2421	-61.3974	0.886119333
CHA_CJS2004_ACACA_CGATGT	FOC_CJS2032_TGCAT_TTAGGC	16.261	-61.357	16.2421	-61.3974	0.885777292
CHA_CJS2004_ACACA_CGATGT	MAR_CEJ084_CGATC_CGATGT	16.261	-61.357	16.2252	-61.5307	0.884680707
CHA_CJS2004_ACACA_CGATGT	MAR_CEJ085_TCGAT_CGATGT	16.261	-61.357	16.2252	-61.5307	0.888320761
CHA_CJS2004_ACACA_CGATGT	MAR_CEJ088_ACGGT_CGATGT	16.261	-61.357	16.2252	-61.5307	0.889962804
CHA_CJS2004_ACACA_CGATGT	MAR_CEJ100_AAGGA_CGATGT	16.261	-61.357	16.2252	-61.5307	0.889053903
CHA_CJS2004_ACACA_CGATGT	MAR_CEJ106_AGCTA_CGATGT	16.261	-61.357	16.2252	-61.5307	0.886215107
CHA_CJS2004_ACACA_CGATGT	MAR_CEJ107_ACACA_CGATGT	16.261	-61.357	16.2252	-61.5307	0.884208074
CHA_CJS2004_ACACA_CGATGT	MAR_CEJ108_AATTA_CGATGT	16.261	-61.357	16.2252	-61.5307	0.884795658
CHA_CJS2004_ACACA_CGATGT	MOR_CJS0323_CGATC_ATCACG	16.261	-61.357	16.3364	-61.457	0.885456405
CHA_CJS2004_ACACA_CGATGT	MOR_CJS0324_AACCA_CGATGT	16.261	-61.357	16.3364	-61.457	0.887281542
CHA_CJS2004_ACACA_CGATGT	MOR_CJS0326_AAGGA_CGATGT	16.261	-61.357	16.3364	-61.457	0.885211653
CHA_CJS2004_ACACA_CGATGT	MOR_CJS2114_AGCTA_TGACCA	16.261	-61.357	16.3364	-61.457	0.884670794
CHA_CJS2004_ACACA_CGATGT	MOR_CJS2115_CAACC_TGACCA	16.261	-61.357	16.3364	-61.457	0.88458532
CHA_CJS2004_ACACA_CGATGT	MOR_CJS2116_CGATC_TGACCA	16.261	-61.357	16.3364	-61.457	0.885495292
CHA_CJS2004_ACACA_CGATGT	PEL_cjs2150_AAGGA_CGATGT	16.261	-61.357	16.42007	-61.46466	0.88816483
CHA_CJS2004_ACACA_CGATGT	PEL_cjs2151_GGTTG_CGATGT	16.261	-61.357	16.42007	-61.46466	0.886108629
CHA_CJS2004_ACACA_CGATGT	ROG_CJS0315_ACGGT_ATCACG	16.261	-61.357	16.36767	-61.45475	0.887841485
CHA_CJS2004_ACACA_CGATGT	ROG_CJS0316_AGCTA_ATCACG	16.261	-61.357	16.36767	-61.45475	0.883302456
CHA_CJS2004_ACACA_CGATGT	ROG_CJS0317_CAACC_ATCACG	16.261	-61.357	16.36767	-61.45475	0.890559581
CHA_CJS2004_ACACA_CGATGT	ROG_CJS2110_TCGAT_TGACCA	16.261	-61.357	16.36767	-61.45475	0.883637854
CHA_CJS2004_ACACA_CGATGT	ROG_CJS2111_ACACA_TGACCA	16.261	-61.357	16.36767	-61.45475	0.88733162
CHA_CJS2004_ACACA_CGATGT	ROG_CJS2112_TGCAT_TGACCA	16.261	-61.357	16.36767	-61.45475	0.883898272
CHA_CJS2004_ACACA_CGATGT	ROG_CJS2113_ACGGT_TGACCA	16.261	-61.357	16.36767	-61.45475	0.889532821
CHA_CJS2004_ACACA_CGATGT	ROG_CJS2148_AACCA_CGATGT	16.261	-61.357	16.36767	-61.45475	0.888786213
CHA_CJS2005_TGCAT_CGATGT	CHA_CJS2000_GGTTG_CGATGT	16.261	-61.357	16.261	-61.357	0.889184016
CHA_CJS2005_TGCAT_CGATGT	CHA_CJS2001_AATTA_CGATGT	16.261	-61.357	16.261	-61.357	0.890031615
CHA_CJS2005_TGCAT_CGATGT	CHA_CJS2003_TCGAT_CGATGT	16.261	-61.357	16.261	-61.357	0.890349502
CHA_CJS2005_TGCAT_CGATGT	CHA_CJS2004_ACACA_CGATGT	16.261	-61.357	16.261	-61.357	0.888917123
CHA_CJS2005_TGCAT_CGATGT	CHA_CJS2006_ACGGT_CGATGT	16.261	-61.357	16.261	-61.357	0.894222432
CHA_CJS2005_TGCAT_CGATGT	CHA_CJS2007_AGCTA_CGATGT	16.261	-61.357	16.261	-61.357	0.887582975
CHA_CJS2005_TGCAT_CGATGT	CHA_CJS2009_CAACC_CGATGT	16.261	-61.357	16.261	-61.357	0.88947389
CHA_CJS2005_TGCAT_CGATGT	COC_CEJ0077_AACCA_ATCACG	16.261	-61.357	16.2264	-61.4771	0.885038887
CHA_CJS2005_TGCAT_CGATGT	COC_CEJ0080_AAGGA_ATCACG	16.261	-61.357	16.2264	-61.4771	0.884209634
CHA_CJS2005_TGCAT_CGATGT	COC_CEJ0081_GGTTG_ATCACG	16.261	-61.357	16.2264	-61.4771	0.884523706
CHA_CJS2005_TGCAT_CGATGT	COC_CJS0302_AATTA_ATCACG	16.261	-61.357	16.2264	-61.4771	0.883292536
CHA_CJS2005_TGCAT_CGATGT	COC_CJS0303_TCGAT_ATCACG	16.261	-61.357	16.2264	-61.4771	0.886343975
CHA_CJS2005_TGCAT_CGATGT	COC_CJS0304_ACACA_ATCACG	16.261	-61.357	16.2264	-61.4771	0.881978784
CHA_CJS2005_TGCAT_CGATGT	COC_CJS0305_TGCAT_ATCACG	16.261	-61.357	16.2264	-61.4771	0.886332556
CHA_CJS2005_TGCAT_CGATGT	DES_CJS2100_ACGGT_TTAGGC	16.261	-61.357	16.2726	-61.3094	0.891784001
CHA_CJS2005_TGCAT_CGATGT	DES_CJS2102_AGCTA_TTAGGC	16.261	-61.357	16.2726	-61.3094	0.890928979
CHA_CJS2005_TGCAT_CGATGT	DES_CJS2103_CAACC_TTAGGC	16.261	-61.357	16.2726	-61.3094	0.890564488
CHA_CJS2005_TGCAT_CGATGT	DES_CJS2104_CGATC_TTAGGC	16.261	-61.357	16.2726	-61.3094	0.888133208
CHA_CJS2005_TGCAT_CGATGT	DES_CJS2105_AACCA_TGACCA	16.261	-61.357	16.2726	-61.3094	0.889231919
CHA_CJS2005_TGCAT_CGATGT	DES_CJS2107_AAGGA_TGACCA	16.261	-61.357	16.2726	-61.3094	0.888198879
CHA_CJS2005_TGCAT_CGATGT	DES_CJS2108_GGTTG_TGACCA	16.261	-61.357	16.2726	-61.3094	0.888382376
CHA_CJS2005_TGCAT_CGATGT	DES_CJS2109_AATTA_TGACCA	16.261	-61.357	16.2726	-61.3094	0.886680232
CHA_CJS2005_TGCAT_CGATGT	FOC_CJS2024_CGATC_CGATGT	16.261	-61.357	16.2421	-61.3974	0.884534517
CHA_CJS2005_TGCAT_CGATGT	FOC_CJS2025_AACCA_TTAGGC	16.261	-61.357	16.2421	-61.3974	0.887830314
CHA_CJS2005_TGCAT_CGATGT	FOC_CJS2027_AAGGA_TTAGGC	16.261	-61.357	16.2421	-61.3974	0.885337978
CHA_CJS2005_TGCAT_CGATGT	FOC_CJS2028_GGTTG_TTAGGC	16.261	-61.357	16.2421	-61.3974	0.885596852
CHA_CJS2005_TGCAT_CGATGT	FOC_CJS2029_AATTA_TTAGGC	16.261	-61.357	16.2421	-61.3974	0.88477294
CHA_CJS2005_TGCAT_CGATGT	FOC_CJS2030_TCGAT_TTAGGC	16.261	-61.357	16.2421	-61.3974	0.886291014
CHA_CJS2005_TGCAT_CGATGT	FOC_CJS2031_ACACA_TTAGGC	16.261	-61.357	16.2421	-61.3974	0.887566138
CHA_CJS2005_TGCAT_CGATGT	FOC_CJS2032_TGCAT_TTAGGC	16.261	-61.357	16.2421	-61.3974	0.886818926
CHA_CJS2005_TGCAT_CGATGT	MAR_CEJ084_CGATC_CGATGT	16.261	-61.357	16.2252	-61.5307	0.885117383
CHA_CJS2005_TGCAT_CGATGT	MAR_CEJ085_TCGAT_CGATGT	16.261	-61.357	16.2252	-61.5307	0.88893097
CHA_CJS2005_TGCAT_CGATGT	MAR_CEJ088_ACGGT_CGATGT	16.261	-61.357	16.2252	-61.5307	0.889226613
CHA_CJS2005_TGCAT_CGATGT	MAR_CEJ100_AAGGA_CGATGT	16.261	-61.357	16.2252	-61.5307	0.888532867
CHA_CJS2005_TGCAT_CGATGT	MAR_CEJ106_AGCTA_CGATGT	16.261	-61.357	16.2252	-61.5307	0.889006823
CHA_CJS2005_TGCAT_CGATGT	MAR_CEJ107_ACACA_CGATGT	16.261	-61.357	16.2252	-61.5307	0.886194503
CHA_CJS2005_TGCAT_CGATGT	MAR_CEJ108_AATTA_CGATGT	16.261	-61.357	16.2252	-61.5307	0.886047371
CHA_CJS2005_TGCAT_CGATGT	MOR_CJS0323_CGATC_ATCACG	16.261	-61.357	16.3364	-61.457	0.888066442
CHA_CJS2005_TGCAT_CGATGT	MOR_CJS0324_AACCA_CGATGT	16.261	-61.357	16.3364	-61.457	0.889578697
CHA_CJS2005_TGCAT_CGATGT	MOR_CJS0326_AAGGA_CGATGT	16.261	-61.357	16.3364	-61.457	0.888316554
CHA_CJS2005_TGCAT_CGATGT	MOR_CJS2114_AGCTA_TGACCA	16.261	-61.357	16.3364	-61.457	0.886538611
CHA_CJS2005_TGCAT_CGATGT	MOR_CJS2115_CAACC_TGACCA	16.261	-61.357	16.3364	-61.457	0.886314844
CHA_CJS2005_TGCAT_CGATGT	MOR_CJS2116_CGATC_TGACCA	16.261	-61.357	16.3364	-61.457	0.889296814
CHA_CJS2005_TGCAT_CGATGT	PEL_cjs2150_AAGGA_CGATGT	16.261	-61.357	16.42007	-61.46466	0.890832097
CHA_CJS2005_TGCAT_CGATGT	PEL_cjs2151_GGTTG_CGATGT	16.261	-61.357	16.42007	-61.46466	0.889018286
CHA_CJS2005_TGCAT_CGATGT	ROG_CJS0315_ACGGT_ATCACG	16.261	-61.357	16.36767	-61.45475	0.888941071
CHA_CJS2005_TGCAT_CGATGT	ROG_CJS0316_AGCTA_ATCACG	16.261	-61.357	16.36767	-61.45475	0.884256525
CHA_CJS2005_TGCAT_CGATGT	ROG_CJS0317_CAACC_ATCACG	16.261	-61.357	16.36767	-61.45475	0.890069071
CHA_CJS2005_TGCAT_CGATGT	ROG_CJS2110_TCGAT_TGACCA	16.261	-61.357	16.36767	-61.45475	0.886367181
CHA_CJS2005_TGCAT_CGATGT	ROG_CJS2111_ACACA_TGACCA	16.261	-61.357	16.36767	-61.45475	0.886304407
CHA_CJS2005_TGCAT_CGATGT	ROG_CJS2112_TGCAT_TGACCA	16.261	-61.357	16.36767	-61.45475	0.888019312
CHA_CJS2005_TGCAT_CGATGT	ROG_CJS2113_ACGGT_TGACCA	16.261	-61.357	16.36767	-61.45475	0.891013271
CHA_CJS2005_TGCAT_CGATGT	ROG_CJS2148_AACCA_CGATGT	16.261	-61.357	16.36767	-61.45475	0.890318119
CHA_CJS2006_ACGGT_CGATGT	CHA_CJS2000_GGTTG_CGATGT	16.261	-61.357	16.261	-61.357	0.891273473
CHA_CJS2006_ACGGT_CGATGT	CHA_CJS2001_AATTA_CGATGT	16.261	-61.357	16.261	-61.357	0.890876847
CHA_CJS2006_ACGGT_CGATGT	CHA_CJS2003_TCGAT_CGATGT	16.261	-61.357	16.261	-61.357	0.897707963
CHA_CJS2006_ACGGT_CGATGT	CHA_CJS2004_ACACA_CGATGT	16.261	-61.357	16.261	-61.357	0.890300687
CHA_CJS2006_ACGGT_CGATGT	CHA_CJS2005_TGCAT_CGATGT	16.261	-61.357	16.261	-61.357	0.894222432
CHA_CJS2006_ACGGT_CGATGT	CHA_CJS2007_AGCTA_CGATGT	16.261	-61.357	16.261	-61.357	0.8910456
CHA_CJS2006_ACGGT_CGATGT	CHA_CJS2009_CAACC_CGATGT	16.261	-61.357	16.261	-61.357	0.892124303
CHA_CJS2006_ACGGT_CGATGT	COC_CEJ0077_AACCA_ATCACG	16.261	-61.357	16.2264	-61.4771	0.888939425
CHA_CJS2006_ACGGT_CGATGT	COC_CEJ0080_AAGGA_ATCACG	16.261	-61.357	16.2264	-61.4771	0.890526721
CHA_CJS2006_ACGGT_CGATGT	COC_CEJ0081_GGTTG_ATCACG	16.261	-61.357	16.2264	-61.4771	0.887940468
CHA_CJS2006_ACGGT_CGATGT	COC_CJS0302_AATTA_ATCACG	16.261	-61.357	16.2264	-61.4771	0.886821705
CHA_CJS2006_ACGGT_CGATGT	COC_CJS0303_TCGAT_ATCACG	16.261	-61.357	16.2264	-61.4771	0.888599958
CHA_CJS2006_ACGGT_CGATGT	COC_CJS0304_ACACA_ATCACG	16.261	-61.357	16.2264	-61.4771	0.886401127
CHA_CJS2006_ACGGT_CGATGT	COC_CJS0305_TGCAT_ATCACG	16.261	-61.357	16.2264	-61.4771	0.889157459
CHA_CJS2006_ACGGT_CGATGT	DES_CJS2100_ACGGT_TTAGGC	16.261	-61.357	16.2726	-61.3094	0.896085593
CHA_CJS2006_ACGGT_CGATGT	DES_CJS2102_AGCTA_TTAGGC	16.261	-61.357	16.2726	-61.3094	0.892447023
CHA_CJS2006_ACGGT_CGATGT	DES_CJS2103_CAACC_TTAGGC	16.261	-61.357	16.2726	-61.3094	0.893454919
CHA_CJS2006_ACGGT_CGATGT	DES_CJS2104_CGATC_TTAGGC	16.261	-61.357	16.2726	-61.3094	0.891633104
CHA_CJS2006_ACGGT_CGATGT	DES_CJS2105_AACCA_TGACCA	16.261	-61.357	16.2726	-61.3094	0.892736587
CHA_CJS2006_ACGGT_CGATGT	DES_CJS2107_AAGGA_TGACCA	16.261	-61.357	16.2726	-61.3094	0.89107404
CHA_CJS2006_ACGGT_CGATGT	DES_CJS2108_GGTTG_TGACCA	16.261	-61.357	16.2726	-61.3094	0.890644753
CHA_CJS2006_ACGGT_CGATGT	DES_CJS2109_AATTA_TGACCA	16.261	-61.357	16.2726	-61.3094	0.890302192
CHA_CJS2006_ACGGT_CGATGT	FOC_CJS2024_CGATC_CGATGT	16.261	-61.357	16.2421	-61.3974	0.888978421
CHA_CJS2006_ACGGT_CGATGT	FOC_CJS2025_AACCA_TTAGGC	16.261	-61.357	16.2421	-61.3974	0.89119253
CHA_CJS2006_ACGGT_CGATGT	FOC_CJS2027_AAGGA_TTAGGC	16.261	-61.357	16.2421	-61.3974	0.888263634
CHA_CJS2006_ACGGT_CGATGT	FOC_CJS2028_GGTTG_TTAGGC	16.261	-61.357	16.2421	-61.3974	0.889509719
CHA_CJS2006_ACGGT_CGATGT	FOC_CJS2029_AATTA_TTAGGC	16.261	-61.357	16.2421	-61.3974	0.888420306
CHA_CJS2006_ACGGT_CGATGT	FOC_CJS2030_TCGAT_TTAGGC	16.261	-61.357	16.2421	-61.3974	0.888346841
CHA_CJS2006_ACGGT_CGATGT	FOC_CJS2031_ACACA_TTAGGC	16.261	-61.357	16.2421	-61.3974	0.889816197
CHA_CJS2006_ACGGT_CGATGT	FOC_CJS2032_TGCAT_TTAGGC	16.261	-61.357	16.2421	-61.3974	0.890535222
CHA_CJS2006_ACGGT_CGATGT	MAR_CEJ084_CGATC_CGATGT	16.261	-61.357	16.2252	-61.5307	0.888941237
CHA_CJS2006_ACGGT_CGATGT	MAR_CEJ085_TCGAT_CGATGT	16.261	-61.357	16.2252	-61.5307	0.891323221
CHA_CJS2006_ACGGT_CGATGT	MAR_CEJ088_ACGGT_CGATGT	16.261	-61.357	16.2252	-61.5307	0.891293221
CHA_CJS2006_ACGGT_CGATGT	MAR_CEJ100_AAGGA_CGATGT	16.261	-61.357	16.2252	-61.5307	0.893344124
CHA_CJS2006_ACGGT_CGATGT	MAR_CEJ106_AGCTA_CGATGT	16.261	-61.357	16.2252	-61.5307	0.890859447
CHA_CJS2006_ACGGT_CGATGT	MAR_CEJ107_ACACA_CGATGT	16.261	-61.357	16.2252	-61.5307	0.888794023
CHA_CJS2006_ACGGT_CGATGT	MAR_CEJ108_AATTA_CGATGT	16.261	-61.357	16.2252	-61.5307	0.890297982
CHA_CJS2006_ACGGT_CGATGT	MOR_CJS0323_CGATC_ATCACG	16.261	-61.357	16.3364	-61.457	0.888551828
CHA_CJS2006_ACGGT_CGATGT	MOR_CJS0324_AACCA_CGATGT	16.261	-61.357	16.3364	-61.457	0.89075001
CHA_CJS2006_ACGGT_CGATGT	MOR_CJS0326_AAGGA_CGATGT	16.261	-61.357	16.3364	-61.457	0.8897644
CHA_CJS2006_ACGGT_CGATGT	MOR_CJS2114_AGCTA_TGACCA	16.261	-61.357	16.3364	-61.457	0.889957978
CHA_CJS2006_ACGGT_CGATGT	MOR_CJS2115_CAACC_TGACCA	16.261	-61.357	16.3364	-61.457	0.889151594
CHA_CJS2006_ACGGT_CGATGT	MOR_CJS2116_CGATC_TGACCA	16.261	-61.357	16.3364	-61.457	0.890027483
CHA_CJS2006_ACGGT_CGATGT	PEL_cjs2150_AAGGA_CGATGT	16.261	-61.357	16.42007	-61.46466	0.891750338
CHA_CJS2006_ACGGT_CGATGT	PEL_cjs2151_GGTTG_CGATGT	16.261	-61.357	16.42007	-61.46466	0.89229076
CHA_CJS2006_ACGGT_CGATGT	ROG_CJS0315_ACGGT_ATCACG	16.261	-61.357	16.36767	-61.45475	0.892761449
CHA_CJS2006_ACGGT_CGATGT	ROG_CJS0316_AGCTA_ATCACG	16.261	-61.357	16.36767	-61.45475	0.886336539
CHA_CJS2006_ACGGT_CGATGT	ROG_CJS0317_CAACC_ATCACG	16.261	-61.357	16.36767	-61.45475	0.893579506
CHA_CJS2006_ACGGT_CGATGT	ROG_CJS2110_TCGAT_TGACCA	16.261	-61.357	16.36767	-61.45475	0.889676074
CHA_CJS2006_ACGGT_CGATGT	ROG_CJS2111_ACACA_TGACCA	16.261	-61.357	16.36767	-61.45475	0.888882341
CHA_CJS2006_ACGGT_CGATGT	ROG_CJS2112_TGCAT_TGACCA	16.261	-61.357	16.36767	-61.45475	0.890204098
CHA_CJS2006_ACGGT_CGATGT	ROG_CJS2113_ACGGT_TGACCA	16.261	-61.357	16.36767	-61.45475	0.895606362
CHA_CJS2006_ACGGT_CGATGT	ROG_CJS2148_AACCA_CGATGT	16.261	-61.357	16.36767	-61.45475	0.892192444
CHA_CJS2007_AGCTA_CGATGT	CHA_CJS2000_GGTTG_CGATGT	16.261	-61.357	16.261	-61.357	0.885309278
CHA_CJS2007_AGCTA_CGATGT	CHA_CJS2001_AATTA_CGATGT	16.261	-61.357	16.261	-61.357	0.887462943
CHA_CJS2007_AGCTA_CGATGT	CHA_CJS2003_TCGAT_CGATGT	16.261	-61.357	16.261	-61.357	0.888292664
CHA_CJS2007_AGCTA_CGATGT	CHA_CJS2004_ACACA_CGATGT	16.261	-61.357	16.261	-61.357	0.88682822
CHA_CJS2007_AGCTA_CGATGT	CHA_CJS2005_TGCAT_CGATGT	16.261	-61.357	16.261	-61.357	0.887582975
CHA_CJS2007_AGCTA_CGATGT	CHA_CJS2006_ACGGT_CGATGT	16.261	-61.357	16.261	-61.357	0.8910456
CHA_CJS2007_AGCTA_CGATGT	CHA_CJS2009_CAACC_CGATGT	16.261	-61.357	16.261	-61.357	0.889473684
CHA_CJS2007_AGCTA_CGATGT	COC_CEJ0077_AACCA_ATCACG	16.261	-61.357	16.2264	-61.4771	0.884760267
CHA_CJS2007_AGCTA_CGATGT	COC_CEJ0080_AAGGA_ATCACG	16.261	-61.357	16.2264	-61.4771	0.881507546
CHA_CJS2007_AGCTA_CGATGT	COC_CEJ0081_GGTTG_ATCACG	16.261	-61.357	16.2264	-61.4771	0.882583807
CHA_CJS2007_AGCTA_CGATGT	COC_CJS0302_AATTA_ATCACG	16.261	-61.357	16.2264	-61.4771	0.881545669
CHA_CJS2007_AGCTA_CGATGT	COC_CJS0303_TCGAT_ATCACG	16.261	-61.357	16.2264	-61.4771	0.882949347
CHA_CJS2007_AGCTA_CGATGT	COC_CJS0304_ACACA_ATCACG	16.261	-61.357	16.2264	-61.4771	0.881868898
CHA_CJS2007_AGCTA_CGATGT	COC_CJS0305_TGCAT_ATCACG	16.261	-61.357	16.2264	-61.4771	0.882949198
CHA_CJS2007_AGCTA_CGATGT	DES_CJS2100_ACGGT_TTAGGC	16.261	-61.357	16.2726	-61.3094	0.891651585
CHA_CJS2007_AGCTA_CGATGT	DES_CJS2102_AGCTA_TTAGGC	16.261	-61.357	16.2726	-61.3094	0.887465333
CHA_CJS2007_AGCTA_CGATGT	DES_CJS2103_CAACC_TTAGGC	16.261	-61.357	16.2726	-61.3094	0.88957763
CHA_CJS2007_AGCTA_CGATGT	DES_CJS2104_CGATC_TTAGGC	16.261	-61.357	16.2726	-61.3094	0.887583565
CHA_CJS2007_AGCTA_CGATGT	DES_CJS2105_AACCA_TGACCA	16.261	-61.357	16.2726	-61.3094	0.887848629
CHA_CJS2007_AGCTA_CGATGT	DES_CJS2107_AAGGA_TGACCA	16.261	-61.357	16.2726	-61.3094	0.886131444
CHA_CJS2007_AGCTA_CGATGT	DES_CJS2108_GGTTG_TGACCA	16.261	-61.357	16.2726	-61.3094	0.887169266
CHA_CJS2007_AGCTA_CGATGT	DES_CJS2109_AATTA_TGACCA	16.261	-61.357	16.2726	-61.3094	0.886746705
CHA_CJS2007_AGCTA_CGATGT	FOC_CJS2024_CGATC_CGATGT	16.261	-61.357	16.2421	-61.3974	0.883684272
CHA_CJS2007_AGCTA_CGATGT	FOC_CJS2025_AACCA_TTAGGC	16.261	-61.357	16.2421	-61.3974	0.887877956
CHA_CJS2007_AGCTA_CGATGT	FOC_CJS2027_AAGGA_TTAGGC	16.261	-61.357	16.2421	-61.3974	0.884648505
CHA_CJS2007_AGCTA_CGATGT	FOC_CJS2028_GGTTG_TTAGGC	16.261	-61.357	16.2421	-61.3974	0.885446686
CHA_CJS2007_AGCTA_CGATGT	FOC_CJS2029_AATTA_TTAGGC	16.261	-61.357	16.2421	-61.3974	0.883564851
CHA_CJS2007_AGCTA_CGATGT	FOC_CJS2030_TCGAT_TTAGGC	16.261	-61.357	16.2421	-61.3974	0.883511218
CHA_CJS2007_AGCTA_CGATGT	FOC_CJS2031_ACACA_TTAGGC	16.261	-61.357	16.2421	-61.3974	0.88461389
CHA_CJS2007_AGCTA_CGATGT	FOC_CJS2032_TGCAT_TTAGGC	16.261	-61.357	16.2421	-61.3974	0.884531463
CHA_CJS2007_AGCTA_CGATGT	MAR_CEJ084_CGATC_CGATGT	16.261	-61.357	16.2252	-61.5307	0.883517788
CHA_CJS2007_AGCTA_CGATGT	MAR_CEJ085_TCGAT_CGATGT	16.261	-61.357	16.2252	-61.5307	0.888024255
CHA_CJS2007_AGCTA_CGATGT	MAR_CEJ088_ACGGT_CGATGT	16.261	-61.357	16.2252	-61.5307	0.886801487
CHA_CJS2007_AGCTA_CGATGT	MAR_CEJ100_AAGGA_CGATGT	16.261	-61.357	16.2252	-61.5307	0.891218777
CHA_CJS2007_AGCTA_CGATGT	MAR_CEJ106_AGCTA_CGATGT	16.261	-61.357	16.2252	-61.5307	0.887468418
CHA_CJS2007_AGCTA_CGATGT	MAR_CEJ107_ACACA_CGATGT	16.261	-61.357	16.2252	-61.5307	0.884992602
CHA_CJS2007_AGCTA_CGATGT	MAR_CEJ108_AATTA_CGATGT	16.261	-61.357	16.2252	-61.5307	0.883833614
CHA_CJS2007_AGCTA_CGATGT	MOR_CJS0323_CGATC_ATCACG	16.261	-61.357	16.3364	-61.457	0.88481624
CHA_CJS2007_AGCTA_CGATGT	MOR_CJS0324_AACCA_CGATGT	16.261	-61.357	16.3364	-61.457	0.885564274
CHA_CJS2007_AGCTA_CGATGT	MOR_CJS0326_AAGGA_CGATGT	16.261	-61.357	16.3364	-61.457	0.886223574
CHA_CJS2007_AGCTA_CGATGT	MOR_CJS2114_AGCTA_TGACCA	16.261	-61.357	16.3364	-61.457	0.884779904
CHA_CJS2007_AGCTA_CGATGT	MOR_CJS2115_CAACC_TGACCA	16.261	-61.357	16.3364	-61.457	0.884640906
CHA_CJS2007_AGCTA_CGATGT	MOR_CJS2116_CGATC_TGACCA	16.261	-61.357	16.3364	-61.457	0.885445006
CHA_CJS2007_AGCTA_CGATGT	PEL_cjs2150_AAGGA_CGATGT	16.261	-61.357	16.42007	-61.46466	0.887146886
CHA_CJS2007_AGCTA_CGATGT	PEL_cjs2151_GGTTG_CGATGT	16.261	-61.357	16.42007	-61.46466	0.886262266
CHA_CJS2007_AGCTA_CGATGT	ROG_CJS0315_ACGGT_ATCACG	16.261	-61.357	16.36767	-61.45475	0.886918866
CHA_CJS2007_AGCTA_CGATGT	ROG_CJS0316_AGCTA_ATCACG	16.261	-61.357	16.36767	-61.45475	0.88277992
CHA_CJS2007_AGCTA_CGATGT	ROG_CJS0317_CAACC_ATCACG	16.261	-61.357	16.36767	-61.45475	0.890333601
CHA_CJS2007_AGCTA_CGATGT	ROG_CJS2110_TCGAT_TGACCA	16.261	-61.357	16.36767	-61.45475	0.88385374
CHA_CJS2007_AGCTA_CGATGT	ROG_CJS2111_ACACA_TGACCA	16.261	-61.357	16.36767	-61.45475	0.885845459
CHA_CJS2007_AGCTA_CGATGT	ROG_CJS2112_TGCAT_TGACCA	16.261	-61.357	16.36767	-61.45475	0.884278371
CHA_CJS2007_AGCTA_CGATGT	ROG_CJS2113_ACGGT_TGACCA	16.261	-61.357	16.36767	-61.45475	0.88934168
CHA_CJS2007_AGCTA_CGATGT	ROG_CJS2148_AACCA_CGATGT	16.261	-61.357	16.36767	-61.45475	0.886224089
CHA_CJS2009_CAACC_CGATGT	CHA_CJS2000_GGTTG_CGATGT	16.261	-61.357	16.261	-61.357	0.889117405
CHA_CJS2009_CAACC_CGATGT	CHA_CJS2001_AATTA_CGATGT	16.261	-61.357	16.261	-61.357	0.889127884
CHA_CJS2009_CAACC_CGATGT	CHA_CJS2003_TCGAT_CGATGT	16.261	-61.357	16.261	-61.357	0.889855129
CHA_CJS2009_CAACC_CGATGT	CHA_CJS2004_ACACA_CGATGT	16.261	-61.357	16.261	-61.357	0.886972204
CHA_CJS2009_CAACC_CGATGT	CHA_CJS2005_TGCAT_CGATGT	16.261	-61.357	16.261	-61.357	0.88947389
CHA_CJS2009_CAACC_CGATGT	CHA_CJS2006_ACGGT_CGATGT	16.261	-61.357	16.261	-61.357	0.892124303
CHA_CJS2009_CAACC_CGATGT	CHA_CJS2007_AGCTA_CGATGT	16.261	-61.357	16.261	-61.357	0.889473684
CHA_CJS2009_CAACC_CGATGT	COC_CEJ0077_AACCA_ATCACG	16.261	-61.357	16.2264	-61.4771	0.887709864
CHA_CJS2009_CAACC_CGATGT	COC_CEJ0080_AAGGA_ATCACG	16.261	-61.357	16.2264	-61.4771	0.886758767
CHA_CJS2009_CAACC_CGATGT	COC_CEJ0081_GGTTG_ATCACG	16.261	-61.357	16.2264	-61.4771	0.883258764
CHA_CJS2009_CAACC_CGATGT	COC_CJS0302_AATTA_ATCACG	16.261	-61.357	16.2264	-61.4771	0.882389649
CHA_CJS2009_CAACC_CGATGT	COC_CJS0303_TCGAT_ATCACG	16.261	-61.357	16.2264	-61.4771	0.88581994
CHA_CJS2009_CAACC_CGATGT	COC_CJS0304_ACACA_ATCACG	16.261	-61.357	16.2264	-61.4771	0.882987651
CHA_CJS2009_CAACC_CGATGT	COC_CJS0305_TGCAT_ATCACG	16.261	-61.357	16.2264	-61.4771	0.885830106
CHA_CJS2009_CAACC_CGATGT	DES_CJS2100_ACGGT_TTAGGC	16.261	-61.357	16.2726	-61.3094	0.89148097
CHA_CJS2009_CAACC_CGATGT	DES_CJS2102_AGCTA_TTAGGC	16.261	-61.357	16.2726	-61.3094	0.888719154
CHA_CJS2009_CAACC_CGATGT	DES_CJS2103_CAACC_TTAGGC	16.261	-61.357	16.2726	-61.3094	0.889104524
CHA_CJS2009_CAACC_CGATGT	DES_CJS2104_CGATC_TTAGGC	16.261	-61.357	16.2726	-61.3094	0.888732063
CHA_CJS2009_CAACC_CGATGT	DES_CJS2105_AACCA_TGACCA	16.261	-61.357	16.2726	-61.3094	0.889379658
CHA_CJS2009_CAACC_CGATGT	DES_CJS2107_AAGGA_TGACCA	16.261	-61.357	16.2726	-61.3094	0.887474962
CHA_CJS2009_CAACC_CGATGT	DES_CJS2108_GGTTG_TGACCA	16.261	-61.357	16.2726	-61.3094	0.888758139
CHA_CJS2009_CAACC_CGATGT	DES_CJS2109_AATTA_TGACCA	16.261	-61.357	16.2726	-61.3094	0.888014908
CHA_CJS2009_CAACC_CGATGT	FOC_CJS2024_CGATC_CGATGT	16.261	-61.357	16.2421	-61.3974	0.884168227
CHA_CJS2009_CAACC_CGATGT	FOC_CJS2025_AACCA_TTAGGC	16.261	-61.357	16.2421	-61.3974	0.888731675
CHA_CJS2009_CAACC_CGATGT	FOC_CJS2027_AAGGA_TTAGGC	16.261	-61.357	16.2421	-61.3974	0.883595497
CHA_CJS2009_CAACC_CGATGT	FOC_CJS2028_GGTTG_TTAGGC	16.261	-61.357	16.2421	-61.3974	0.88584983
CHA_CJS2009_CAACC_CGATGT	FOC_CJS2029_AATTA_TTAGGC	16.261	-61.357	16.2421	-61.3974	0.885773583
CHA_CJS2009_CAACC_CGATGT	FOC_CJS2030_TCGAT_TTAGGC	16.261	-61.357	16.2421	-61.3974	0.885527344
CHA_CJS2009_CAACC_CGATGT	FOC_CJS2031_ACACA_TTAGGC	16.261	-61.357	16.2421	-61.3974	0.886265258
CHA_CJS2009_CAACC_CGATGT	FOC_CJS2032_TGCAT_TTAGGC	16.261	-61.357	16.2421	-61.3974	0.887861611
CHA_CJS2009_CAACC_CGATGT	MAR_CEJ084_CGATC_CGATGT	16.261	-61.357	16.2252	-61.5307	0.886209095
CHA_CJS2009_CAACC_CGATGT	MAR_CEJ085_TCGAT_CGATGT	16.261	-61.357	16.2252	-61.5307	0.888109586
CHA_CJS2009_CAACC_CGATGT	MAR_CEJ088_ACGGT_CGATGT	16.261	-61.357	16.2252	-61.5307	0.887725143
CHA_CJS2009_CAACC_CGATGT	MAR_CEJ100_AAGGA_CGATGT	16.261	-61.357	16.2252	-61.5307	0.890537446
CHA_CJS2009_CAACC_CGATGT	MAR_CEJ106_AGCTA_CGATGT	16.261	-61.357	16.2252	-61.5307	0.887332151
CHA_CJS2009_CAACC_CGATGT	MAR_CEJ107_ACACA_CGATGT	16.261	-61.357	16.2252	-61.5307	0.884672461
CHA_CJS2009_CAACC_CGATGT	MAR_CEJ108_AATTA_CGATGT	16.261	-61.357	16.2252	-61.5307	0.885262768
CHA_CJS2009_CAACC_CGATGT	MOR_CJS0323_CGATC_ATCACG	16.261	-61.357	16.3364	-61.457	0.88688602
CHA_CJS2009_CAACC_CGATGT	MOR_CJS0324_AACCA_CGATGT	16.261	-61.357	16.3364	-61.457	0.887998903
CHA_CJS2009_CAACC_CGATGT	MOR_CJS0326_AAGGA_CGATGT	16.261	-61.357	16.3364	-61.457	0.888199851
CHA_CJS2009_CAACC_CGATGT	MOR_CJS2114_AGCTA_TGACCA	16.261	-61.357	16.3364	-61.457	0.885252935
CHA_CJS2009_CAACC_CGATGT	MOR_CJS2115_CAACC_TGACCA	16.261	-61.357	16.3364	-61.457	0.887308791
CHA_CJS2009_CAACC_CGATGT	MOR_CJS2116_CGATC_TGACCA	16.261	-61.357	16.3364	-61.457	0.88611739
CHA_CJS2009_CAACC_CGATGT	PEL_cjs2150_AAGGA_CGATGT	16.261	-61.357	16.42007	-61.46466	0.890689424
CHA_CJS2009_CAACC_CGATGT	PEL_cjs2151_GGTTG_CGATGT	16.261	-61.357	16.42007	-61.46466	0.888138287
CHA_CJS2009_CAACC_CGATGT	ROG_CJS0315_ACGGT_ATCACG	16.261	-61.357	16.36767	-61.45475	0.888963992
CHA_CJS2009_CAACC_CGATGT	ROG_CJS0316_AGCTA_ATCACG	16.261	-61.357	16.36767	-61.45475	0.885450383
CHA_CJS2009_CAACC_CGATGT	ROG_CJS0317_CAACC_ATCACG	16.261	-61.357	16.36767	-61.45475	0.89073328
CHA_CJS2009_CAACC_CGATGT	ROG_CJS2110_TCGAT_TGACCA	16.261	-61.357	16.36767	-61.45475	0.887754703
CHA_CJS2009_CAACC_CGATGT	ROG_CJS2111_ACACA_TGACCA	16.261	-61.357	16.36767	-61.45475	0.88707475
CHA_CJS2009_CAACC_CGATGT	ROG_CJS2112_TGCAT_TGACCA	16.261	-61.357	16.36767	-61.45475	0.886590891
CHA_CJS2009_CAACC_CGATGT	ROG_CJS2113_ACGGT_TGACCA	16.261	-61.357	16.36767	-61.45475	0.892113889
CHA_CJS2009_CAACC_CGATGT	ROG_CJS2148_AACCA_CGATGT	16.261	-61.357	16.36767	-61.45475	0.889387491
COC_CEJ0077_AACCA_ATCACG	CHA_CJS2000_GGTTG_CGATGT	16.2264	-61.4771	16.261	-61.357	0.887061089
COC_CEJ0077_AACCA_ATCACG	CHA_CJS2001_AATTA_CGATGT	16.2264	-61.4771	16.261	-61.357	0.887533764
COC_CEJ0077_AACCA_ATCACG	CHA_CJS2003_TCGAT_CGATGT	16.2264	-61.4771	16.261	-61.357	0.887029203
COC_CEJ0077_AACCA_ATCACG	CHA_CJS2004_ACACA_CGATGT	16.2264	-61.4771	16.261	-61.357	0.885187766
COC_CEJ0077_AACCA_ATCACG	CHA_CJS2005_TGCAT_CGATGT	16.2264	-61.4771	16.261	-61.357	0.885038887
COC_CEJ0077_AACCA_ATCACG	CHA_CJS2006_ACGGT_CGATGT	16.2264	-61.4771	16.261	-61.357	0.888939425
COC_CEJ0077_AACCA_ATCACG	CHA_CJS2007_AGCTA_CGATGT	16.2264	-61.4771	16.261	-61.357	0.884760267
COC_CEJ0077_AACCA_ATCACG	CHA_CJS2009_CAACC_CGATGT	16.2264	-61.4771	16.261	-61.357	0.887709864
COC_CEJ0077_AACCA_ATCACG	COC_CEJ0080_AAGGA_ATCACG	16.2264	-61.4771	16.2264	-61.4771	0.893462104
COC_CEJ0077_AACCA_ATCACG	COC_CEJ0081_GGTTG_ATCACG	16.2264	-61.4771	16.2264	-61.4771	0.893192333
COC_CEJ0077_AACCA_ATCACG	COC_CJS0302_AATTA_ATCACG	16.2264	-61.4771	16.2264	-61.4771	0.889236067
COC_CEJ0077_AACCA_ATCACG	COC_CJS0303_TCGAT_ATCACG	16.2264	-61.4771	16.2264	-61.4771	0.89263283
COC_CEJ0077_AACCA_ATCACG	COC_CJS0304_ACACA_ATCACG	16.2264	-61.4771	16.2264	-61.4771	0.889435397
COC_CEJ0077_AACCA_ATCACG	COC_CJS0305_TGCAT_ATCACG	16.2264	-61.4771	16.2264	-61.4771	0.89308019
COC_CEJ0077_AACCA_ATCACG	DES_CJS2100_ACGGT_TTAGGC	16.2264	-61.4771	16.2726	-61.3094	0.886969622
COC_CEJ0077_AACCA_ATCACG	DES_CJS2102_AGCTA_TTAGGC	16.2264	-61.4771	16.2726	-61.3094	0.884309546
COC_CEJ0077_AACCA_ATCACG	DES_CJS2103_CAACC_TTAGGC	16.2264	-61.4771	16.2726	-61.3094	0.884012796
COC_CEJ0077_AACCA_ATCACG	DES_CJS2104_CGATC_TTAGGC	16.2264	-61.4771	16.2726	-61.3094	0.883826786
COC_CEJ0077_AACCA_ATCACG	DES_CJS2105_AACCA_TGACCA	16.2264	-61.4771	16.2726	-61.3094	0.885020009
COC_CEJ0077_AACCA_ATCACG	DES_CJS2107_AAGGA_TGACCA	16.2264	-61.4771	16.2726	-61.3094	0.883019798
COC_CEJ0077_AACCA_ATCACG	DES_CJS2108_GGTTG_TGACCA	16.2264	-61.4771	16.2726	-61.3094	0.883481007
COC_CEJ0077_AACCA_ATCACG	DES_CJS2109_AATTA_TGACCA	16.2264	-61.4771	16.2726	-61.3094	0.882591924
COC_CEJ0077_AACCA_ATCACG	FOC_CJS2024_CGATC_CGATGT	16.2264	-61.4771	16.2421	-61.3974	0.884962437
COC_CEJ0077_AACCA_ATCACG	FOC_CJS2025_AACCA_TTAGGC	16.2264	-61.4771	16.2421	-61.3974	0.889478229
COC_CEJ0077_AACCA_ATCACG	FOC_CJS2027_AAGGA_TTAGGC	16.2264	-61.4771	16.2421	-61.3974	0.886926013
COC_CEJ0077_AACCA_ATCACG	FOC_CJS2028_GGTTG_TTAGGC	16.2264	-61.4771	16.2421	-61.3974	0.8889933
COC_CEJ0077_AACCA_ATCACG	FOC_CJS2029_AATTA_TTAGGC	16.2264	-61.4771	16.2421	-61.3974	0.885177752
COC_CEJ0077_AACCA_ATCACG	FOC_CJS2030_TCGAT_TTAGGC	16.2264	-61.4771	16.2421	-61.3974	0.886302377
COC_CEJ0077_AACCA_ATCACG	FOC_CJS2031_ACACA_TTAGGC	16.2264	-61.4771	16.2421	-61.3974	0.888419807
COC_CEJ0077_AACCA_ATCACG	FOC_CJS2032_TGCAT_TTAGGC	16.2264	-61.4771	16.2421	-61.3974	0.888677781
COC_CEJ0077_AACCA_ATCACG	MAR_CEJ084_CGATC_CGATGT	16.2264	-61.4771	16.2252	-61.5307	0.890359295
COC_CEJ0077_AACCA_ATCACG	MAR_CEJ085_TCGAT_CGATGT	16.2264	-61.4771	16.2252	-61.5307	0.892299437
COC_CEJ0077_AACCA_ATCACG	MAR_CEJ088_ACGGT_CGATGT	16.2264	-61.4771	16.2252	-61.5307	0.890392829
COC_CEJ0077_AACCA_ATCACG	MAR_CEJ100_AAGGA_CGATGT	16.2264	-61.4771	16.2252	-61.5307	0.894959065
COC_CEJ0077_AACCA_ATCACG	MAR_CEJ106_AGCTA_CGATGT	16.2264	-61.4771	16.2252	-61.5307	0.892396907
COC_CEJ0077_AACCA_ATCACG	MAR_CEJ107_ACACA_CGATGT	16.2264	-61.4771	16.2252	-61.5307	0.889274743
COC_CEJ0077_AACCA_ATCACG	MAR_CEJ108_AATTA_CGATGT	16.2264	-61.4771	16.2252	-61.5307	0.891296847
COC_CEJ0077_AACCA_ATCACG	MOR_CJS0323_CGATC_ATCACG	16.2264	-61.4771	16.3364	-61.457	0.887453345
COC_CEJ0077_AACCA_ATCACG	MOR_CJS0324_AACCA_CGATGT	16.2264	-61.4771	16.3364	-61.457	0.887710389
COC_CEJ0077_AACCA_ATCACG	MOR_CJS0326_AAGGA_CGATGT	16.2264	-61.4771	16.3364	-61.457	0.887361401
COC_CEJ0077_AACCA_ATCACG	MOR_CJS2114_AGCTA_TGACCA	16.2264	-61.4771	16.3364	-61.457	0.885565749
COC_CEJ0077_AACCA_ATCACG	MOR_CJS2115_CAACC_TGACCA	16.2264	-61.4771	16.3364	-61.457	0.88628831
COC_CEJ0077_AACCA_ATCACG	MOR_CJS2116_CGATC_TGACCA	16.2264	-61.4771	16.3364	-61.457	0.88752852
COC_CEJ0077_AACCA_ATCACG	PEL_cjs2150_AAGGA_CGATGT	16.2264	-61.4771	16.42007	-61.46466	0.891240418
COC_CEJ0077_AACCA_ATCACG	PEL_cjs2151_GGTTG_CGATGT	16.2264	-61.4771	16.42007	-61.46466	0.888625
COC_CEJ0077_AACCA_ATCACG	ROG_CJS0315_ACGGT_ATCACG	16.2264	-61.4771	16.36767	-61.45475	0.889966273
COC_CEJ0077_AACCA_ATCACG	ROG_CJS0316_AGCTA_ATCACG	16.2264	-61.4771	16.36767	-61.45475	0.887637915
COC_CEJ0077_AACCA_ATCACG	ROG_CJS0317_CAACC_ATCACG	16.2264	-61.4771	16.36767	-61.45475	0.89346252
COC_CEJ0077_AACCA_ATCACG	ROG_CJS2110_TCGAT_TGACCA	16.2264	-61.4771	16.36767	-61.45475	0.886046702
COC_CEJ0077_AACCA_ATCACG	ROG_CJS2111_ACACA_TGACCA	16.2264	-61.4771	16.36767	-61.45475	0.887812143
COC_CEJ0077_AACCA_ATCACG	ROG_CJS2112_TGCAT_TGACCA	16.2264	-61.4771	16.36767	-61.45475	0.88624209
COC_CEJ0077_AACCA_ATCACG	ROG_CJS2113_ACGGT_TGACCA	16.2264	-61.4771	16.36767	-61.45475	0.891755769
COC_CEJ0077_AACCA_ATCACG	ROG_CJS2148_AACCA_CGATGT	16.2264	-61.4771	16.36767	-61.45475	0.89126277
COC_CEJ0080_AAGGA_ATCACG	CHA_CJS2000_GGTTG_CGATGT	16.2264	-61.4771	16.261	-61.357	0.886060118
COC_CEJ0080_AAGGA_ATCACG	CHA_CJS2001_AATTA_CGATGT	16.2264	-61.4771	16.261	-61.357	0.885926647
COC_CEJ0080_AAGGA_ATCACG	CHA_CJS2003_TCGAT_CGATGT	16.2264	-61.4771	16.261	-61.357	0.886062229
COC_CEJ0080_AAGGA_ATCACG	CHA_CJS2004_ACACA_CGATGT	16.2264	-61.4771	16.261	-61.357	0.884778551
COC_CEJ0080_AAGGA_ATCACG	CHA_CJS2005_TGCAT_CGATGT	16.2264	-61.4771	16.261	-61.357	0.884209634
COC_CEJ0080_AAGGA_ATCACG	CHA_CJS2006_ACGGT_CGATGT	16.2264	-61.4771	16.261	-61.357	0.890526721
COC_CEJ0080_AAGGA_ATCACG	CHA_CJS2007_AGCTA_CGATGT	16.2264	-61.4771	16.261	-61.357	0.881507546
COC_CEJ0080_AAGGA_ATCACG	CHA_CJS2009_CAACC_CGATGT	16.2264	-61.4771	16.261	-61.357	0.886758767
COC_CEJ0080_AAGGA_ATCACG	COC_CEJ0077_AACCA_ATCACG	16.2264	-61.4771	16.2264	-61.4771	0.893462104
COC_CEJ0080_AAGGA_ATCACG	COC_CEJ0081_GGTTG_ATCACG	16.2264	-61.4771	16.2264	-61.4771	0.89059501
COC_CEJ0080_AAGGA_ATCACG	COC_CJS0302_AATTA_ATCACG	16.2264	-61.4771	16.2264	-61.4771	0.889993042
COC_CEJ0080_AAGGA_ATCACG	COC_CJS0303_TCGAT_ATCACG	16.2264	-61.4771	16.2264	-61.4771	0.890824092
COC_CEJ0080_AAGGA_ATCACG	COC_CJS0304_ACACA_ATCACG	16.2264	-61.4771	16.2264	-61.4771	0.889422872
COC_CEJ0080_AAGGA_ATCACG	COC_CJS0305_TGCAT_ATCACG	16.2264	-61.4771	16.2264	-61.4771	0.891134038
COC_CEJ0080_AAGGA_ATCACG	DES_CJS2100_ACGGT_TTAGGC	16.2264	-61.4771	16.2726	-61.3094	0.887049991
COC_CEJ0080_AAGGA_ATCACG	DES_CJS2102_AGCTA_TTAGGC	16.2264	-61.4771	16.2726	-61.3094	0.883430122
COC_CEJ0080_AAGGA_ATCACG	DES_CJS2103_CAACC_TTAGGC	16.2264	-61.4771	16.2726	-61.3094	0.883307147
COC_CEJ0080_AAGGA_ATCACG	DES_CJS2104_CGATC_TTAGGC	16.2264	-61.4771	16.2726	-61.3094	0.882429105
COC_CEJ0080_AAGGA_ATCACG	DES_CJS2105_AACCA_TGACCA	16.2264	-61.4771	16.2726	-61.3094	0.883836658
COC_CEJ0080_AAGGA_ATCACG	DES_CJS2107_AAGGA_TGACCA	16.2264	-61.4771	16.2726	-61.3094	0.882163035
COC_CEJ0080_AAGGA_ATCACG	DES_CJS2108_GGTTG_TGACCA	16.2264	-61.4771	16.2726	-61.3094	0.881804671
COC_CEJ0080_AAGGA_ATCACG	DES_CJS2109_AATTA_TGACCA	16.2264	-61.4771	16.2726	-61.3094	0.879357935
COC_CEJ0080_AAGGA_ATCACG	FOC_CJS2024_CGATC_CGATGT	16.2264	-61.4771	16.2421	-61.3974	0.88693669
COC_CEJ0080_AAGGA_ATCACG	FOC_CJS2025_AACCA_TTAGGC	16.2264	-61.4771	16.2421	-61.3974	0.890042553
COC_CEJ0080_AAGGA_ATCACG	FOC_CJS2027_AAGGA_TTAGGC	16.2264	-61.4771	16.2421	-61.3974	0.88730779
COC_CEJ0080_AAGGA_ATCACG	FOC_CJS2028_GGTTG_TTAGGC	16.2264	-61.4771	16.2421	-61.3974	0.885632791
COC_CEJ0080_AAGGA_ATCACG	FOC_CJS2029_AATTA_TTAGGC	16.2264	-61.4771	16.2421	-61.3974	0.886949892
COC_CEJ0080_AAGGA_ATCACG	FOC_CJS2030_TCGAT_TTAGGC	16.2264	-61.4771	16.2421	-61.3974	0.88524244
COC_CEJ0080_AAGGA_ATCACG	FOC_CJS2031_ACACA_TTAGGC	16.2264	-61.4771	16.2421	-61.3974	0.887299578
COC_CEJ0080_AAGGA_ATCACG	FOC_CJS2032_TGCAT_TTAGGC	16.2264	-61.4771	16.2421	-61.3974	0.885596447
COC_CEJ0080_AAGGA_ATCACG	MAR_CEJ084_CGATC_CGATGT	16.2264	-61.4771	16.2252	-61.5307	0.88992399
COC_CEJ0080_AAGGA_ATCACG	MAR_CEJ085_TCGAT_CGATGT	16.2264	-61.4771	16.2252	-61.5307	0.891464374
COC_CEJ0080_AAGGA_ATCACG	MAR_CEJ088_ACGGT_CGATGT	16.2264	-61.4771	16.2252	-61.5307	0.894432508
COC_CEJ0080_AAGGA_ATCACG	MAR_CEJ100_AAGGA_CGATGT	16.2264	-61.4771	16.2252	-61.5307	0.895683066
COC_CEJ0080_AAGGA_ATCACG	MAR_CEJ106_AGCTA_CGATGT	16.2264	-61.4771	16.2252	-61.5307	0.891122466
COC_CEJ0080_AAGGA_ATCACG	MAR_CEJ107_ACACA_CGATGT	16.2264	-61.4771	16.2252	-61.5307	0.887917476
COC_CEJ0080_AAGGA_ATCACG	MAR_CEJ108_AATTA_CGATGT	16.2264	-61.4771	16.2252	-61.5307	0.888600805
COC_CEJ0080_AAGGA_ATCACG	MOR_CJS0323_CGATC_ATCACG	16.2264	-61.4771	16.3364	-61.457	0.886213329
COC_CEJ0080_AAGGA_ATCACG	MOR_CJS0324_AACCA_CGATGT	16.2264	-61.4771	16.3364	-61.457	0.885821433
COC_CEJ0080_AAGGA_ATCACG	MOR_CJS0326_AAGGA_CGATGT	16.2264	-61.4771	16.3364	-61.457	0.887079721
COC_CEJ0080_AAGGA_ATCACG	MOR_CJS2114_AGCTA_TGACCA	16.2264	-61.4771	16.3364	-61.457	0.88359688
COC_CEJ0080_AAGGA_ATCACG	MOR_CJS2115_CAACC_TGACCA	16.2264	-61.4771	16.3364	-61.457	0.883423637
COC_CEJ0080_AAGGA_ATCACG	MOR_CJS2116_CGATC_TGACCA	16.2264	-61.4771	16.3364	-61.457	0.88683778
COC_CEJ0080_AAGGA_ATCACG	PEL_cjs2150_AAGGA_CGATGT	16.2264	-61.4771	16.42007	-61.46466	0.889843185
COC_CEJ0080_AAGGA_ATCACG	PEL_cjs2151_GGTTG_CGATGT	16.2264	-61.4771	16.42007	-61.46466	0.8874
COC_CEJ0080_AAGGA_ATCACG	ROG_CJS0315_ACGGT_ATCACG	16.2264	-61.4771	16.36767	-61.45475	0.889874513
COC_CEJ0080_AAGGA_ATCACG	ROG_CJS0316_AGCTA_ATCACG	16.2264	-61.4771	16.36767	-61.45475	0.883647932
COC_CEJ0080_AAGGA_ATCACG	ROG_CJS0317_CAACC_ATCACG	16.2264	-61.4771	16.36767	-61.45475	0.902017104
COC_CEJ0080_AAGGA_ATCACG	ROG_CJS2110_TCGAT_TGACCA	16.2264	-61.4771	16.36767	-61.45475	0.883944818
COC_CEJ0080_AAGGA_ATCACG	ROG_CJS2111_ACACA_TGACCA	16.2264	-61.4771	16.36767	-61.45475	0.885766131
COC_CEJ0080_AAGGA_ATCACG	ROG_CJS2112_TGCAT_TGACCA	16.2264	-61.4771	16.36767	-61.45475	0.885381007
COC_CEJ0080_AAGGA_ATCACG	ROG_CJS2113_ACGGT_TGACCA	16.2264	-61.4771	16.36767	-61.45475	0.890203785
COC_CEJ0080_AAGGA_ATCACG	ROG_CJS2148_AACCA_CGATGT	16.2264	-61.4771	16.36767	-61.45475	0.891577565
COC_CEJ0081_GGTTG_ATCACG	CHA_CJS2000_GGTTG_CGATGT	16.2264	-61.4771	16.261	-61.357	0.885074174
COC_CEJ0081_GGTTG_ATCACG	CHA_CJS2001_AATTA_CGATGT	16.2264	-61.4771	16.261	-61.357	0.885303418
COC_CEJ0081_GGTTG_ATCACG	CHA_CJS2003_TCGAT_CGATGT	16.2264	-61.4771	16.261	-61.357	0.885787574
COC_CEJ0081_GGTTG_ATCACG	CHA_CJS2004_ACACA_CGATGT	16.2264	-61.4771	16.261	-61.357	0.883658854
COC_CEJ0081_GGTTG_ATCACG	CHA_CJS2005_TGCAT_CGATGT	16.2264	-61.4771	16.261	-61.357	0.884523706
COC_CEJ0081_GGTTG_ATCACG	CHA_CJS2006_ACGGT_CGATGT	16.2264	-61.4771	16.261	-61.357	0.887940468
COC_CEJ0081_GGTTG_ATCACG	CHA_CJS2007_AGCTA_CGATGT	16.2264	-61.4771	16.261	-61.357	0.882583807
COC_CEJ0081_GGTTG_ATCACG	CHA_CJS2009_CAACC_CGATGT	16.2264	-61.4771	16.261	-61.357	0.883258764
COC_CEJ0081_GGTTG_ATCACG	COC_CEJ0077_AACCA_ATCACG	16.2264	-61.4771	16.2264	-61.4771	0.893192333
COC_CEJ0081_GGTTG_ATCACG	COC_CEJ0080_AAGGA_ATCACG	16.2264	-61.4771	16.2264	-61.4771	0.89059501
COC_CEJ0081_GGTTG_ATCACG	COC_CJS0302_AATTA_ATCACG	16.2264	-61.4771	16.2264	-61.4771	0.888969874
COC_CEJ0081_GGTTG_ATCACG	COC_CJS0303_TCGAT_ATCACG	16.2264	-61.4771	16.2264	-61.4771	0.891616899
COC_CEJ0081_GGTTG_ATCACG	COC_CJS0304_ACACA_ATCACG	16.2264	-61.4771	16.2264	-61.4771	0.888375022
COC_CEJ0081_GGTTG_ATCACG	COC_CJS0305_TGCAT_ATCACG	16.2264	-61.4771	16.2264	-61.4771	0.891074626
COC_CEJ0081_GGTTG_ATCACG	DES_CJS2100_ACGGT_TTAGGC	16.2264	-61.4771	16.2726	-61.3094	0.885799101
COC_CEJ0081_GGTTG_ATCACG	DES_CJS2102_AGCTA_TTAGGC	16.2264	-61.4771	16.2726	-61.3094	0.884341791
COC_CEJ0081_GGTTG_ATCACG	DES_CJS2103_CAACC_TTAGGC	16.2264	-61.4771	16.2726	-61.3094	0.883627992
COC_CEJ0081_GGTTG_ATCACG	DES_CJS2104_CGATC_TTAGGC	16.2264	-61.4771	16.2726	-61.3094	0.881029916
COC_CEJ0081_GGTTG_ATCACG	DES_CJS2105_AACCA_TGACCA	16.2264	-61.4771	16.2726	-61.3094	0.883494934
COC_CEJ0081_GGTTG_ATCACG	DES_CJS2107_AAGGA_TGACCA	16.2264	-61.4771	16.2726	-61.3094	0.881684695
COC_CEJ0081_GGTTG_ATCACG	DES_CJS2108_GGTTG_TGACCA	16.2264	-61.4771	16.2726	-61.3094	0.882950549
COC_CEJ0081_GGTTG_ATCACG	DES_CJS2109_AATTA_TGACCA	16.2264	-61.4771	16.2726	-61.3094	0.88132245
COC_CEJ0081_GGTTG_ATCACG	FOC_CJS2024_CGATC_CGATGT	16.2264	-61.4771	16.2421	-61.3974	0.883450689
COC_CEJ0081_GGTTG_ATCACG	FOC_CJS2025_AACCA_TTAGGC	16.2264	-61.4771	16.2421	-61.3974	0.888859867
COC_CEJ0081_GGTTG_ATCACG	FOC_CJS2027_AAGGA_TTAGGC	16.2264	-61.4771	16.2421	-61.3974	0.884413386
COC_CEJ0081_GGTTG_ATCACG	FOC_CJS2028_GGTTG_TTAGGC	16.2264	-61.4771	16.2421	-61.3974	0.887702615
COC_CEJ0081_GGTTG_ATCACG	FOC_CJS2029_AATTA_TTAGGC	16.2264	-61.4771	16.2421	-61.3974	0.883250271
COC_CEJ0081_GGTTG_ATCACG	FOC_CJS2030_TCGAT_TTAGGC	16.2264	-61.4771	16.2421	-61.3974	0.884952694
COC_CEJ0081_GGTTG_ATCACG	FOC_CJS2031_ACACA_TTAGGC	16.2264	-61.4771	16.2421	-61.3974	0.885392385
COC_CEJ0081_GGTTG_ATCACG	FOC_CJS2032_TGCAT_TTAGGC	16.2264	-61.4771	16.2421	-61.3974	0.885736528
COC_CEJ0081_GGTTG_ATCACG	MAR_CEJ084_CGATC_CGATGT	16.2264	-61.4771	16.2252	-61.5307	0.888213794
COC_CEJ0081_GGTTG_ATCACG	MAR_CEJ085_TCGAT_CGATGT	16.2264	-61.4771	16.2252	-61.5307	0.892989464
COC_CEJ0081_GGTTG_ATCACG	MAR_CEJ088_ACGGT_CGATGT	16.2264	-61.4771	16.2252	-61.5307	0.891767396
COC_CEJ0081_GGTTG_ATCACG	MAR_CEJ100_AAGGA_CGATGT	16.2264	-61.4771	16.2252	-61.5307	0.893145831
COC_CEJ0081_GGTTG_ATCACG	MAR_CEJ106_AGCTA_CGATGT	16.2264	-61.4771	16.2252	-61.5307	0.891908317
COC_CEJ0081_GGTTG_ATCACG	MAR_CEJ107_ACACA_CGATGT	16.2264	-61.4771	16.2252	-61.5307	0.889307729
COC_CEJ0081_GGTTG_ATCACG	MAR_CEJ108_AATTA_CGATGT	16.2264	-61.4771	16.2252	-61.5307	0.887274641
COC_CEJ0081_GGTTG_ATCACG	MOR_CJS0323_CGATC_ATCACG	16.2264	-61.4771	16.3364	-61.457	0.885852856
COC_CEJ0081_GGTTG_ATCACG	MOR_CJS0324_AACCA_CGATGT	16.2264	-61.4771	16.3364	-61.457	0.884295372
COC_CEJ0081_GGTTG_ATCACG	MOR_CJS0326_AAGGA_CGATGT	16.2264	-61.4771	16.3364	-61.457	0.88479522
COC_CEJ0081_GGTTG_ATCACG	MOR_CJS2114_AGCTA_TGACCA	16.2264	-61.4771	16.3364	-61.457	0.882529341
COC_CEJ0081_GGTTG_ATCACG	MOR_CJS2115_CAACC_TGACCA	16.2264	-61.4771	16.3364	-61.457	0.884467238
COC_CEJ0081_GGTTG_ATCACG	MOR_CJS2116_CGATC_TGACCA	16.2264	-61.4771	16.3364	-61.457	0.887173294
COC_CEJ0081_GGTTG_ATCACG	PEL_cjs2150_AAGGA_CGATGT	16.2264	-61.4771	16.42007	-61.46466	0.887964086
COC_CEJ0081_GGTTG_ATCACG	PEL_cjs2151_GGTTG_CGATGT	16.2264	-61.4771	16.42007	-61.46466	0.887461666
COC_CEJ0081_GGTTG_ATCACG	ROG_CJS0315_ACGGT_ATCACG	16.2264	-61.4771	16.36767	-61.45475	0.887851291
COC_CEJ0081_GGTTG_ATCACG	ROG_CJS0316_AGCTA_ATCACG	16.2264	-61.4771	16.36767	-61.45475	0.884871984
COC_CEJ0081_GGTTG_ATCACG	ROG_CJS0317_CAACC_ATCACG	16.2264	-61.4771	16.36767	-61.45475	0.892661483
COC_CEJ0081_GGTTG_ATCACG	ROG_CJS2110_TCGAT_TGACCA	16.2264	-61.4771	16.36767	-61.45475	0.883780746
COC_CEJ0081_GGTTG_ATCACG	ROG_CJS2111_ACACA_TGACCA	16.2264	-61.4771	16.36767	-61.45475	0.883496612
COC_CEJ0081_GGTTG_ATCACG	ROG_CJS2112_TGCAT_TGACCA	16.2264	-61.4771	16.36767	-61.45475	0.881908136
COC_CEJ0081_GGTTG_ATCACG	ROG_CJS2113_ACGGT_TGACCA	16.2264	-61.4771	16.36767	-61.45475	0.888723906
COC_CEJ0081_GGTTG_ATCACG	ROG_CJS2148_AACCA_CGATGT	16.2264	-61.4771	16.36767	-61.45475	0.890664146
COC_CJS0302_AATTA_ATCACG	CHA_CJS2000_GGTTG_CGATGT	16.2264	-61.4771	16.261	-61.357	0.884250041
COC_CJS0302_AATTA_ATCACG	CHA_CJS2001_AATTA_CGATGT	16.2264	-61.4771	16.261	-61.357	0.883517076
COC_CJS0302_AATTA_ATCACG	CHA_CJS2003_TCGAT_CGATGT	16.2264	-61.4771	16.261	-61.357	0.884863493
COC_CJS0302_AATTA_ATCACG	CHA_CJS2004_ACACA_CGATGT	16.2264	-61.4771	16.261	-61.357	0.88191675
COC_CJS0302_AATTA_ATCACG	CHA_CJS2005_TGCAT_CGATGT	16.2264	-61.4771	16.261	-61.357	0.883292536
COC_CJS0302_AATTA_ATCACG	CHA_CJS2006_ACGGT_CGATGT	16.2264	-61.4771	16.261	-61.357	0.886821705
COC_CJS0302_AATTA_ATCACG	CHA_CJS2007_AGCTA_CGATGT	16.2264	-61.4771	16.261	-61.357	0.881545669
COC_CJS0302_AATTA_ATCACG	CHA_CJS2009_CAACC_CGATGT	16.2264	-61.4771	16.261	-61.357	0.882389649
COC_CJS0302_AATTA_ATCACG	COC_CEJ0077_AACCA_ATCACG	16.2264	-61.4771	16.2264	-61.4771	0.889236067
COC_CJS0302_AATTA_ATCACG	COC_CEJ0080_AAGGA_ATCACG	16.2264	-61.4771	16.2264	-61.4771	0.889993042
COC_CJS0302_AATTA_ATCACG	COC_CEJ0081_GGTTG_ATCACG	16.2264	-61.4771	16.2264	-61.4771	0.888969874
COC_CJS0302_AATTA_ATCACG	COC_CJS0303_TCGAT_ATCACG	16.2264	-61.4771	16.2264	-61.4771	0.89060637
COC_CJS0302_AATTA_ATCACG	COC_CJS0304_ACACA_ATCACG	16.2264	-61.4771	16.2264	-61.4771	0.890481556
COC_CJS0302_AATTA_ATCACG	COC_CJS0305_TGCAT_ATCACG	16.2264	-61.4771	16.2264	-61.4771	0.889754356
COC_CJS0302_AATTA_ATCACG	DES_CJS2100_ACGGT_TTAGGC	16.2264	-61.4771	16.2726	-61.3094	0.885049306
COC_CJS0302_AATTA_ATCACG	DES_CJS2102_AGCTA_TTAGGC	16.2264	-61.4771	16.2726	-61.3094	0.882084474
COC_CJS0302_AATTA_ATCACG	DES_CJS2103_CAACC_TTAGGC	16.2264	-61.4771	16.2726	-61.3094	0.882781677
COC_CJS0302_AATTA_ATCACG	DES_CJS2104_CGATC_TTAGGC	16.2264	-61.4771	16.2726	-61.3094	0.8799759
COC_CJS0302_AATTA_ATCACG	DES_CJS2105_AACCA_TGACCA	16.2264	-61.4771	16.2726	-61.3094	0.881929927
COC_CJS0302_AATTA_ATCACG	DES_CJS2107_AAGGA_TGACCA	16.2264	-61.4771	16.2726	-61.3094	0.87990359
COC_CJS0302_AATTA_ATCACG	DES_CJS2108_GGTTG_TGACCA	16.2264	-61.4771	16.2726	-61.3094	0.88184462
COC_CJS0302_AATTA_ATCACG	DES_CJS2109_AATTA_TGACCA	16.2264	-61.4771	16.2726	-61.3094	0.880826755
COC_CJS0302_AATTA_ATCACG	FOC_CJS2024_CGATC_CGATGT	16.2264	-61.4771	16.2421	-61.3974	0.882515921
COC_CJS0302_AATTA_ATCACG	FOC_CJS2025_AACCA_TTAGGC	16.2264	-61.4771	16.2421	-61.3974	0.885777389
COC_CJS0302_AATTA_ATCACG	FOC_CJS2027_AAGGA_TTAGGC	16.2264	-61.4771	16.2421	-61.3974	0.883631979
COC_CJS0302_AATTA_ATCACG	FOC_CJS2028_GGTTG_TTAGGC	16.2264	-61.4771	16.2421	-61.3974	0.884239917
COC_CJS0302_AATTA_ATCACG	FOC_CJS2029_AATTA_TTAGGC	16.2264	-61.4771	16.2421	-61.3974	0.885322052
COC_CJS0302_AATTA_ATCACG	FOC_CJS2030_TCGAT_TTAGGC	16.2264	-61.4771	16.2421	-61.3974	0.88285939
COC_CJS0302_AATTA_ATCACG	FOC_CJS2031_ACACA_TTAGGC	16.2264	-61.4771	16.2421	-61.3974	0.884041806
COC_CJS0302_AATTA_ATCACG	FOC_CJS2032_TGCAT_TTAGGC	16.2264	-61.4771	16.2421	-61.3974	0.887925684
COC_CJS0302_AATTA_ATCACG	MAR_CEJ084_CGATC_CGATGT	16.2264	-61.4771	16.2252	-61.5307	0.885604928
COC_CJS0302_AATTA_ATCACG	MAR_CEJ085_TCGAT_CGATGT	16.2264	-61.4771	16.2252	-61.5307	0.888243
COC_CJS0302_AATTA_ATCACG	MAR_CEJ088_ACGGT_CGATGT	16.2264	-61.4771	16.2252	-61.5307	0.890286556
COC_CJS0302_AATTA_ATCACG	MAR_CEJ100_AAGGA_CGATGT	16.2264	-61.4771	16.2252	-61.5307	0.892505757
COC_CJS0302_AATTA_ATCACG	MAR_CEJ106_AGCTA_CGATGT	16.2264	-61.4771	16.2252	-61.5307	0.890515734
COC_CJS0302_AATTA_ATCACG	MAR_CEJ107_ACACA_CGATGT	16.2264	-61.4771	16.2252	-61.5307	0.887238948
COC_CJS0302_AATTA_ATCACG	MAR_CEJ108_AATTA_CGATGT	16.2264	-61.4771	16.2252	-61.5307	0.88537843
COC_CJS0302_AATTA_ATCACG	MOR_CJS0323_CGATC_ATCACG	16.2264	-61.4771	16.3364	-61.457	0.885856698
COC_CJS0302_AATTA_ATCACG	MOR_CJS0324_AACCA_CGATGT	16.2264	-61.4771	16.3364	-61.457	0.884688797
COC_CJS0302_AATTA_ATCACG	MOR_CJS0326_AAGGA_CGATGT	16.2264	-61.4771	16.3364	-61.457	0.886274185
COC_CJS0302_AATTA_ATCACG	MOR_CJS2114_AGCTA_TGACCA	16.2264	-61.4771	16.3364	-61.457	0.883556271
COC_CJS0302_AATTA_ATCACG	MOR_CJS2115_CAACC_TGACCA	16.2264	-61.4771	16.3364	-61.457	0.881498819
COC_CJS0302_AATTA_ATCACG	MOR_CJS2116_CGATC_TGACCA	16.2264	-61.4771	16.3364	-61.457	0.883796277
COC_CJS0302_AATTA_ATCACG	PEL_cjs2150_AAGGA_CGATGT	16.2264	-61.4771	16.42007	-61.46466	0.8868478
COC_CJS0302_AATTA_ATCACG	PEL_cjs2151_GGTTG_CGATGT	16.2264	-61.4771	16.42007	-61.46466	0.885897691
COC_CJS0302_AATTA_ATCACG	ROG_CJS0315_ACGGT_ATCACG	16.2264	-61.4771	16.36767	-61.45475	0.887826898
COC_CJS0302_AATTA_ATCACG	ROG_CJS0316_AGCTA_ATCACG	16.2264	-61.4771	16.36767	-61.45475	0.883307702
COC_CJS0302_AATTA_ATCACG	ROG_CJS0317_CAACC_ATCACG	16.2264	-61.4771	16.36767	-61.45475	0.890400237
COC_CJS0302_AATTA_ATCACG	ROG_CJS2110_TCGAT_TGACCA	16.2264	-61.4771	16.36767	-61.45475	0.882862352
COC_CJS0302_AATTA_ATCACG	ROG_CJS2111_ACACA_TGACCA	16.2264	-61.4771	16.36767	-61.45475	0.881541448
COC_CJS0302_AATTA_ATCACG	ROG_CJS2112_TGCAT_TGACCA	16.2264	-61.4771	16.36767	-61.45475	0.882217902
COC_CJS0302_AATTA_ATCACG	ROG_CJS2113_ACGGT_TGACCA	16.2264	-61.4771	16.36767	-61.45475	0.88762753
COC_CJS0302_AATTA_ATCACG	ROG_CJS2148_AACCA_CGATGT	16.2264	-61.4771	16.36767	-61.45475	0.888295391
COC_CJS0303_TCGAT_ATCACG	CHA_CJS2000_GGTTG_CGATGT	16.2264	-61.4771	16.261	-61.357	0.886219402
COC_CJS0303_TCGAT_ATCACG	CHA_CJS2001_AATTA_CGATGT	16.2264	-61.4771	16.261	-61.357	0.88450449
COC_CJS0303_TCGAT_ATCACG	CHA_CJS2003_TCGAT_CGATGT	16.2264	-61.4771	16.261	-61.357	0.887246185
COC_CJS0303_TCGAT_ATCACG	CHA_CJS2004_ACACA_CGATGT	16.2264	-61.4771	16.261	-61.357	0.883435203
COC_CJS0303_TCGAT_ATCACG	CHA_CJS2005_TGCAT_CGATGT	16.2264	-61.4771	16.261	-61.357	0.886343975
COC_CJS0303_TCGAT_ATCACG	CHA_CJS2006_ACGGT_CGATGT	16.2264	-61.4771	16.261	-61.357	0.888599958
COC_CJS0303_TCGAT_ATCACG	CHA_CJS2007_AGCTA_CGATGT	16.2264	-61.4771	16.261	-61.357	0.882949347
COC_CJS0303_TCGAT_ATCACG	CHA_CJS2009_CAACC_CGATGT	16.2264	-61.4771	16.261	-61.357	0.88581994
COC_CJS0303_TCGAT_ATCACG	COC_CEJ0077_AACCA_ATCACG	16.2264	-61.4771	16.2264	-61.4771	0.89263283
COC_CJS0303_TCGAT_ATCACG	COC_CEJ0080_AAGGA_ATCACG	16.2264	-61.4771	16.2264	-61.4771	0.890824092
COC_CJS0303_TCGAT_ATCACG	COC_CEJ0081_GGTTG_ATCACG	16.2264	-61.4771	16.2264	-61.4771	0.891616899
COC_CJS0303_TCGAT_ATCACG	COC_CJS0302_AATTA_ATCACG	16.2264	-61.4771	16.2264	-61.4771	0.89060637
COC_CJS0303_TCGAT_ATCACG	COC_CJS0304_ACACA_ATCACG	16.2264	-61.4771	16.2264	-61.4771	0.890513834
COC_CJS0303_TCGAT_ATCACG	COC_CJS0305_TGCAT_ATCACG	16.2264	-61.4771	16.2264	-61.4771	0.891503706
COC_CJS0303_TCGAT_ATCACG	DES_CJS2100_ACGGT_TTAGGC	16.2264	-61.4771	16.2726	-61.3094	0.885930691
COC_CJS0303_TCGAT_ATCACG	DES_CJS2102_AGCTA_TTAGGC	16.2264	-61.4771	16.2726	-61.3094	0.884938964
COC_CJS0303_TCGAT_ATCACG	DES_CJS2103_CAACC_TTAGGC	16.2264	-61.4771	16.2726	-61.3094	0.882707388
COC_CJS0303_TCGAT_ATCACG	DES_CJS2104_CGATC_TTAGGC	16.2264	-61.4771	16.2726	-61.3094	0.884086971
COC_CJS0303_TCGAT_ATCACG	DES_CJS2105_AACCA_TGACCA	16.2264	-61.4771	16.2726	-61.3094	0.883446156
COC_CJS0303_TCGAT_ATCACG	DES_CJS2107_AAGGA_TGACCA	16.2264	-61.4771	16.2726	-61.3094	0.881115702
COC_CJS0303_TCGAT_ATCACG	DES_CJS2108_GGTTG_TGACCA	16.2264	-61.4771	16.2726	-61.3094	0.882928642
COC_CJS0303_TCGAT_ATCACG	DES_CJS2109_AATTA_TGACCA	16.2264	-61.4771	16.2726	-61.3094	0.882835081
COC_CJS0303_TCGAT_ATCACG	FOC_CJS2024_CGATC_CGATGT	16.2264	-61.4771	16.2421	-61.3974	0.884436868
COC_CJS0303_TCGAT_ATCACG	FOC_CJS2025_AACCA_TTAGGC	16.2264	-61.4771	16.2421	-61.3974	0.888806125
COC_CJS0303_TCGAT_ATCACG	FOC_CJS2027_AAGGA_TTAGGC	16.2264	-61.4771	16.2421	-61.3974	0.884402495
COC_CJS0303_TCGAT_ATCACG	FOC_CJS2028_GGTTG_TTAGGC	16.2264	-61.4771	16.2421	-61.3974	0.88688592
COC_CJS0303_TCGAT_ATCACG	FOC_CJS2029_AATTA_TTAGGC	16.2264	-61.4771	16.2421	-61.3974	0.885011536
COC_CJS0303_TCGAT_ATCACG	FOC_CJS2030_TCGAT_TTAGGC	16.2264	-61.4771	16.2421	-61.3974	0.886253391
COC_CJS0303_TCGAT_ATCACG	FOC_CJS2031_ACACA_TTAGGC	16.2264	-61.4771	16.2421	-61.3974	0.887981952
COC_CJS0303_TCGAT_ATCACG	FOC_CJS2032_TGCAT_TTAGGC	16.2264	-61.4771	16.2421	-61.3974	0.886532845
COC_CJS0303_TCGAT_ATCACG	MAR_CEJ084_CGATC_CGATGT	16.2264	-61.4771	16.2252	-61.5307	0.887101124
COC_CJS0303_TCGAT_ATCACG	MAR_CEJ085_TCGAT_CGATGT	16.2264	-61.4771	16.2252	-61.5307	0.890520406
COC_CJS0303_TCGAT_ATCACG	MAR_CEJ088_ACGGT_CGATGT	16.2264	-61.4771	16.2252	-61.5307	0.889632816
COC_CJS0303_TCGAT_ATCACG	MAR_CEJ100_AAGGA_CGATGT	16.2264	-61.4771	16.2252	-61.5307	0.891950031
COC_CJS0303_TCGAT_ATCACG	MAR_CEJ106_AGCTA_CGATGT	16.2264	-61.4771	16.2252	-61.5307	0.889603372
COC_CJS0303_TCGAT_ATCACG	MAR_CEJ107_ACACA_CGATGT	16.2264	-61.4771	16.2252	-61.5307	0.887516255
COC_CJS0303_TCGAT_ATCACG	MAR_CEJ108_AATTA_CGATGT	16.2264	-61.4771	16.2252	-61.5307	0.887822878
COC_CJS0303_TCGAT_ATCACG	MOR_CJS0323_CGATC_ATCACG	16.2264	-61.4771	16.3364	-61.457	0.8870828
COC_CJS0303_TCGAT_ATCACG	MOR_CJS0324_AACCA_CGATGT	16.2264	-61.4771	16.3364	-61.457	0.885929131
COC_CJS0303_TCGAT_ATCACG	MOR_CJS0326_AAGGA_CGATGT	16.2264	-61.4771	16.3364	-61.457	0.885112336
COC_CJS0303_TCGAT_ATCACG	MOR_CJS2114_AGCTA_TGACCA	16.2264	-61.4771	16.3364	-61.457	0.883854551
COC_CJS0303_TCGAT_ATCACG	MOR_CJS2115_CAACC_TGACCA	16.2264	-61.4771	16.3364	-61.457	0.882551579
COC_CJS0303_TCGAT_ATCACG	MOR_CJS2116_CGATC_TGACCA	16.2264	-61.4771	16.3364	-61.457	0.885419656
COC_CJS0303_TCGAT_ATCACG	PEL_cjs2150_AAGGA_CGATGT	16.2264	-61.4771	16.42007	-61.46466	0.888076979
COC_CJS0303_TCGAT_ATCACG	PEL_cjs2151_GGTTG_CGATGT	16.2264	-61.4771	16.42007	-61.46466	0.887910827
COC_CJS0303_TCGAT_ATCACG	ROG_CJS0315_ACGGT_ATCACG	16.2264	-61.4771	16.36767	-61.45475	0.890947368
COC_CJS0303_TCGAT_ATCACG	ROG_CJS0316_AGCTA_ATCACG	16.2264	-61.4771	16.36767	-61.45475	0.884705834
COC_CJS0303_TCGAT_ATCACG	ROG_CJS0317_CAACC_ATCACG	16.2264	-61.4771	16.36767	-61.45475	0.892546166
COC_CJS0303_TCGAT_ATCACG	ROG_CJS2110_TCGAT_TGACCA	16.2264	-61.4771	16.36767	-61.45475	0.884363816
COC_CJS0303_TCGAT_ATCACG	ROG_CJS2111_ACACA_TGACCA	16.2264	-61.4771	16.36767	-61.45475	0.885600525
COC_CJS0303_TCGAT_ATCACG	ROG_CJS2112_TGCAT_TGACCA	16.2264	-61.4771	16.36767	-61.45475	0.88474813
COC_CJS0303_TCGAT_ATCACG	ROG_CJS2113_ACGGT_TGACCA	16.2264	-61.4771	16.36767	-61.45475	0.889682375
COC_CJS0303_TCGAT_ATCACG	ROG_CJS2148_AACCA_CGATGT	16.2264	-61.4771	16.36767	-61.45475	0.889473684
COC_CJS0304_ACACA_ATCACG	CHA_CJS2000_GGTTG_CGATGT	16.2264	-61.4771	16.261	-61.357	0.884817798
COC_CJS0304_ACACA_ATCACG	CHA_CJS2001_AATTA_CGATGT	16.2264	-61.4771	16.261	-61.357	0.882596575
COC_CJS0304_ACACA_ATCACG	CHA_CJS2003_TCGAT_CGATGT	16.2264	-61.4771	16.261	-61.357	0.884441601
COC_CJS0304_ACACA_ATCACG	CHA_CJS2004_ACACA_CGATGT	16.2264	-61.4771	16.261	-61.357	0.883767815
COC_CJS0304_ACACA_ATCACG	CHA_CJS2005_TGCAT_CGATGT	16.2264	-61.4771	16.261	-61.357	0.881978784
COC_CJS0304_ACACA_ATCACG	CHA_CJS2006_ACGGT_CGATGT	16.2264	-61.4771	16.261	-61.357	0.886401127
COC_CJS0304_ACACA_ATCACG	CHA_CJS2007_AGCTA_CGATGT	16.2264	-61.4771	16.261	-61.357	0.881868898
COC_CJS0304_ACACA_ATCACG	CHA_CJS2009_CAACC_CGATGT	16.2264	-61.4771	16.261	-61.357	0.882987651
COC_CJS0304_ACACA_ATCACG	COC_CEJ0077_AACCA_ATCACG	16.2264	-61.4771	16.2264	-61.4771	0.889435397
COC_CJS0304_ACACA_ATCACG	COC_CEJ0080_AAGGA_ATCACG	16.2264	-61.4771	16.2264	-61.4771	0.889422872
COC_CJS0304_ACACA_ATCACG	COC_CEJ0081_GGTTG_ATCACG	16.2264	-61.4771	16.2264	-61.4771	0.888375022
COC_CJS0304_ACACA_ATCACG	COC_CJS0302_AATTA_ATCACG	16.2264	-61.4771	16.2264	-61.4771	0.890481556
COC_CJS0304_ACACA_ATCACG	COC_CJS0303_TCGAT_ATCACG	16.2264	-61.4771	16.2264	-61.4771	0.890513834
COC_CJS0304_ACACA_ATCACG	COC_CJS0305_TGCAT_ATCACG	16.2264	-61.4771	16.2264	-61.4771	0.889531333
COC_CJS0304_ACACA_ATCACG	DES_CJS2100_ACGGT_TTAGGC	16.2264	-61.4771	16.2726	-61.3094	0.885239319
COC_CJS0304_ACACA_ATCACG	DES_CJS2102_AGCTA_TTAGGC	16.2264	-61.4771	16.2726	-61.3094	0.881904838
COC_CJS0304_ACACA_ATCACG	DES_CJS2103_CAACC_TTAGGC	16.2264	-61.4771	16.2726	-61.3094	0.880888694
COC_CJS0304_ACACA_ATCACG	DES_CJS2104_CGATC_TTAGGC	16.2264	-61.4771	16.2726	-61.3094	0.880366628
COC_CJS0304_ACACA_ATCACG	DES_CJS2105_AACCA_TGACCA	16.2264	-61.4771	16.2726	-61.3094	0.880218588
COC_CJS0304_ACACA_ATCACG	DES_CJS2107_AAGGA_TGACCA	16.2264	-61.4771	16.2726	-61.3094	0.878981655
COC_CJS0304_ACACA_ATCACG	DES_CJS2108_GGTTG_TGACCA	16.2264	-61.4771	16.2726	-61.3094	0.880452149
COC_CJS0304_ACACA_ATCACG	DES_CJS2109_AATTA_TGACCA	16.2264	-61.4771	16.2726	-61.3094	0.879706904
COC_CJS0304_ACACA_ATCACG	FOC_CJS2024_CGATC_CGATGT	16.2264	-61.4771	16.2421	-61.3974	0.883629426
COC_CJS0304_ACACA_ATCACG	FOC_CJS2025_AACCA_TTAGGC	16.2264	-61.4771	16.2421	-61.3974	0.886483675
COC_CJS0304_ACACA_ATCACG	FOC_CJS2027_AAGGA_TTAGGC	16.2264	-61.4771	16.2421	-61.3974	0.882624326
COC_CJS0304_ACACA_ATCACG	FOC_CJS2028_GGTTG_TTAGGC	16.2264	-61.4771	16.2421	-61.3974	0.884543502
COC_CJS0304_ACACA_ATCACG	FOC_CJS2029_AATTA_TTAGGC	16.2264	-61.4771	16.2421	-61.3974	0.884330144
COC_CJS0304_ACACA_ATCACG	FOC_CJS2030_TCGAT_TTAGGC	16.2264	-61.4771	16.2421	-61.3974	0.883187599
COC_CJS0304_ACACA_ATCACG	FOC_CJS2031_ACACA_TTAGGC	16.2264	-61.4771	16.2421	-61.3974	0.885663225
COC_CJS0304_ACACA_ATCACG	FOC_CJS2032_TGCAT_TTAGGC	16.2264	-61.4771	16.2421	-61.3974	0.88572622
COC_CJS0304_ACACA_ATCACG	MAR_CEJ084_CGATC_CGATGT	16.2264	-61.4771	16.2252	-61.5307	0.885059217
COC_CJS0304_ACACA_ATCACG	MAR_CEJ085_TCGAT_CGATGT	16.2264	-61.4771	16.2252	-61.5307	0.887899709
COC_CJS0304_ACACA_ATCACG	MAR_CEJ088_ACGGT_CGATGT	16.2264	-61.4771	16.2252	-61.5307	0.890332519
COC_CJS0304_ACACA_ATCACG	MAR_CEJ100_AAGGA_CGATGT	16.2264	-61.4771	16.2252	-61.5307	0.891837956
COC_CJS0304_ACACA_ATCACG	MAR_CEJ106_AGCTA_CGATGT	16.2264	-61.4771	16.2252	-61.5307	0.89012474
COC_CJS0304_ACACA_ATCACG	MAR_CEJ107_ACACA_CGATGT	16.2264	-61.4771	16.2252	-61.5307	0.886665226
COC_CJS0304_ACACA_ATCACG	MAR_CEJ108_AATTA_CGATGT	16.2264	-61.4771	16.2252	-61.5307	0.887633146
COC_CJS0304_ACACA_ATCACG	MOR_CJS0323_CGATC_ATCACG	16.2264	-61.4771	16.3364	-61.457	0.8853409
COC_CJS0304_ACACA_ATCACG	MOR_CJS0324_AACCA_CGATGT	16.2264	-61.4771	16.3364	-61.457	0.88463225
COC_CJS0304_ACACA_ATCACG	MOR_CJS0326_AAGGA_CGATGT	16.2264	-61.4771	16.3364	-61.457	0.885227951
COC_CJS0304_ACACA_ATCACG	MOR_CJS2114_AGCTA_TGACCA	16.2264	-61.4771	16.3364	-61.457	0.883725085
COC_CJS0304_ACACA_ATCACG	MOR_CJS2115_CAACC_TGACCA	16.2264	-61.4771	16.3364	-61.457	0.881975702
COC_CJS0304_ACACA_ATCACG	MOR_CJS2116_CGATC_TGACCA	16.2264	-61.4771	16.3364	-61.457	0.883658653
COC_CJS0304_ACACA_ATCACG	PEL_cjs2150_AAGGA_CGATGT	16.2264	-61.4771	16.42007	-61.46466	0.885843877
COC_CJS0304_ACACA_ATCACG	PEL_cjs2151_GGTTG_CGATGT	16.2264	-61.4771	16.42007	-61.46466	0.884792399
COC_CJS0304_ACACA_ATCACG	ROG_CJS0315_ACGGT_ATCACG	16.2264	-61.4771	16.36767	-61.45475	0.887788779
COC_CJS0304_ACACA_ATCACG	ROG_CJS0316_AGCTA_ATCACG	16.2264	-61.4771	16.36767	-61.45475	0.882045637
COC_CJS0304_ACACA_ATCACG	ROG_CJS0317_CAACC_ATCACG	16.2264	-61.4771	16.36767	-61.45475	0.89092877
COC_CJS0304_ACACA_ATCACG	ROG_CJS2110_TCGAT_TGACCA	16.2264	-61.4771	16.36767	-61.45475	0.882349429
COC_CJS0304_ACACA_ATCACG	ROG_CJS2111_ACACA_TGACCA	16.2264	-61.4771	16.36767	-61.45475	0.883272424
COC_CJS0304_ACACA_ATCACG	ROG_CJS2112_TGCAT_TGACCA	16.2264	-61.4771	16.36767	-61.45475	0.882064224
COC_CJS0304_ACACA_ATCACG	ROG_CJS2113_ACGGT_TGACCA	16.2264	-61.4771	16.36767	-61.45475	0.887872819
COC_CJS0304_ACACA_ATCACG	ROG_CJS2148_AACCA_CGATGT	16.2264	-61.4771	16.36767	-61.45475	0.888438321
COC_CJS0305_TGCAT_ATCACG	CHA_CJS2000_GGTTG_CGATGT	16.2264	-61.4771	16.261	-61.357	0.885460693
COC_CJS0305_TGCAT_ATCACG	CHA_CJS2001_AATTA_CGATGT	16.2264	-61.4771	16.261	-61.357	0.885716584
COC_CJS0305_TGCAT_ATCACG	CHA_CJS2003_TCGAT_CGATGT	16.2264	-61.4771	16.261	-61.357	0.888301521
COC_CJS0305_TGCAT_ATCACG	CHA_CJS2004_ACACA_CGATGT	16.2264	-61.4771	16.261	-61.357	0.885730975
COC_CJS0305_TGCAT_ATCACG	CHA_CJS2005_TGCAT_CGATGT	16.2264	-61.4771	16.261	-61.357	0.886332556
COC_CJS0305_TGCAT_ATCACG	CHA_CJS2006_ACGGT_CGATGT	16.2264	-61.4771	16.261	-61.357	0.889157459
COC_CJS0305_TGCAT_ATCACG	CHA_CJS2007_AGCTA_CGATGT	16.2264	-61.4771	16.261	-61.357	0.882949198
COC_CJS0305_TGCAT_ATCACG	CHA_CJS2009_CAACC_CGATGT	16.2264	-61.4771	16.261	-61.357	0.885830106
COC_CJS0305_TGCAT_ATCACG	COC_CEJ0077_AACCA_ATCACG	16.2264	-61.4771	16.2264	-61.4771	0.89308019
COC_CJS0305_TGCAT_ATCACG	COC_CEJ0080_AAGGA_ATCACG	16.2264	-61.4771	16.2264	-61.4771	0.891134038
COC_CJS0305_TGCAT_ATCACG	COC_CEJ0081_GGTTG_ATCACG	16.2264	-61.4771	16.2264	-61.4771	0.891074626
COC_CJS0305_TGCAT_ATCACG	COC_CJS0302_AATTA_ATCACG	16.2264	-61.4771	16.2264	-61.4771	0.889754356
COC_CJS0305_TGCAT_ATCACG	COC_CJS0303_TCGAT_ATCACG	16.2264	-61.4771	16.2264	-61.4771	0.891503706
COC_CJS0305_TGCAT_ATCACG	COC_CJS0304_ACACA_ATCACG	16.2264	-61.4771	16.2264	-61.4771	0.889531333
COC_CJS0305_TGCAT_ATCACG	DES_CJS2100_ACGGT_TTAGGC	16.2264	-61.4771	16.2726	-61.3094	0.88738757
COC_CJS0305_TGCAT_ATCACG	DES_CJS2102_AGCTA_TTAGGC	16.2264	-61.4771	16.2726	-61.3094	0.885499255
COC_CJS0305_TGCAT_ATCACG	DES_CJS2103_CAACC_TTAGGC	16.2264	-61.4771	16.2726	-61.3094	0.884212435
COC_CJS0305_TGCAT_ATCACG	DES_CJS2104_CGATC_TTAGGC	16.2264	-61.4771	16.2726	-61.3094	0.883102225
COC_CJS0305_TGCAT_ATCACG	DES_CJS2105_AACCA_TGACCA	16.2264	-61.4771	16.2726	-61.3094	0.883938706
COC_CJS0305_TGCAT_ATCACG	DES_CJS2107_AAGGA_TGACCA	16.2264	-61.4771	16.2726	-61.3094	0.88260554
COC_CJS0305_TGCAT_ATCACG	DES_CJS2108_GGTTG_TGACCA	16.2264	-61.4771	16.2726	-61.3094	0.88192038
COC_CJS0305_TGCAT_ATCACG	DES_CJS2109_AATTA_TGACCA	16.2264	-61.4771	16.2726	-61.3094	0.881391788
COC_CJS0305_TGCAT_ATCACG	FOC_CJS2024_CGATC_CGATGT	16.2264	-61.4771	16.2421	-61.3974	0.884801956
COC_CJS0305_TGCAT_ATCACG	FOC_CJS2025_AACCA_TTAGGC	16.2264	-61.4771	16.2421	-61.3974	0.888722897
COC_CJS0305_TGCAT_ATCACG	FOC_CJS2027_AAGGA_TTAGGC	16.2264	-61.4771	16.2421	-61.3974	0.887567524
COC_CJS0305_TGCAT_ATCACG	FOC_CJS2028_GGTTG_TTAGGC	16.2264	-61.4771	16.2421	-61.3974	0.888683862
COC_CJS0305_TGCAT_ATCACG	FOC_CJS2029_AATTA_TTAGGC	16.2264	-61.4771	16.2421	-61.3974	0.885610932
COC_CJS0305_TGCAT_ATCACG	FOC_CJS2030_TCGAT_TTAGGC	16.2264	-61.4771	16.2421	-61.3974	0.888217826
COC_CJS0305_TGCAT_ATCACG	FOC_CJS2031_ACACA_TTAGGC	16.2264	-61.4771	16.2421	-61.3974	0.88738432
COC_CJS0305_TGCAT_ATCACG	FOC_CJS2032_TGCAT_TTAGGC	16.2264	-61.4771	16.2421	-61.3974	0.886640976
COC_CJS0305_TGCAT_ATCACG	MAR_CEJ084_CGATC_CGATGT	16.2264	-61.4771	16.2252	-61.5307	0.890114701
COC_CJS0305_TGCAT_ATCACG	MAR_CEJ085_TCGAT_CGATGT	16.2264	-61.4771	16.2252	-61.5307	0.891837915
COC_CJS0305_TGCAT_ATCACG	MAR_CEJ088_ACGGT_CGATGT	16.2264	-61.4771	16.2252	-61.5307	0.892224901
COC_CJS0305_TGCAT_ATCACG	MAR_CEJ100_AAGGA_CGATGT	16.2264	-61.4771	16.2252	-61.5307	0.892441128
COC_CJS0305_TGCAT_ATCACG	MAR_CEJ106_AGCTA_CGATGT	16.2264	-61.4771	16.2252	-61.5307	0.891681109
COC_CJS0305_TGCAT_ATCACG	MAR_CEJ107_ACACA_CGATGT	16.2264	-61.4771	16.2252	-61.5307	0.890386716
COC_CJS0305_TGCAT_ATCACG	MAR_CEJ108_AATTA_CGATGT	16.2264	-61.4771	16.2252	-61.5307	0.889342528
COC_CJS0305_TGCAT_ATCACG	MOR_CJS0323_CGATC_ATCACG	16.2264	-61.4771	16.3364	-61.457	0.888070544
COC_CJS0305_TGCAT_ATCACG	MOR_CJS0324_AACCA_CGATGT	16.2264	-61.4771	16.3364	-61.457	0.88692679
COC_CJS0305_TGCAT_ATCACG	MOR_CJS0326_AAGGA_CGATGT	16.2264	-61.4771	16.3364	-61.457	0.886228507
COC_CJS0305_TGCAT_ATCACG	MOR_CJS2114_AGCTA_TGACCA	16.2264	-61.4771	16.3364	-61.457	0.883604982
COC_CJS0305_TGCAT_ATCACG	MOR_CJS2115_CAACC_TGACCA	16.2264	-61.4771	16.3364	-61.457	0.885809045
COC_CJS0305_TGCAT_ATCACG	MOR_CJS2116_CGATC_TGACCA	16.2264	-61.4771	16.3364	-61.457	0.886153477
COC_CJS0305_TGCAT_ATCACG	PEL_cjs2150_AAGGA_CGATGT	16.2264	-61.4771	16.42007	-61.46466	0.889852434
COC_CJS0305_TGCAT_ATCACG	PEL_cjs2151_GGTTG_CGATGT	16.2264	-61.4771	16.42007	-61.46466	0.888108939
COC_CJS0305_TGCAT_ATCACG	ROG_CJS0315_ACGGT_ATCACG	16.2264	-61.4771	16.36767	-61.45475	0.888581646
COC_CJS0305_TGCAT_ATCACG	ROG_CJS0316_AGCTA_ATCACG	16.2264	-61.4771	16.36767	-61.45475	0.886294785
COC_CJS0305_TGCAT_ATCACG	ROG_CJS0317_CAACC_ATCACG	16.2264	-61.4771	16.36767	-61.45475	0.893173303
COC_CJS0305_TGCAT_ATCACG	ROG_CJS2110_TCGAT_TGACCA	16.2264	-61.4771	16.36767	-61.45475	0.884460871
COC_CJS0305_TGCAT_ATCACG	ROG_CJS2111_ACACA_TGACCA	16.2264	-61.4771	16.36767	-61.45475	0.884843506
COC_CJS0305_TGCAT_ATCACG	ROG_CJS2112_TGCAT_TGACCA	16.2264	-61.4771	16.36767	-61.45475	0.884510488
COC_CJS0305_TGCAT_ATCACG	ROG_CJS2113_ACGGT_TGACCA	16.2264	-61.4771	16.36767	-61.45475	0.889103006
COC_CJS0305_TGCAT_ATCACG	ROG_CJS2148_AACCA_CGATGT	16.2264	-61.4771	16.36767	-61.45475	0.891222701
DES_CJS2100_ACGGT_TTAGGC	CHA_CJS2000_GGTTG_CGATGT	16.2726	-61.3094	16.261	-61.357	0.891576461
DES_CJS2100_ACGGT_TTAGGC	CHA_CJS2001_AATTA_CGATGT	16.2726	-61.3094	16.261	-61.357	0.891328275
DES_CJS2100_ACGGT_TTAGGC	CHA_CJS2003_TCGAT_CGATGT	16.2726	-61.3094	16.261	-61.357	0.894307019
DES_CJS2100_ACGGT_TTAGGC	CHA_CJS2004_ACACA_CGATGT	16.2726	-61.3094	16.261	-61.357	0.888895452
DES_CJS2100_ACGGT_TTAGGC	CHA_CJS2005_TGCAT_CGATGT	16.2726	-61.3094	16.261	-61.357	0.891784001
DES_CJS2100_ACGGT_TTAGGC	CHA_CJS2006_ACGGT_CGATGT	16.2726	-61.3094	16.261	-61.357	0.896085593
DES_CJS2100_ACGGT_TTAGGC	CHA_CJS2007_AGCTA_CGATGT	16.2726	-61.3094	16.261	-61.357	0.891651585
DES_CJS2100_ACGGT_TTAGGC	CHA_CJS2009_CAACC_CGATGT	16.2726	-61.3094	16.261	-61.357	0.89148097
DES_CJS2100_ACGGT_TTAGGC	COC_CEJ0077_AACCA_ATCACG	16.2726	-61.3094	16.2264	-61.4771	0.886969622
DES_CJS2100_ACGGT_TTAGGC	COC_CEJ0080_AAGGA_ATCACG	16.2726	-61.3094	16.2264	-61.4771	0.887049991
DES_CJS2100_ACGGT_TTAGGC	COC_CEJ0081_GGTTG_ATCACG	16.2726	-61.3094	16.2264	-61.4771	0.885799101
DES_CJS2100_ACGGT_TTAGGC	COC_CJS0302_AATTA_ATCACG	16.2726	-61.3094	16.2264	-61.4771	0.885049306
DES_CJS2100_ACGGT_TTAGGC	COC_CJS0303_TCGAT_ATCACG	16.2726	-61.3094	16.2264	-61.4771	0.885930691
DES_CJS2100_ACGGT_TTAGGC	COC_CJS0304_ACACA_ATCACG	16.2726	-61.3094	16.2264	-61.4771	0.885239319
DES_CJS2100_ACGGT_TTAGGC	COC_CJS0305_TGCAT_ATCACG	16.2726	-61.3094	16.2264	-61.4771	0.88738757
DES_CJS2100_ACGGT_TTAGGC	DES_CJS2102_AGCTA_TTAGGC	16.2726	-61.3094	16.2726	-61.3094	0.894197079
DES_CJS2100_ACGGT_TTAGGC	DES_CJS2103_CAACC_TTAGGC	16.2726	-61.3094	16.2726	-61.3094	0.895830049
DES_CJS2100_ACGGT_TTAGGC	DES_CJS2104_CGATC_TTAGGC	16.2726	-61.3094	16.2726	-61.3094	0.894326241
DES_CJS2100_ACGGT_TTAGGC	DES_CJS2105_AACCA_TGACCA	16.2726	-61.3094	16.2726	-61.3094	0.894720152
DES_CJS2100_ACGGT_TTAGGC	DES_CJS2107_AAGGA_TGACCA	16.2726	-61.3094	16.2726	-61.3094	0.893425155
DES_CJS2100_ACGGT_TTAGGC	DES_CJS2108_GGTTG_TGACCA	16.2726	-61.3094	16.2726	-61.3094	0.893813499
DES_CJS2100_ACGGT_TTAGGC	DES_CJS2109_AATTA_TGACCA	16.2726	-61.3094	16.2726	-61.3094	0.894533559
DES_CJS2100_ACGGT_TTAGGC	FOC_CJS2024_CGATC_CGATGT	16.2726	-61.3094	16.2421	-61.3974	0.887729074
DES_CJS2100_ACGGT_TTAGGC	FOC_CJS2025_AACCA_TTAGGC	16.2726	-61.3094	16.2421	-61.3974	0.890459643
DES_CJS2100_ACGGT_TTAGGC	FOC_CJS2027_AAGGA_TTAGGC	16.2726	-61.3094	16.2421	-61.3974	0.885861851
DES_CJS2100_ACGGT_TTAGGC	FOC_CJS2028_GGTTG_TTAGGC	16.2726	-61.3094	16.2421	-61.3974	0.886473335
DES_CJS2100_ACGGT_TTAGGC	FOC_CJS2029_AATTA_TTAGGC	16.2726	-61.3094	16.2421	-61.3974	0.886994652
DES_CJS2100_ACGGT_TTAGGC	FOC_CJS2030_TCGAT_TTAGGC	16.2726	-61.3094	16.2421	-61.3974	0.886531365
DES_CJS2100_ACGGT_TTAGGC	FOC_CJS2031_ACACA_TTAGGC	16.2726	-61.3094	16.2421	-61.3974	0.888880179
DES_CJS2100_ACGGT_TTAGGC	FOC_CJS2032_TGCAT_TTAGGC	16.2726	-61.3094	16.2421	-61.3974	0.888557292
DES_CJS2100_ACGGT_TTAGGC	MAR_CEJ084_CGATC_CGATGT	16.2726	-61.3094	16.2252	-61.5307	0.886695719
DES_CJS2100_ACGGT_TTAGGC	MAR_CEJ085_TCGAT_CGATGT	16.2726	-61.3094	16.2252	-61.5307	0.890358253
DES_CJS2100_ACGGT_TTAGGC	MAR_CEJ088_ACGGT_CGATGT	16.2726	-61.3094	16.2252	-61.5307	0.890719837
DES_CJS2100_ACGGT_TTAGGC	MAR_CEJ100_AAGGA_CGATGT	16.2726	-61.3094	16.2252	-61.5307	0.891406594
DES_CJS2100_ACGGT_TTAGGC	MAR_CEJ106_AGCTA_CGATGT	16.2726	-61.3094	16.2252	-61.5307	0.891133758
DES_CJS2100_ACGGT_TTAGGC	MAR_CEJ107_ACACA_CGATGT	16.2726	-61.3094	16.2252	-61.5307	0.887140786
DES_CJS2100_ACGGT_TTAGGC	MAR_CEJ108_AATTA_CGATGT	16.2726	-61.3094	16.2252	-61.5307	0.887272351
DES_CJS2100_ACGGT_TTAGGC	MOR_CJS0323_CGATC_ATCACG	16.2726	-61.3094	16.3364	-61.457	0.888855922
DES_CJS2100_ACGGT_TTAGGC	MOR_CJS0324_AACCA_CGATGT	16.2726	-61.3094	16.3364	-61.457	0.889951212
DES_CJS2100_ACGGT_TTAGGC	MOR_CJS0326_AAGGA_CGATGT	16.2726	-61.3094	16.3364	-61.457	0.889753567
DES_CJS2100_ACGGT_TTAGGC	MOR_CJS2114_AGCTA_TGACCA	16.2726	-61.3094	16.3364	-61.457	0.888895419
DES_CJS2100_ACGGT_TTAGGC	MOR_CJS2115_CAACC_TGACCA	16.2726	-61.3094	16.3364	-61.457	0.889033019
DES_CJS2100_ACGGT_TTAGGC	MOR_CJS2116_CGATC_TGACCA	16.2726	-61.3094	16.3364	-61.457	0.889452452
DES_CJS2100_ACGGT_TTAGGC	PEL_cjs2150_AAGGA_CGATGT	16.2726	-61.3094	16.42007	-61.46466	0.892121475
DES_CJS2100_ACGGT_TTAGGC	PEL_cjs2151_GGTTG_CGATGT	16.2726	-61.3094	16.42007	-61.46466	0.889623347
DES_CJS2100_ACGGT_TTAGGC	ROG_CJS0315_ACGGT_ATCACG	16.2726	-61.3094	16.36767	-61.45475	0.889991354
DES_CJS2100_ACGGT_TTAGGC	ROG_CJS0316_AGCTA_ATCACG	16.2726	-61.3094	16.36767	-61.45475	0.887727579
DES_CJS2100_ACGGT_TTAGGC	ROG_CJS0317_CAACC_ATCACG	16.2726	-61.3094	16.36767	-61.45475	0.894694241
DES_CJS2100_ACGGT_TTAGGC	ROG_CJS2110_TCGAT_TGACCA	16.2726	-61.3094	16.36767	-61.45475	0.888648776
DES_CJS2100_ACGGT_TTAGGC	ROG_CJS2111_ACACA_TGACCA	16.2726	-61.3094	16.36767	-61.45475	0.889176166
DES_CJS2100_ACGGT_TTAGGC	ROG_CJS2112_TGCAT_TGACCA	16.2726	-61.3094	16.36767	-61.45475	0.889619309
DES_CJS2100_ACGGT_TTAGGC	ROG_CJS2113_ACGGT_TGACCA	16.2726	-61.3094	16.36767	-61.45475	0.894709708
DES_CJS2100_ACGGT_TTAGGC	ROG_CJS2148_AACCA_CGATGT	16.2726	-61.3094	16.36767	-61.45475	0.891576895
DES_CJS2102_AGCTA_TTAGGC	CHA_CJS2000_GGTTG_CGATGT	16.2726	-61.3094	16.261	-61.357	0.888439284
DES_CJS2102_AGCTA_TTAGGC	CHA_CJS2001_AATTA_CGATGT	16.2726	-61.3094	16.261	-61.357	0.887957972
DES_CJS2102_AGCTA_TTAGGC	CHA_CJS2003_TCGAT_CGATGT	16.2726	-61.3094	16.261	-61.357	0.888313928
DES_CJS2102_AGCTA_TTAGGC	CHA_CJS2004_ACACA_CGATGT	16.2726	-61.3094	16.261	-61.357	0.88600266
DES_CJS2102_AGCTA_TTAGGC	CHA_CJS2005_TGCAT_CGATGT	16.2726	-61.3094	16.261	-61.357	0.890928979
DES_CJS2102_AGCTA_TTAGGC	CHA_CJS2006_ACGGT_CGATGT	16.2726	-61.3094	16.261	-61.357	0.892447023
DES_CJS2102_AGCTA_TTAGGC	CHA_CJS2007_AGCTA_CGATGT	16.2726	-61.3094	16.261	-61.357	0.887465333
DES_CJS2102_AGCTA_TTAGGC	CHA_CJS2009_CAACC_CGATGT	16.2726	-61.3094	16.261	-61.357	0.888719154
DES_CJS2102_AGCTA_TTAGGC	COC_CEJ0077_AACCA_ATCACG	16.2726	-61.3094	16.2264	-61.4771	0.884309546
DES_CJS2102_AGCTA_TTAGGC	COC_CEJ0080_AAGGA_ATCACG	16.2726	-61.3094	16.2264	-61.4771	0.883430122
DES_CJS2102_AGCTA_TTAGGC	COC_CEJ0081_GGTTG_ATCACG	16.2726	-61.3094	16.2264	-61.4771	0.884341791
DES_CJS2102_AGCTA_TTAGGC	COC_CJS0302_AATTA_ATCACG	16.2726	-61.3094	16.2264	-61.4771	0.882084474
DES_CJS2102_AGCTA_TTAGGC	COC_CJS0303_TCGAT_ATCACG	16.2726	-61.3094	16.2264	-61.4771	0.884938964
DES_CJS2102_AGCTA_TTAGGC	COC_CJS0304_ACACA_ATCACG	16.2726	-61.3094	16.2264	-61.4771	0.881904838
DES_CJS2102_AGCTA_TTAGGC	COC_CJS0305_TGCAT_ATCACG	16.2726	-61.3094	16.2264	-61.4771	0.885499255
DES_CJS2102_AGCTA_TTAGGC	DES_CJS2100_ACGGT_TTAGGC	16.2726	-61.3094	16.2726	-61.3094	0.894197079
DES_CJS2102_AGCTA_TTAGGC	DES_CJS2103_CAACC_TTAGGC	16.2726	-61.3094	16.2726	-61.3094	0.895140765
DES_CJS2102_AGCTA_TTAGGC	DES_CJS2104_CGATC_TTAGGC	16.2726	-61.3094	16.2726	-61.3094	0.893114241
DES_CJS2102_AGCTA_TTAGGC	DES_CJS2105_AACCA_TGACCA	16.2726	-61.3094	16.2726	-61.3094	0.892874006
DES_CJS2102_AGCTA_TTAGGC	DES_CJS2107_AAGGA_TGACCA	16.2726	-61.3094	16.2726	-61.3094	0.891718248
DES_CJS2102_AGCTA_TTAGGC	DES_CJS2108_GGTTG_TGACCA	16.2726	-61.3094	16.2726	-61.3094	0.891023634
DES_CJS2102_AGCTA_TTAGGC	DES_CJS2109_AATTA_TGACCA	16.2726	-61.3094	16.2726	-61.3094	0.891132504
DES_CJS2102_AGCTA_TTAGGC	FOC_CJS2024_CGATC_CGATGT	16.2726	-61.3094	16.2421	-61.3974	0.883902135
DES_CJS2102_AGCTA_TTAGGC	FOC_CJS2025_AACCA_TTAGGC	16.2726	-61.3094	16.2421	-61.3974	0.886932308
DES_CJS2102_AGCTA_TTAGGC	FOC_CJS2027_AAGGA_TTAGGC	16.2726	-61.3094	16.2421	-61.3974	0.883748239
DES_CJS2102_AGCTA_TTAGGC	FOC_CJS2028_GGTTG_TTAGGC	16.2726	-61.3094	16.2421	-61.3974	0.883567251
DES_CJS2102_AGCTA_TTAGGC	FOC_CJS2029_AATTA_TTAGGC	16.2726	-61.3094	16.2421	-61.3974	0.882451754
DES_CJS2102_AGCTA_TTAGGC	FOC_CJS2030_TCGAT_TTAGGC	16.2726	-61.3094	16.2421	-61.3974	0.883870087
DES_CJS2102_AGCTA_TTAGGC	FOC_CJS2031_ACACA_TTAGGC	16.2726	-61.3094	16.2421	-61.3974	0.886613989
DES_CJS2102_AGCTA_TTAGGC	FOC_CJS2032_TGCAT_TTAGGC	16.2726	-61.3094	16.2421	-61.3974	0.886626092
DES_CJS2102_AGCTA_TTAGGC	MAR_CEJ084_CGATC_CGATGT	16.2726	-61.3094	16.2252	-61.5307	0.882010784
DES_CJS2102_AGCTA_TTAGGC	MAR_CEJ085_TCGAT_CGATGT	16.2726	-61.3094	16.2252	-61.5307	0.886233753
DES_CJS2102_AGCTA_TTAGGC	MAR_CEJ088_ACGGT_CGATGT	16.2726	-61.3094	16.2252	-61.5307	0.884595846
DES_CJS2102_AGCTA_TTAGGC	MAR_CEJ100_AAGGA_CGATGT	16.2726	-61.3094	16.2252	-61.5307	0.888262454
DES_CJS2102_AGCTA_TTAGGC	MAR_CEJ106_AGCTA_CGATGT	16.2726	-61.3094	16.2252	-61.5307	0.884991141
DES_CJS2102_AGCTA_TTAGGC	MAR_CEJ107_ACACA_CGATGT	16.2726	-61.3094	16.2252	-61.5307	0.883036357
DES_CJS2102_AGCTA_TTAGGC	MAR_CEJ108_AATTA_CGATGT	16.2726	-61.3094	16.2252	-61.5307	0.881962429
DES_CJS2102_AGCTA_TTAGGC	MOR_CJS0323_CGATC_ATCACG	16.2726	-61.3094	16.3364	-61.457	0.884881345
DES_CJS2102_AGCTA_TTAGGC	MOR_CJS0324_AACCA_CGATGT	16.2726	-61.3094	16.3364	-61.457	0.886643474
DES_CJS2102_AGCTA_TTAGGC	MOR_CJS0326_AAGGA_CGATGT	16.2726	-61.3094	16.3364	-61.457	0.885010347
DES_CJS2102_AGCTA_TTAGGC	MOR_CJS2114_AGCTA_TGACCA	16.2726	-61.3094	16.3364	-61.457	0.883501946
DES_CJS2102_AGCTA_TTAGGC	MOR_CJS2115_CAACC_TGACCA	16.2726	-61.3094	16.3364	-61.457	0.884113719
DES_CJS2102_AGCTA_TTAGGC	MOR_CJS2116_CGATC_TGACCA	16.2726	-61.3094	16.3364	-61.457	0.885237614
DES_CJS2102_AGCTA_TTAGGC	PEL_cjs2150_AAGGA_CGATGT	16.2726	-61.3094	16.42007	-61.46466	0.888644408
DES_CJS2102_AGCTA_TTAGGC	PEL_cjs2151_GGTTG_CGATGT	16.2726	-61.3094	16.42007	-61.46466	0.886383884
DES_CJS2102_AGCTA_TTAGGC	ROG_CJS0315_ACGGT_ATCACG	16.2726	-61.3094	16.36767	-61.45475	0.886977485
DES_CJS2102_AGCTA_TTAGGC	ROG_CJS0316_AGCTA_ATCACG	16.2726	-61.3094	16.36767	-61.45475	0.884050264
DES_CJS2102_AGCTA_TTAGGC	ROG_CJS0317_CAACC_ATCACG	16.2726	-61.3094	16.36767	-61.45475	0.887939011
DES_CJS2102_AGCTA_TTAGGC	ROG_CJS2110_TCGAT_TGACCA	16.2726	-61.3094	16.36767	-61.45475	0.885890983
DES_CJS2102_AGCTA_TTAGGC	ROG_CJS2111_ACACA_TGACCA	16.2726	-61.3094	16.36767	-61.45475	0.886844974
DES_CJS2102_AGCTA_TTAGGC	ROG_CJS2112_TGCAT_TGACCA	16.2726	-61.3094	16.36767	-61.45475	0.886114684
DES_CJS2102_AGCTA_TTAGGC	ROG_CJS2113_ACGGT_TGACCA	16.2726	-61.3094	16.36767	-61.45475	0.89183223
DES_CJS2102_AGCTA_TTAGGC	ROG_CJS2148_AACCA_CGATGT	16.2726	-61.3094	16.36767	-61.45475	0.88805075
DES_CJS2103_CAACC_TTAGGC	CHA_CJS2000_GGTTG_CGATGT	16.2726	-61.3094	16.261	-61.357	0.887587043
DES_CJS2103_CAACC_TTAGGC	CHA_CJS2001_AATTA_CGATGT	16.2726	-61.3094	16.261	-61.357	0.888326361
DES_CJS2103_CAACC_TTAGGC	CHA_CJS2003_TCGAT_CGATGT	16.2726	-61.3094	16.261	-61.357	0.890637263
DES_CJS2103_CAACC_TTAGGC	CHA_CJS2004_ACACA_CGATGT	16.2726	-61.3094	16.261	-61.357	0.888133668
DES_CJS2103_CAACC_TTAGGC	CHA_CJS2005_TGCAT_CGATGT	16.2726	-61.3094	16.261	-61.357	0.890564488
DES_CJS2103_CAACC_TTAGGC	CHA_CJS2006_ACGGT_CGATGT	16.2726	-61.3094	16.261	-61.357	0.893454919
DES_CJS2103_CAACC_TTAGGC	CHA_CJS2007_AGCTA_CGATGT	16.2726	-61.3094	16.261	-61.357	0.88957763
DES_CJS2103_CAACC_TTAGGC	CHA_CJS2009_CAACC_CGATGT	16.2726	-61.3094	16.261	-61.357	0.889104524
DES_CJS2103_CAACC_TTAGGC	COC_CEJ0077_AACCA_ATCACG	16.2726	-61.3094	16.2264	-61.4771	0.884012796
DES_CJS2103_CAACC_TTAGGC	COC_CEJ0080_AAGGA_ATCACG	16.2726	-61.3094	16.2264	-61.4771	0.883307147
DES_CJS2103_CAACC_TTAGGC	COC_CEJ0081_GGTTG_ATCACG	16.2726	-61.3094	16.2264	-61.4771	0.883627992
DES_CJS2103_CAACC_TTAGGC	COC_CJS0302_AATTA_ATCACG	16.2726	-61.3094	16.2264	-61.4771	0.882781677
DES_CJS2103_CAACC_TTAGGC	COC_CJS0303_TCGAT_ATCACG	16.2726	-61.3094	16.2264	-61.4771	0.882707388
DES_CJS2103_CAACC_TTAGGC	COC_CJS0304_ACACA_ATCACG	16.2726	-61.3094	16.2264	-61.4771	0.880888694
DES_CJS2103_CAACC_TTAGGC	COC_CJS0305_TGCAT_ATCACG	16.2726	-61.3094	16.2264	-61.4771	0.884212435
DES_CJS2103_CAACC_TTAGGC	DES_CJS2100_ACGGT_TTAGGC	16.2726	-61.3094	16.2726	-61.3094	0.895830049
DES_CJS2103_CAACC_TTAGGC	DES_CJS2102_AGCTA_TTAGGC	16.2726	-61.3094	16.2726	-61.3094	0.895140765
DES_CJS2103_CAACC_TTAGGC	DES_CJS2104_CGATC_TTAGGC	16.2726	-61.3094	16.2726	-61.3094	0.89309494
DES_CJS2103_CAACC_TTAGGC	DES_CJS2105_AACCA_TGACCA	16.2726	-61.3094	16.2726	-61.3094	0.893630021
DES_CJS2103_CAACC_TTAGGC	DES_CJS2107_AAGGA_TGACCA	16.2726	-61.3094	16.2726	-61.3094	0.890936177
DES_CJS2103_CAACC_TTAGGC	DES_CJS2108_GGTTG_TGACCA	16.2726	-61.3094	16.2726	-61.3094	0.894440962
DES_CJS2103_CAACC_TTAGGC	DES_CJS2109_AATTA_TGACCA	16.2726	-61.3094	16.2726	-61.3094	0.903529734
DES_CJS2103_CAACC_TTAGGC	FOC_CJS2024_CGATC_CGATGT	16.2726	-61.3094	16.2421	-61.3974	0.883476972
DES_CJS2103_CAACC_TTAGGC	FOC_CJS2025_AACCA_TTAGGC	16.2726	-61.3094	16.2421	-61.3974	0.888199489
DES_CJS2103_CAACC_TTAGGC	FOC_CJS2027_AAGGA_TTAGGC	16.2726	-61.3094	16.2421	-61.3974	0.883134703
DES_CJS2103_CAACC_TTAGGC	FOC_CJS2028_GGTTG_TTAGGC	16.2726	-61.3094	16.2421	-61.3974	0.885882077
DES_CJS2103_CAACC_TTAGGC	FOC_CJS2029_AATTA_TTAGGC	16.2726	-61.3094	16.2421	-61.3974	0.883669079
DES_CJS2103_CAACC_TTAGGC	FOC_CJS2030_TCGAT_TTAGGC	16.2726	-61.3094	16.2421	-61.3974	0.885319489
DES_CJS2103_CAACC_TTAGGC	FOC_CJS2031_ACACA_TTAGGC	16.2726	-61.3094	16.2421	-61.3974	0.886096173
DES_CJS2103_CAACC_TTAGGC	FOC_CJS2032_TGCAT_TTAGGC	16.2726	-61.3094	16.2421	-61.3974	0.886470129
DES_CJS2103_CAACC_TTAGGC	MAR_CEJ084_CGATC_CGATGT	16.2726	-61.3094	16.2252	-61.5307	0.883672516
DES_CJS2103_CAACC_TTAGGC	MAR_CEJ085_TCGAT_CGATGT	16.2726	-61.3094	16.2252	-61.5307	0.889389263
DES_CJS2103_CAACC_TTAGGC	MAR_CEJ088_ACGGT_CGATGT	16.2726	-61.3094	16.2252	-61.5307	0.887883401
DES_CJS2103_CAACC_TTAGGC	MAR_CEJ100_AAGGA_CGATGT	16.2726	-61.3094	16.2252	-61.5307	0.888888889
DES_CJS2103_CAACC_TTAGGC	MAR_CEJ106_AGCTA_CGATGT	16.2726	-61.3094	16.2252	-61.5307	0.88589789
DES_CJS2103_CAACC_TTAGGC	MAR_CEJ107_ACACA_CGATGT	16.2726	-61.3094	16.2252	-61.5307	0.884652857
DES_CJS2103_CAACC_TTAGGC	MAR_CEJ108_AATTA_CGATGT	16.2726	-61.3094	16.2252	-61.5307	0.884109228
DES_CJS2103_CAACC_TTAGGC	MOR_CJS0323_CGATC_ATCACG	16.2726	-61.3094	16.3364	-61.457	0.886016982
DES_CJS2103_CAACC_TTAGGC	MOR_CJS0324_AACCA_CGATGT	16.2726	-61.3094	16.3364	-61.457	0.887289793
DES_CJS2103_CAACC_TTAGGC	MOR_CJS0326_AAGGA_CGATGT	16.2726	-61.3094	16.3364	-61.457	0.887505862
DES_CJS2103_CAACC_TTAGGC	MOR_CJS2114_AGCTA_TGACCA	16.2726	-61.3094	16.3364	-61.457	0.885523394
DES_CJS2103_CAACC_TTAGGC	MOR_CJS2115_CAACC_TGACCA	16.2726	-61.3094	16.3364	-61.457	0.88516868
DES_CJS2103_CAACC_TTAGGC	MOR_CJS2116_CGATC_TGACCA	16.2726	-61.3094	16.3364	-61.457	0.886902676
DES_CJS2103_CAACC_TTAGGC	PEL_cjs2150_AAGGA_CGATGT	16.2726	-61.3094	16.42007	-61.46466	0.887320907
DES_CJS2103_CAACC_TTAGGC	PEL_cjs2151_GGTTG_CGATGT	16.2726	-61.3094	16.42007	-61.46466	0.886409887
DES_CJS2103_CAACC_TTAGGC	ROG_CJS0315_ACGGT_ATCACG	16.2726	-61.3094	16.36767	-61.45475	0.887759692
DES_CJS2103_CAACC_TTAGGC	ROG_CJS0316_AGCTA_ATCACG	16.2726	-61.3094	16.36767	-61.45475	0.885035489
DES_CJS2103_CAACC_TTAGGC	ROG_CJS0317_CAACC_ATCACG	16.2726	-61.3094	16.36767	-61.45475	0.890310639
DES_CJS2103_CAACC_TTAGGC	ROG_CJS2110_TCGAT_TGACCA	16.2726	-61.3094	16.36767	-61.45475	0.886885694
DES_CJS2103_CAACC_TTAGGC	ROG_CJS2111_ACACA_TGACCA	16.2726	-61.3094	16.36767	-61.45475	0.886764878
DES_CJS2103_CAACC_TTAGGC	ROG_CJS2112_TGCAT_TGACCA	16.2726	-61.3094	16.36767	-61.45475	0.886292713
DES_CJS2103_CAACC_TTAGGC	ROG_CJS2113_ACGGT_TGACCA	16.2726	-61.3094	16.36767	-61.45475	0.892062929
DES_CJS2103_CAACC_TTAGGC	ROG_CJS2148_AACCA_CGATGT	16.2726	-61.3094	16.36767	-61.45475	0.888378004
DES_CJS2104_CGATC_TTAGGC	CHA_CJS2000_GGTTG_CGATGT	16.2726	-61.3094	16.261	-61.357	0.887870378
DES_CJS2104_CGATC_TTAGGC	CHA_CJS2001_AATTA_CGATGT	16.2726	-61.3094	16.261	-61.357	0.888802063
DES_CJS2104_CGATC_TTAGGC	CHA_CJS2003_TCGAT_CGATGT	16.2726	-61.3094	16.261	-61.357	0.888553272
DES_CJS2104_CGATC_TTAGGC	CHA_CJS2004_ACACA_CGATGT	16.2726	-61.3094	16.261	-61.357	0.886108394
DES_CJS2104_CGATC_TTAGGC	CHA_CJS2005_TGCAT_CGATGT	16.2726	-61.3094	16.261	-61.357	0.888133208
DES_CJS2104_CGATC_TTAGGC	CHA_CJS2006_ACGGT_CGATGT	16.2726	-61.3094	16.261	-61.357	0.891633104
DES_CJS2104_CGATC_TTAGGC	CHA_CJS2007_AGCTA_CGATGT	16.2726	-61.3094	16.261	-61.357	0.887583565
DES_CJS2104_CGATC_TTAGGC	CHA_CJS2009_CAACC_CGATGT	16.2726	-61.3094	16.261	-61.357	0.888732063
DES_CJS2104_CGATC_TTAGGC	COC_CEJ0077_AACCA_ATCACG	16.2726	-61.3094	16.2264	-61.4771	0.883826786
DES_CJS2104_CGATC_TTAGGC	COC_CEJ0080_AAGGA_ATCACG	16.2726	-61.3094	16.2264	-61.4771	0.882429105
DES_CJS2104_CGATC_TTAGGC	COC_CEJ0081_GGTTG_ATCACG	16.2726	-61.3094	16.2264	-61.4771	0.881029916
DES_CJS2104_CGATC_TTAGGC	COC_CJS0302_AATTA_ATCACG	16.2726	-61.3094	16.2264	-61.4771	0.8799759
DES_CJS2104_CGATC_TTAGGC	COC_CJS0303_TCGAT_ATCACG	16.2726	-61.3094	16.2264	-61.4771	0.884086971
DES_CJS2104_CGATC_TTAGGC	COC_CJS0304_ACACA_ATCACG	16.2726	-61.3094	16.2264	-61.4771	0.880366628
DES_CJS2104_CGATC_TTAGGC	COC_CJS0305_TGCAT_ATCACG	16.2726	-61.3094	16.2264	-61.4771	0.883102225
DES_CJS2104_CGATC_TTAGGC	DES_CJS2100_ACGGT_TTAGGC	16.2726	-61.3094	16.2726	-61.3094	0.894326241
DES_CJS2104_CGATC_TTAGGC	DES_CJS2102_AGCTA_TTAGGC	16.2726	-61.3094	16.2726	-61.3094	0.893114241
DES_CJS2104_CGATC_TTAGGC	DES_CJS2103_CAACC_TTAGGC	16.2726	-61.3094	16.2726	-61.3094	0.89309494
DES_CJS2104_CGATC_TTAGGC	DES_CJS2105_AACCA_TGACCA	16.2726	-61.3094	16.2726	-61.3094	0.889932648
DES_CJS2104_CGATC_TTAGGC	DES_CJS2107_AAGGA_TGACCA	16.2726	-61.3094	16.2726	-61.3094	0.891146731
DES_CJS2104_CGATC_TTAGGC	DES_CJS2108_GGTTG_TGACCA	16.2726	-61.3094	16.2726	-61.3094	0.891409096
DES_CJS2104_CGATC_TTAGGC	DES_CJS2109_AATTA_TGACCA	16.2726	-61.3094	16.2726	-61.3094	0.888960708
DES_CJS2104_CGATC_TTAGGC	FOC_CJS2024_CGATC_CGATGT	16.2726	-61.3094	16.2421	-61.3974	0.881052632
DES_CJS2104_CGATC_TTAGGC	FOC_CJS2025_AACCA_TTAGGC	16.2726	-61.3094	16.2421	-61.3974	0.887729074
DES_CJS2104_CGATC_TTAGGC	FOC_CJS2027_AAGGA_TTAGGC	16.2726	-61.3094	16.2421	-61.3974	0.882482067
DES_CJS2104_CGATC_TTAGGC	FOC_CJS2028_GGTTG_TTAGGC	16.2726	-61.3094	16.2421	-61.3974	0.883705061
DES_CJS2104_CGATC_TTAGGC	FOC_CJS2029_AATTA_TTAGGC	16.2726	-61.3094	16.2421	-61.3974	0.883050649
DES_CJS2104_CGATC_TTAGGC	FOC_CJS2030_TCGAT_TTAGGC	16.2726	-61.3094	16.2421	-61.3974	0.883159702
DES_CJS2104_CGATC_TTAGGC	FOC_CJS2031_ACACA_TTAGGC	16.2726	-61.3094	16.2421	-61.3974	0.88499591
DES_CJS2104_CGATC_TTAGGC	FOC_CJS2032_TGCAT_TTAGGC	16.2726	-61.3094	16.2421	-61.3974	0.885786208
DES_CJS2104_CGATC_TTAGGC	MAR_CEJ084_CGATC_CGATGT	16.2726	-61.3094	16.2252	-61.5307	0.881771829
DES_CJS2104_CGATC_TTAGGC	MAR_CEJ085_TCGAT_CGATGT	16.2726	-61.3094	16.2252	-61.5307	0.886545271
DES_CJS2104_CGATC_TTAGGC	MAR_CEJ088_ACGGT_CGATGT	16.2726	-61.3094	16.2252	-61.5307	0.886405907
DES_CJS2104_CGATC_TTAGGC	MAR_CEJ100_AAGGA_CGATGT	16.2726	-61.3094	16.2252	-61.5307	0.889419097
DES_CJS2104_CGATC_TTAGGC	MAR_CEJ106_AGCTA_CGATGT	16.2726	-61.3094	16.2252	-61.5307	0.88587039
DES_CJS2104_CGATC_TTAGGC	MAR_CEJ107_ACACA_CGATGT	16.2726	-61.3094	16.2252	-61.5307	0.882976019
DES_CJS2104_CGATC_TTAGGC	MAR_CEJ108_AATTA_CGATGT	16.2726	-61.3094	16.2252	-61.5307	0.883615726
DES_CJS2104_CGATC_TTAGGC	MOR_CJS0323_CGATC_ATCACG	16.2726	-61.3094	16.3364	-61.457	0.883440167
DES_CJS2104_CGATC_TTAGGC	MOR_CJS0324_AACCA_CGATGT	16.2726	-61.3094	16.3364	-61.457	0.884565728
DES_CJS2104_CGATC_TTAGGC	MOR_CJS0326_AAGGA_CGATGT	16.2726	-61.3094	16.3364	-61.457	0.885469184
DES_CJS2104_CGATC_TTAGGC	MOR_CJS2114_AGCTA_TGACCA	16.2726	-61.3094	16.3364	-61.457	0.884871625
DES_CJS2104_CGATC_TTAGGC	MOR_CJS2115_CAACC_TGACCA	16.2726	-61.3094	16.3364	-61.457	0.883809561
DES_CJS2104_CGATC_TTAGGC	MOR_CJS2116_CGATC_TGACCA	16.2726	-61.3094	16.3364	-61.457	0.884527053
DES_CJS2104_CGATC_TTAGGC	PEL_cjs2150_AAGGA_CGATGT	16.2726	-61.3094	16.42007	-61.46466	0.887510775
DES_CJS2104_CGATC_TTAGGC	PEL_cjs2151_GGTTG_CGATGT	16.2726	-61.3094	16.42007	-61.46466	0.884741388
DES_CJS2104_CGATC_TTAGGC	ROG_CJS0315_ACGGT_ATCACG	16.2726	-61.3094	16.36767	-61.45475	0.888045657
DES_CJS2104_CGATC_TTAGGC	ROG_CJS0316_AGCTA_ATCACG	16.2726	-61.3094	16.36767	-61.45475	0.884403091
DES_CJS2104_CGATC_TTAGGC	ROG_CJS0317_CAACC_ATCACG	16.2726	-61.3094	16.36767	-61.45475	0.890181555
DES_CJS2104_CGATC_TTAGGC	ROG_CJS2110_TCGAT_TGACCA	16.2726	-61.3094	16.36767	-61.45475	0.886421345
DES_CJS2104_CGATC_TTAGGC	ROG_CJS2111_ACACA_TGACCA	16.2726	-61.3094	16.36767	-61.45475	0.886032562
DES_CJS2104_CGATC_TTAGGC	ROG_CJS2112_TGCAT_TGACCA	16.2726	-61.3094	16.36767	-61.45475	0.884915525
DES_CJS2104_CGATC_TTAGGC	ROG_CJS2113_ACGGT_TGACCA	16.2726	-61.3094	16.36767	-61.45475	0.888183324
DES_CJS2104_CGATC_TTAGGC	ROG_CJS2148_AACCA_CGATGT	16.2726	-61.3094	16.36767	-61.45475	0.887427779
DES_CJS2105_AACCA_TGACCA	CHA_CJS2000_GGTTG_CGATGT	16.2726	-61.3094	16.261	-61.357	0.887653932
DES_CJS2105_AACCA_TGACCA	CHA_CJS2001_AATTA_CGATGT	16.2726	-61.3094	16.261	-61.357	0.88622778
DES_CJS2105_AACCA_TGACCA	CHA_CJS2003_TCGAT_CGATGT	16.2726	-61.3094	16.261	-61.357	0.88872878
DES_CJS2105_AACCA_TGACCA	CHA_CJS2004_ACACA_CGATGT	16.2726	-61.3094	16.261	-61.357	0.88607171
DES_CJS2105_AACCA_TGACCA	CHA_CJS2005_TGCAT_CGATGT	16.2726	-61.3094	16.261	-61.357	0.889231919
DES_CJS2105_AACCA_TGACCA	CHA_CJS2006_ACGGT_CGATGT	16.2726	-61.3094	16.261	-61.357	0.892736587
DES_CJS2105_AACCA_TGACCA	CHA_CJS2007_AGCTA_CGATGT	16.2726	-61.3094	16.261	-61.357	0.887848629
DES_CJS2105_AACCA_TGACCA	CHA_CJS2009_CAACC_CGATGT	16.2726	-61.3094	16.261	-61.357	0.889379658
DES_CJS2105_AACCA_TGACCA	COC_CEJ0077_AACCA_ATCACG	16.2726	-61.3094	16.2264	-61.4771	0.885020009
DES_CJS2105_AACCA_TGACCA	COC_CEJ0080_AAGGA_ATCACG	16.2726	-61.3094	16.2264	-61.4771	0.883836658
DES_CJS2105_AACCA_TGACCA	COC_CEJ0081_GGTTG_ATCACG	16.2726	-61.3094	16.2264	-61.4771	0.883494934
DES_CJS2105_AACCA_TGACCA	COC_CJS0302_AATTA_ATCACG	16.2726	-61.3094	16.2264	-61.4771	0.881929927
DES_CJS2105_AACCA_TGACCA	COC_CJS0303_TCGAT_ATCACG	16.2726	-61.3094	16.2264	-61.4771	0.883446156
DES_CJS2105_AACCA_TGACCA	COC_CJS0304_ACACA_ATCACG	16.2726	-61.3094	16.2264	-61.4771	0.880218588
DES_CJS2105_AACCA_TGACCA	COC_CJS0305_TGCAT_ATCACG	16.2726	-61.3094	16.2264	-61.4771	0.883938706
DES_CJS2105_AACCA_TGACCA	DES_CJS2100_ACGGT_TTAGGC	16.2726	-61.3094	16.2726	-61.3094	0.894720152
DES_CJS2105_AACCA_TGACCA	DES_CJS2102_AGCTA_TTAGGC	16.2726	-61.3094	16.2726	-61.3094	0.892874006
DES_CJS2105_AACCA_TGACCA	DES_CJS2103_CAACC_TTAGGC	16.2726	-61.3094	16.2726	-61.3094	0.893630021
DES_CJS2105_AACCA_TGACCA	DES_CJS2104_CGATC_TTAGGC	16.2726	-61.3094	16.2726	-61.3094	0.889932648
DES_CJS2105_AACCA_TGACCA	DES_CJS2107_AAGGA_TGACCA	16.2726	-61.3094	16.2726	-61.3094	0.89097077
DES_CJS2105_AACCA_TGACCA	DES_CJS2108_GGTTG_TGACCA	16.2726	-61.3094	16.2726	-61.3094	0.891717235
DES_CJS2105_AACCA_TGACCA	DES_CJS2109_AATTA_TGACCA	16.2726	-61.3094	16.2726	-61.3094	0.890314064
DES_CJS2105_AACCA_TGACCA	FOC_CJS2024_CGATC_CGATGT	16.2726	-61.3094	16.2421	-61.3974	0.882574421
DES_CJS2105_AACCA_TGACCA	FOC_CJS2025_AACCA_TTAGGC	16.2726	-61.3094	16.2421	-61.3974	0.888430079
DES_CJS2105_AACCA_TGACCA	FOC_CJS2027_AAGGA_TTAGGC	16.2726	-61.3094	16.2421	-61.3974	0.88323802
DES_CJS2105_AACCA_TGACCA	FOC_CJS2028_GGTTG_TTAGGC	16.2726	-61.3094	16.2421	-61.3974	0.883039674
DES_CJS2105_AACCA_TGACCA	FOC_CJS2029_AATTA_TTAGGC	16.2726	-61.3094	16.2421	-61.3974	0.884479232
DES_CJS2105_AACCA_TGACCA	FOC_CJS2030_TCGAT_TTAGGC	16.2726	-61.3094	16.2421	-61.3974	0.882200495
DES_CJS2105_AACCA_TGACCA	FOC_CJS2031_ACACA_TTAGGC	16.2726	-61.3094	16.2421	-61.3974	0.885168495
DES_CJS2105_AACCA_TGACCA	FOC_CJS2032_TGCAT_TTAGGC	16.2726	-61.3094	16.2421	-61.3974	0.886214614
DES_CJS2105_AACCA_TGACCA	MAR_CEJ084_CGATC_CGATGT	16.2726	-61.3094	16.2252	-61.5307	0.884210976
DES_CJS2105_AACCA_TGACCA	MAR_CEJ085_TCGAT_CGATGT	16.2726	-61.3094	16.2252	-61.5307	0.886245543
DES_CJS2105_AACCA_TGACCA	MAR_CEJ088_ACGGT_CGATGT	16.2726	-61.3094	16.2252	-61.5307	0.884656896
DES_CJS2105_AACCA_TGACCA	MAR_CEJ100_AAGGA_CGATGT	16.2726	-61.3094	16.2252	-61.5307	0.889947582
DES_CJS2105_AACCA_TGACCA	MAR_CEJ106_AGCTA_CGATGT	16.2726	-61.3094	16.2252	-61.5307	0.885916641
DES_CJS2105_AACCA_TGACCA	MAR_CEJ107_ACACA_CGATGT	16.2726	-61.3094	16.2252	-61.5307	0.884353016
DES_CJS2105_AACCA_TGACCA	MAR_CEJ108_AATTA_CGATGT	16.2726	-61.3094	16.2252	-61.5307	0.88432419
DES_CJS2105_AACCA_TGACCA	MOR_CJS0323_CGATC_ATCACG	16.2726	-61.3094	16.3364	-61.457	0.883553516
DES_CJS2105_AACCA_TGACCA	MOR_CJS0324_AACCA_CGATGT	16.2726	-61.3094	16.3364	-61.457	0.88692795
DES_CJS2105_AACCA_TGACCA	MOR_CJS0326_AAGGA_CGATGT	16.2726	-61.3094	16.3364	-61.457	0.884982895
DES_CJS2105_AACCA_TGACCA	MOR_CJS2114_AGCTA_TGACCA	16.2726	-61.3094	16.3364	-61.457	0.884867004
DES_CJS2105_AACCA_TGACCA	MOR_CJS2115_CAACC_TGACCA	16.2726	-61.3094	16.3364	-61.457	0.883516916
DES_CJS2105_AACCA_TGACCA	MOR_CJS2116_CGATC_TGACCA	16.2726	-61.3094	16.3364	-61.457	0.887111303
DES_CJS2105_AACCA_TGACCA	PEL_cjs2150_AAGGA_CGATGT	16.2726	-61.3094	16.42007	-61.46466	0.887343968
DES_CJS2105_AACCA_TGACCA	PEL_cjs2151_GGTTG_CGATGT	16.2726	-61.3094	16.42007	-61.46466	0.888442336
DES_CJS2105_AACCA_TGACCA	ROG_CJS0315_ACGGT_ATCACG	16.2726	-61.3094	16.36767	-61.45475	0.886882951
DES_CJS2105_AACCA_TGACCA	ROG_CJS0316_AGCTA_ATCACG	16.2726	-61.3094	16.36767	-61.45475	0.88280227
DES_CJS2105_AACCA_TGACCA	ROG_CJS0317_CAACC_ATCACG	16.2726	-61.3094	16.36767	-61.45475	0.889808556
DES_CJS2105_AACCA_TGACCA	ROG_CJS2110_TCGAT_TGACCA	16.2726	-61.3094	16.36767	-61.45475	0.885617192
DES_CJS2105_AACCA_TGACCA	ROG_CJS2111_ACACA_TGACCA	16.2726	-61.3094	16.36767	-61.45475	0.884701273
DES_CJS2105_AACCA_TGACCA	ROG_CJS2112_TGCAT_TGACCA	16.2726	-61.3094	16.36767	-61.45475	0.885931857
DES_CJS2105_AACCA_TGACCA	ROG_CJS2113_ACGGT_TGACCA	16.2726	-61.3094	16.36767	-61.45475	0.890061496
DES_CJS2105_AACCA_TGACCA	ROG_CJS2148_AACCA_CGATGT	16.2726	-61.3094	16.36767	-61.45475	0.887513355
DES_CJS2107_AAGGA_TGACCA	CHA_CJS2000_GGTTG_CGATGT	16.2726	-61.3094	16.261	-61.357	0.885868714
DES_CJS2107_AAGGA_TGACCA	CHA_CJS2001_AATTA_CGATGT	16.2726	-61.3094	16.261	-61.357	0.88739726
DES_CJS2107_AAGGA_TGACCA	CHA_CJS2003_TCGAT_CGATGT	16.2726	-61.3094	16.261	-61.357	0.887943903
DES_CJS2107_AAGGA_TGACCA	CHA_CJS2004_ACACA_CGATGT	16.2726	-61.3094	16.261	-61.357	0.882782806
DES_CJS2107_AAGGA_TGACCA	CHA_CJS2005_TGCAT_CGATGT	16.2726	-61.3094	16.261	-61.357	0.888198879
DES_CJS2107_AAGGA_TGACCA	CHA_CJS2006_ACGGT_CGATGT	16.2726	-61.3094	16.261	-61.357	0.89107404
DES_CJS2107_AAGGA_TGACCA	CHA_CJS2007_AGCTA_CGATGT	16.2726	-61.3094	16.261	-61.357	0.886131444
DES_CJS2107_AAGGA_TGACCA	CHA_CJS2009_CAACC_CGATGT	16.2726	-61.3094	16.261	-61.357	0.887474962
DES_CJS2107_AAGGA_TGACCA	COC_CEJ0077_AACCA_ATCACG	16.2726	-61.3094	16.2264	-61.4771	0.883019798
DES_CJS2107_AAGGA_TGACCA	COC_CEJ0080_AAGGA_ATCACG	16.2726	-61.3094	16.2264	-61.4771	0.882163035
DES_CJS2107_AAGGA_TGACCA	COC_CEJ0081_GGTTG_ATCACG	16.2726	-61.3094	16.2264	-61.4771	0.881684695
DES_CJS2107_AAGGA_TGACCA	COC_CJS0302_AATTA_ATCACG	16.2726	-61.3094	16.2264	-61.4771	0.87990359
DES_CJS2107_AAGGA_TGACCA	COC_CJS0303_TCGAT_ATCACG	16.2726	-61.3094	16.2264	-61.4771	0.881115702
DES_CJS2107_AAGGA_TGACCA	COC_CJS0304_ACACA_ATCACG	16.2726	-61.3094	16.2264	-61.4771	0.878981655
DES_CJS2107_AAGGA_TGACCA	COC_CJS0305_TGCAT_ATCACG	16.2726	-61.3094	16.2264	-61.4771	0.88260554
DES_CJS2107_AAGGA_TGACCA	DES_CJS2100_ACGGT_TTAGGC	16.2726	-61.3094	16.2726	-61.3094	0.893425155
DES_CJS2107_AAGGA_TGACCA	DES_CJS2102_AGCTA_TTAGGC	16.2726	-61.3094	16.2726	-61.3094	0.891718248
DES_CJS2107_AAGGA_TGACCA	DES_CJS2103_CAACC_TTAGGC	16.2726	-61.3094	16.2726	-61.3094	0.890936177
DES_CJS2107_AAGGA_TGACCA	DES_CJS2104_CGATC_TTAGGC	16.2726	-61.3094	16.2726	-61.3094	0.891146731
DES_CJS2107_AAGGA_TGACCA	DES_CJS2105_AACCA_TGACCA	16.2726	-61.3094	16.2726	-61.3094	0.89097077
DES_CJS2107_AAGGA_TGACCA	DES_CJS2108_GGTTG_TGACCA	16.2726	-61.3094	16.2726	-61.3094	0.889476986
DES_CJS2107_AAGGA_TGACCA	DES_CJS2109_AATTA_TGACCA	16.2726	-61.3094	16.2726	-61.3094	0.890034903
DES_CJS2107_AAGGA_TGACCA	FOC_CJS2024_CGATC_CGATGT	16.2726	-61.3094	16.2421	-61.3974	0.881217303
DES_CJS2107_AAGGA_TGACCA	FOC_CJS2025_AACCA_TTAGGC	16.2726	-61.3094	16.2421	-61.3974	0.885722148
DES_CJS2107_AAGGA_TGACCA	FOC_CJS2027_AAGGA_TTAGGC	16.2726	-61.3094	16.2421	-61.3974	0.880897245
DES_CJS2107_AAGGA_TGACCA	FOC_CJS2028_GGTTG_TTAGGC	16.2726	-61.3094	16.2421	-61.3974	0.880739497
DES_CJS2107_AAGGA_TGACCA	FOC_CJS2029_AATTA_TTAGGC	16.2726	-61.3094	16.2421	-61.3974	0.881698963
DES_CJS2107_AAGGA_TGACCA	FOC_CJS2030_TCGAT_TTAGGC	16.2726	-61.3094	16.2421	-61.3974	0.88097098
DES_CJS2107_AAGGA_TGACCA	FOC_CJS2031_ACACA_TTAGGC	16.2726	-61.3094	16.2421	-61.3974	0.884289783
DES_CJS2107_AAGGA_TGACCA	FOC_CJS2032_TGCAT_TTAGGC	16.2726	-61.3094	16.2421	-61.3974	0.883620016
DES_CJS2107_AAGGA_TGACCA	MAR_CEJ084_CGATC_CGATGT	16.2726	-61.3094	16.2252	-61.5307	0.880825821
DES_CJS2107_AAGGA_TGACCA	MAR_CEJ085_TCGAT_CGATGT	16.2726	-61.3094	16.2252	-61.5307	0.885602876
DES_CJS2107_AAGGA_TGACCA	MAR_CEJ088_ACGGT_CGATGT	16.2726	-61.3094	16.2252	-61.5307	0.886028789
DES_CJS2107_AAGGA_TGACCA	MAR_CEJ100_AAGGA_CGATGT	16.2726	-61.3094	16.2252	-61.5307	0.886285018
DES_CJS2107_AAGGA_TGACCA	MAR_CEJ106_AGCTA_CGATGT	16.2726	-61.3094	16.2252	-61.5307	0.885757053
DES_CJS2107_AAGGA_TGACCA	MAR_CEJ107_ACACA_CGATGT	16.2726	-61.3094	16.2252	-61.5307	0.882765786
DES_CJS2107_AAGGA_TGACCA	MAR_CEJ108_AATTA_CGATGT	16.2726	-61.3094	16.2252	-61.5307	0.882894195
DES_CJS2107_AAGGA_TGACCA	MOR_CJS0323_CGATC_ATCACG	16.2726	-61.3094	16.3364	-61.457	0.883368778
DES_CJS2107_AAGGA_TGACCA	MOR_CJS0324_AACCA_CGATGT	16.2726	-61.3094	16.3364	-61.457	0.886588853
DES_CJS2107_AAGGA_TGACCA	MOR_CJS0326_AAGGA_CGATGT	16.2726	-61.3094	16.3364	-61.457	0.887119493
DES_CJS2107_AAGGA_TGACCA	MOR_CJS2114_AGCTA_TGACCA	16.2726	-61.3094	16.3364	-61.457	0.886164282
DES_CJS2107_AAGGA_TGACCA	MOR_CJS2115_CAACC_TGACCA	16.2726	-61.3094	16.3364	-61.457	0.881703594
DES_CJS2107_AAGGA_TGACCA	MOR_CJS2116_CGATC_TGACCA	16.2726	-61.3094	16.3364	-61.457	0.884531463
DES_CJS2107_AAGGA_TGACCA	PEL_cjs2150_AAGGA_CGATGT	16.2726	-61.3094	16.42007	-61.46466	0.886740464
DES_CJS2107_AAGGA_TGACCA	PEL_cjs2151_GGTTG_CGATGT	16.2726	-61.3094	16.42007	-61.46466	0.886874907
DES_CJS2107_AAGGA_TGACCA	ROG_CJS0315_ACGGT_ATCACG	16.2726	-61.3094	16.36767	-61.45475	0.886078022
DES_CJS2107_AAGGA_TGACCA	ROG_CJS0316_AGCTA_ATCACG	16.2726	-61.3094	16.36767	-61.45475	0.882065046
DES_CJS2107_AAGGA_TGACCA	ROG_CJS0317_CAACC_ATCACG	16.2726	-61.3094	16.36767	-61.45475	0.88713382
DES_CJS2107_AAGGA_TGACCA	ROG_CJS2110_TCGAT_TGACCA	16.2726	-61.3094	16.36767	-61.45475	0.885361276
DES_CJS2107_AAGGA_TGACCA	ROG_CJS2111_ACACA_TGACCA	16.2726	-61.3094	16.36767	-61.45475	0.884672387
DES_CJS2107_AAGGA_TGACCA	ROG_CJS2112_TGCAT_TGACCA	16.2726	-61.3094	16.36767	-61.45475	0.886610421
DES_CJS2107_AAGGA_TGACCA	ROG_CJS2113_ACGGT_TGACCA	16.2726	-61.3094	16.36767	-61.45475	0.889399921
DES_CJS2107_AAGGA_TGACCA	ROG_CJS2148_AACCA_CGATGT	16.2726	-61.3094	16.36767	-61.45475	0.886313211
DES_CJS2108_GGTTG_TGACCA	CHA_CJS2000_GGTTG_CGATGT	16.2726	-61.3094	16.261	-61.357	0.89056936
DES_CJS2108_GGTTG_TGACCA	CHA_CJS2001_AATTA_CGATGT	16.2726	-61.3094	16.261	-61.357	0.887526882
DES_CJS2108_GGTTG_TGACCA	CHA_CJS2003_TCGAT_CGATGT	16.2726	-61.3094	16.261	-61.357	0.88950363
DES_CJS2108_GGTTG_TGACCA	CHA_CJS2004_ACACA_CGATGT	16.2726	-61.3094	16.261	-61.357	0.884998042
DES_CJS2108_GGTTG_TGACCA	CHA_CJS2005_TGCAT_CGATGT	16.2726	-61.3094	16.261	-61.357	0.888382376
DES_CJS2108_GGTTG_TGACCA	CHA_CJS2006_ACGGT_CGATGT	16.2726	-61.3094	16.261	-61.357	0.890644753
DES_CJS2108_GGTTG_TGACCA	CHA_CJS2007_AGCTA_CGATGT	16.2726	-61.3094	16.261	-61.357	0.887169266
DES_CJS2108_GGTTG_TGACCA	CHA_CJS2009_CAACC_CGATGT	16.2726	-61.3094	16.261	-61.357	0.888758139
DES_CJS2108_GGTTG_TGACCA	COC_CEJ0077_AACCA_ATCACG	16.2726	-61.3094	16.2264	-61.4771	0.883481007
DES_CJS2108_GGTTG_TGACCA	COC_CEJ0080_AAGGA_ATCACG	16.2726	-61.3094	16.2264	-61.4771	0.881804671
DES_CJS2108_GGTTG_TGACCA	COC_CEJ0081_GGTTG_ATCACG	16.2726	-61.3094	16.2264	-61.4771	0.882950549
DES_CJS2108_GGTTG_TGACCA	COC_CJS0302_AATTA_ATCACG	16.2726	-61.3094	16.2264	-61.4771	0.88184462
DES_CJS2108_GGTTG_TGACCA	COC_CJS0303_TCGAT_ATCACG	16.2726	-61.3094	16.2264	-61.4771	0.882928642
DES_CJS2108_GGTTG_TGACCA	COC_CJS0304_ACACA_ATCACG	16.2726	-61.3094	16.2264	-61.4771	0.880452149
DES_CJS2108_GGTTG_TGACCA	COC_CJS0305_TGCAT_ATCACG	16.2726	-61.3094	16.2264	-61.4771	0.88192038
DES_CJS2108_GGTTG_TGACCA	DES_CJS2100_ACGGT_TTAGGC	16.2726	-61.3094	16.2726	-61.3094	0.893813499
DES_CJS2108_GGTTG_TGACCA	DES_CJS2102_AGCTA_TTAGGC	16.2726	-61.3094	16.2726	-61.3094	0.891023634
DES_CJS2108_GGTTG_TGACCA	DES_CJS2103_CAACC_TTAGGC	16.2726	-61.3094	16.2726	-61.3094	0.894440962
DES_CJS2108_GGTTG_TGACCA	DES_CJS2104_CGATC_TTAGGC	16.2726	-61.3094	16.2726	-61.3094	0.891409096
DES_CJS2108_GGTTG_TGACCA	DES_CJS2105_AACCA_TGACCA	16.2726	-61.3094	16.2726	-61.3094	0.891717235
DES_CJS2108_GGTTG_TGACCA	DES_CJS2107_AAGGA_TGACCA	16.2726	-61.3094	16.2726	-61.3094	0.889476986
DES_CJS2108_GGTTG_TGACCA	DES_CJS2109_AATTA_TGACCA	16.2726	-61.3094	16.2726	-61.3094	0.890941504
DES_CJS2108_GGTTG_TGACCA	FOC_CJS2024_CGATC_CGATGT	16.2726	-61.3094	16.2421	-61.3974	0.881457367
DES_CJS2108_GGTTG_TGACCA	FOC_CJS2025_AACCA_TTAGGC	16.2726	-61.3094	16.2421	-61.3974	0.88764729
DES_CJS2108_GGTTG_TGACCA	FOC_CJS2027_AAGGA_TTAGGC	16.2726	-61.3094	16.2421	-61.3974	0.881298488
DES_CJS2108_GGTTG_TGACCA	FOC_CJS2028_GGTTG_TTAGGC	16.2726	-61.3094	16.2421	-61.3974	0.882318524
DES_CJS2108_GGTTG_TGACCA	FOC_CJS2029_AATTA_TTAGGC	16.2726	-61.3094	16.2421	-61.3974	0.882673809
DES_CJS2108_GGTTG_TGACCA	FOC_CJS2030_TCGAT_TTAGGC	16.2726	-61.3094	16.2421	-61.3974	0.882292114
DES_CJS2108_GGTTG_TGACCA	FOC_CJS2031_ACACA_TTAGGC	16.2726	-61.3094	16.2421	-61.3974	0.883795683
DES_CJS2108_GGTTG_TGACCA	FOC_CJS2032_TGCAT_TTAGGC	16.2726	-61.3094	16.2421	-61.3974	0.885895435
DES_CJS2108_GGTTG_TGACCA	MAR_CEJ084_CGATC_CGATGT	16.2726	-61.3094	16.2252	-61.5307	0.881221335
DES_CJS2108_GGTTG_TGACCA	MAR_CEJ085_TCGAT_CGATGT	16.2726	-61.3094	16.2252	-61.5307	0.886150651
DES_CJS2108_GGTTG_TGACCA	MAR_CEJ088_ACGGT_CGATGT	16.2726	-61.3094	16.2252	-61.5307	0.88545075
DES_CJS2108_GGTTG_TGACCA	MAR_CEJ100_AAGGA_CGATGT	16.2726	-61.3094	16.2252	-61.5307	0.885755305
DES_CJS2108_GGTTG_TGACCA	MAR_CEJ106_AGCTA_CGATGT	16.2726	-61.3094	16.2252	-61.5307	0.88562671
DES_CJS2108_GGTTG_TGACCA	MAR_CEJ107_ACACA_CGATGT	16.2726	-61.3094	16.2252	-61.5307	0.884843604
DES_CJS2108_GGTTG_TGACCA	MAR_CEJ108_AATTA_CGATGT	16.2726	-61.3094	16.2252	-61.5307	0.883158544
DES_CJS2108_GGTTG_TGACCA	MOR_CJS0323_CGATC_ATCACG	16.2726	-61.3094	16.3364	-61.457	0.884222117
DES_CJS2108_GGTTG_TGACCA	MOR_CJS0324_AACCA_CGATGT	16.2726	-61.3094	16.3364	-61.457	0.885533213
DES_CJS2108_GGTTG_TGACCA	MOR_CJS0326_AAGGA_CGATGT	16.2726	-61.3094	16.3364	-61.457	0.885837078
DES_CJS2108_GGTTG_TGACCA	MOR_CJS2114_AGCTA_TGACCA	16.2726	-61.3094	16.3364	-61.457	0.884240677
DES_CJS2108_GGTTG_TGACCA	MOR_CJS2115_CAACC_TGACCA	16.2726	-61.3094	16.3364	-61.457	0.883175744
DES_CJS2108_GGTTG_TGACCA	MOR_CJS2116_CGATC_TGACCA	16.2726	-61.3094	16.3364	-61.457	0.885003114
DES_CJS2108_GGTTG_TGACCA	PEL_cjs2150_AAGGA_CGATGT	16.2726	-61.3094	16.42007	-61.46466	0.888438863
DES_CJS2108_GGTTG_TGACCA	PEL_cjs2151_GGTTG_CGATGT	16.2726	-61.3094	16.42007	-61.46466	0.887450941
DES_CJS2108_GGTTG_TGACCA	ROG_CJS0315_ACGGT_ATCACG	16.2726	-61.3094	16.36767	-61.45475	0.885558193
DES_CJS2108_GGTTG_TGACCA	ROG_CJS0316_AGCTA_ATCACG	16.2726	-61.3094	16.36767	-61.45475	0.883094093
DES_CJS2108_GGTTG_TGACCA	ROG_CJS0317_CAACC_ATCACG	16.2726	-61.3094	16.36767	-61.45475	0.888683194
DES_CJS2108_GGTTG_TGACCA	ROG_CJS2110_TCGAT_TGACCA	16.2726	-61.3094	16.36767	-61.45475	0.884451648
DES_CJS2108_GGTTG_TGACCA	ROG_CJS2111_ACACA_TGACCA	16.2726	-61.3094	16.36767	-61.45475	0.884751773
DES_CJS2108_GGTTG_TGACCA	ROG_CJS2112_TGCAT_TGACCA	16.2726	-61.3094	16.36767	-61.45475	0.885860872
DES_CJS2108_GGTTG_TGACCA	ROG_CJS2113_ACGGT_TGACCA	16.2726	-61.3094	16.36767	-61.45475	0.888921766
DES_CJS2108_GGTTG_TGACCA	ROG_CJS2148_AACCA_CGATGT	16.2726	-61.3094	16.36767	-61.45475	0.887093792
DES_CJS2109_AATTA_TGACCA	CHA_CJS2000_GGTTG_CGATGT	16.2726	-61.3094	16.261	-61.357	0.886186656
DES_CJS2109_AATTA_TGACCA	CHA_CJS2001_AATTA_CGATGT	16.2726	-61.3094	16.261	-61.357	0.887635397
DES_CJS2109_AATTA_TGACCA	CHA_CJS2003_TCGAT_CGATGT	16.2726	-61.3094	16.261	-61.357	0.887479879
DES_CJS2109_AATTA_TGACCA	CHA_CJS2004_ACACA_CGATGT	16.2726	-61.3094	16.261	-61.357	0.88464701
DES_CJS2109_AATTA_TGACCA	CHA_CJS2005_TGCAT_CGATGT	16.2726	-61.3094	16.261	-61.357	0.886680232
DES_CJS2109_AATTA_TGACCA	CHA_CJS2006_ACGGT_CGATGT	16.2726	-61.3094	16.261	-61.357	0.890302192
DES_CJS2109_AATTA_TGACCA	CHA_CJS2007_AGCTA_CGATGT	16.2726	-61.3094	16.261	-61.357	0.886746705
DES_CJS2109_AATTA_TGACCA	CHA_CJS2009_CAACC_CGATGT	16.2726	-61.3094	16.261	-61.357	0.888014908
DES_CJS2109_AATTA_TGACCA	COC_CEJ0077_AACCA_ATCACG	16.2726	-61.3094	16.2264	-61.4771	0.882591924
DES_CJS2109_AATTA_TGACCA	COC_CEJ0080_AAGGA_ATCACG	16.2726	-61.3094	16.2264	-61.4771	0.879357935
DES_CJS2109_AATTA_TGACCA	COC_CEJ0081_GGTTG_ATCACG	16.2726	-61.3094	16.2264	-61.4771	0.88132245
DES_CJS2109_AATTA_TGACCA	COC_CJS0302_AATTA_ATCACG	16.2726	-61.3094	16.2264	-61.4771	0.880826755
DES_CJS2109_AATTA_TGACCA	COC_CJS0303_TCGAT_ATCACG	16.2726	-61.3094	16.2264	-61.4771	0.882835081
DES_CJS2109_AATTA_TGACCA	COC_CJS0304_ACACA_ATCACG	16.2726	-61.3094	16.2264	-61.4771	0.879706904
DES_CJS2109_AATTA_TGACCA	COC_CJS0305_TGCAT_ATCACG	16.2726	-61.3094	16.2264	-61.4771	0.881391788
DES_CJS2109_AATTA_TGACCA	DES_CJS2100_ACGGT_TTAGGC	16.2726	-61.3094	16.2726	-61.3094	0.894533559
DES_CJS2109_AATTA_TGACCA	DES_CJS2102_AGCTA_TTAGGC	16.2726	-61.3094	16.2726	-61.3094	0.891132504
DES_CJS2109_AATTA_TGACCA	DES_CJS2103_CAACC_TTAGGC	16.2726	-61.3094	16.2726	-61.3094	0.903529734
DES_CJS2109_AATTA_TGACCA	DES_CJS2104_CGATC_TTAGGC	16.2726	-61.3094	16.2726	-61.3094	0.888960708
DES_CJS2109_AATTA_TGACCA	DES_CJS2105_AACCA_TGACCA	16.2726	-61.3094	16.2726	-61.3094	0.890314064
DES_CJS2109_AATTA_TGACCA	DES_CJS2107_AAGGA_TGACCA	16.2726	-61.3094	16.2726	-61.3094	0.890034903
DES_CJS2109_AATTA_TGACCA	DES_CJS2108_GGTTG_TGACCA	16.2726	-61.3094	16.2726	-61.3094	0.890941504
DES_CJS2109_AATTA_TGACCA	FOC_CJS2024_CGATC_CGATGT	16.2726	-61.3094	16.2421	-61.3974	0.881918172
DES_CJS2109_AATTA_TGACCA	FOC_CJS2025_AACCA_TTAGGC	16.2726	-61.3094	16.2421	-61.3974	0.885464545
DES_CJS2109_AATTA_TGACCA	FOC_CJS2027_AAGGA_TTAGGC	16.2726	-61.3094	16.2421	-61.3974	0.880570689
DES_CJS2109_AATTA_TGACCA	FOC_CJS2028_GGTTG_TTAGGC	16.2726	-61.3094	16.2421	-61.3974	0.882886574
DES_CJS2109_AATTA_TGACCA	FOC_CJS2029_AATTA_TTAGGC	16.2726	-61.3094	16.2421	-61.3974	0.882670421
DES_CJS2109_AATTA_TGACCA	FOC_CJS2030_TCGAT_TTAGGC	16.2726	-61.3094	16.2421	-61.3974	0.882745695
DES_CJS2109_AATTA_TGACCA	FOC_CJS2031_ACACA_TTAGGC	16.2726	-61.3094	16.2421	-61.3974	0.884442972
DES_CJS2109_AATTA_TGACCA	FOC_CJS2032_TGCAT_TTAGGC	16.2726	-61.3094	16.2421	-61.3974	0.88470997
DES_CJS2109_AATTA_TGACCA	MAR_CEJ084_CGATC_CGATGT	16.2726	-61.3094	16.2252	-61.5307	0.882496602
DES_CJS2109_AATTA_TGACCA	MAR_CEJ085_TCGAT_CGATGT	16.2726	-61.3094	16.2252	-61.5307	0.886831171
DES_CJS2109_AATTA_TGACCA	MAR_CEJ088_ACGGT_CGATGT	16.2726	-61.3094	16.2252	-61.5307	0.885473756
DES_CJS2109_AATTA_TGACCA	MAR_CEJ100_AAGGA_CGATGT	16.2726	-61.3094	16.2252	-61.5307	0.888721145
DES_CJS2109_AATTA_TGACCA	MAR_CEJ106_AGCTA_CGATGT	16.2726	-61.3094	16.2252	-61.5307	0.885902303
DES_CJS2109_AATTA_TGACCA	MAR_CEJ107_ACACA_CGATGT	16.2726	-61.3094	16.2252	-61.5307	0.882043895
DES_CJS2109_AATTA_TGACCA	MAR_CEJ108_AATTA_CGATGT	16.2726	-61.3094	16.2252	-61.5307	0.883120089
DES_CJS2109_AATTA_TGACCA	MOR_CJS0323_CGATC_ATCACG	16.2726	-61.3094	16.3364	-61.457	0.884002675
DES_CJS2109_AATTA_TGACCA	MOR_CJS0324_AACCA_CGATGT	16.2726	-61.3094	16.3364	-61.457	0.884473921
DES_CJS2109_AATTA_TGACCA	MOR_CJS0326_AAGGA_CGATGT	16.2726	-61.3094	16.3364	-61.457	0.884741656
DES_CJS2109_AATTA_TGACCA	MOR_CJS2114_AGCTA_TGACCA	16.2726	-61.3094	16.3364	-61.457	0.884425048
DES_CJS2109_AATTA_TGACCA	MOR_CJS2115_CAACC_TGACCA	16.2726	-61.3094	16.3364	-61.457	0.883389393
DES_CJS2109_AATTA_TGACCA	MOR_CJS2116_CGATC_TGACCA	16.2726	-61.3094	16.3364	-61.457	0.883047085
DES_CJS2109_AATTA_TGACCA	PEL_cjs2150_AAGGA_CGATGT	16.2726	-61.3094	16.42007	-61.46466	0.887512578
DES_CJS2109_AATTA_TGACCA	PEL_cjs2151_GGTTG_CGATGT	16.2726	-61.3094	16.42007	-61.46466	0.88599583
DES_CJS2109_AATTA_TGACCA	ROG_CJS0315_ACGGT_ATCACG	16.2726	-61.3094	16.36767	-61.45475	0.885962042
DES_CJS2109_AATTA_TGACCA	ROG_CJS0316_AGCTA_ATCACG	16.2726	-61.3094	16.36767	-61.45475	0.882787855
DES_CJS2109_AATTA_TGACCA	ROG_CJS0317_CAACC_ATCACG	16.2726	-61.3094	16.36767	-61.45475	0.888119768
DES_CJS2109_AATTA_TGACCA	ROG_CJS2110_TCGAT_TGACCA	16.2726	-61.3094	16.36767	-61.45475	0.884390015
DES_CJS2109_AATTA_TGACCA	ROG_CJS2111_ACACA_TGACCA	16.2726	-61.3094	16.36767	-61.45475	0.883695102
DES_CJS2109_AATTA_TGACCA	ROG_CJS2112_TGCAT_TGACCA	16.2726	-61.3094	16.36767	-61.45475	0.884609381
DES_CJS2109_AATTA_TGACCA	ROG_CJS2113_ACGGT_TGACCA	16.2726	-61.3094	16.36767	-61.45475	0.889889989
DES_CJS2109_AATTA_TGACCA	ROG_CJS2148_AACCA_CGATGT	16.2726	-61.3094	16.36767	-61.45475	0.887034215
FOC_CJS2024_CGATC_CGATGT	CHA_CJS2000_GGTTG_CGATGT	16.2421	-61.3974	16.261	-61.357	0.884979544
FOC_CJS2024_CGATC_CGATGT	CHA_CJS2001_AATTA_CGATGT	16.2421	-61.3974	16.261	-61.357	0.883487594
FOC_CJS2024_CGATC_CGATGT	CHA_CJS2003_TCGAT_CGATGT	16.2421	-61.3974	16.261	-61.357	0.88639647
FOC_CJS2024_CGATC_CGATGT	CHA_CJS2004_ACACA_CGATGT	16.2421	-61.3974	16.261	-61.357	0.883220927
FOC_CJS2024_CGATC_CGATGT	CHA_CJS2005_TGCAT_CGATGT	16.2421	-61.3974	16.261	-61.357	0.884534517
FOC_CJS2024_CGATC_CGATGT	CHA_CJS2006_ACGGT_CGATGT	16.2421	-61.3974	16.261	-61.357	0.888978421
FOC_CJS2024_CGATC_CGATGT	CHA_CJS2007_AGCTA_CGATGT	16.2421	-61.3974	16.261	-61.357	0.883684272
FOC_CJS2024_CGATC_CGATGT	CHA_CJS2009_CAACC_CGATGT	16.2421	-61.3974	16.261	-61.357	0.884168227
FOC_CJS2024_CGATC_CGATGT	COC_CEJ0077_AACCA_ATCACG	16.2421	-61.3974	16.2264	-61.4771	0.884962437
FOC_CJS2024_CGATC_CGATGT	COC_CEJ0080_AAGGA_ATCACG	16.2421	-61.3974	16.2264	-61.4771	0.88693669
FOC_CJS2024_CGATC_CGATGT	COC_CEJ0081_GGTTG_ATCACG	16.2421	-61.3974	16.2264	-61.4771	0.883450689
FOC_CJS2024_CGATC_CGATGT	COC_CJS0302_AATTA_ATCACG	16.2421	-61.3974	16.2264	-61.4771	0.882515921
FOC_CJS2024_CGATC_CGATGT	COC_CJS0303_TCGAT_ATCACG	16.2421	-61.3974	16.2264	-61.4771	0.884436868
FOC_CJS2024_CGATC_CGATGT	COC_CJS0304_ACACA_ATCACG	16.2421	-61.3974	16.2264	-61.4771	0.883629426
FOC_CJS2024_CGATC_CGATGT	COC_CJS0305_TGCAT_ATCACG	16.2421	-61.3974	16.2264	-61.4771	0.884801956
FOC_CJS2024_CGATC_CGATGT	DES_CJS2100_ACGGT_TTAGGC	16.2421	-61.3974	16.2726	-61.3094	0.887729074
FOC_CJS2024_CGATC_CGATGT	DES_CJS2102_AGCTA_TTAGGC	16.2421	-61.3974	16.2726	-61.3094	0.883902135
FOC_CJS2024_CGATC_CGATGT	DES_CJS2103_CAACC_TTAGGC	16.2421	-61.3974	16.2726	-61.3094	0.883476972
FOC_CJS2024_CGATC_CGATGT	DES_CJS2104_CGATC_TTAGGC	16.2421	-61.3974	16.2726	-61.3094	0.881052632
FOC_CJS2024_CGATC_CGATGT	DES_CJS2105_AACCA_TGACCA	16.2421	-61.3974	16.2726	-61.3094	0.882574421
FOC_CJS2024_CGATC_CGATGT	DES_CJS2107_AAGGA_TGACCA	16.2421	-61.3974	16.2726	-61.3094	0.881217303
FOC_CJS2024_CGATC_CGATGT	DES_CJS2108_GGTTG_TGACCA	16.2421	-61.3974	16.2726	-61.3094	0.881457367
FOC_CJS2024_CGATC_CGATGT	DES_CJS2109_AATTA_TGACCA	16.2421	-61.3974	16.2726	-61.3094	0.881918172
FOC_CJS2024_CGATC_CGATGT	FOC_CJS2025_AACCA_TTAGGC	16.2421	-61.3974	16.2421	-61.3974	0.890499824
FOC_CJS2024_CGATC_CGATGT	FOC_CJS2027_AAGGA_TTAGGC	16.2421	-61.3974	16.2421	-61.3974	0.885820168
FOC_CJS2024_CGATC_CGATGT	FOC_CJS2028_GGTTG_TTAGGC	16.2421	-61.3974	16.2421	-61.3974	0.883959773
FOC_CJS2024_CGATC_CGATGT	FOC_CJS2029_AATTA_TTAGGC	16.2421	-61.3974	16.2421	-61.3974	0.884382049
FOC_CJS2024_CGATC_CGATGT	FOC_CJS2030_TCGAT_TTAGGC	16.2421	-61.3974	16.2421	-61.3974	0.884204806
FOC_CJS2024_CGATC_CGATGT	FOC_CJS2031_ACACA_TTAGGC	16.2421	-61.3974	16.2421	-61.3974	0.886698457
FOC_CJS2024_CGATC_CGATGT	FOC_CJS2032_TGCAT_TTAGGC	16.2421	-61.3974	16.2421	-61.3974	0.887855006
FOC_CJS2024_CGATC_CGATGT	MAR_CEJ084_CGATC_CGATGT	16.2421	-61.3974	16.2252	-61.5307	0.885553114
FOC_CJS2024_CGATC_CGATGT	MAR_CEJ085_TCGAT_CGATGT	16.2421	-61.3974	16.2252	-61.5307	0.887680612
FOC_CJS2024_CGATC_CGATGT	MAR_CEJ088_ACGGT_CGATGT	16.2421	-61.3974	16.2252	-61.5307	0.888025799
FOC_CJS2024_CGATC_CGATGT	MAR_CEJ100_AAGGA_CGATGT	16.2421	-61.3974	16.2252	-61.5307	0.891351691
FOC_CJS2024_CGATC_CGATGT	MAR_CEJ106_AGCTA_CGATGT	16.2421	-61.3974	16.2252	-61.5307	0.889935523
FOC_CJS2024_CGATC_CGATGT	MAR_CEJ107_ACACA_CGATGT	16.2421	-61.3974	16.2252	-61.5307	0.885862462
FOC_CJS2024_CGATC_CGATGT	MAR_CEJ108_AATTA_CGATGT	16.2421	-61.3974	16.2252	-61.5307	0.88406953
FOC_CJS2024_CGATC_CGATGT	MOR_CJS0323_CGATC_ATCACG	16.2421	-61.3974	16.3364	-61.457	0.884224118
FOC_CJS2024_CGATC_CGATGT	MOR_CJS0324_AACCA_CGATGT	16.2421	-61.3974	16.3364	-61.457	0.884243935
FOC_CJS2024_CGATC_CGATGT	MOR_CJS0326_AAGGA_CGATGT	16.2421	-61.3974	16.3364	-61.457	0.884751497
FOC_CJS2024_CGATC_CGATGT	MOR_CJS2114_AGCTA_TGACCA	16.2421	-61.3974	16.3364	-61.457	0.88356722
FOC_CJS2024_CGATC_CGATGT	MOR_CJS2115_CAACC_TGACCA	16.2421	-61.3974	16.3364	-61.457	0.881880422
FOC_CJS2024_CGATC_CGATGT	MOR_CJS2116_CGATC_TGACCA	16.2421	-61.3974	16.3364	-61.457	0.884901422
FOC_CJS2024_CGATC_CGATGT	PEL_cjs2150_AAGGA_CGATGT	16.2421	-61.3974	16.42007	-61.46466	0.884516314
FOC_CJS2024_CGATC_CGATGT	PEL_cjs2151_GGTTG_CGATGT	16.2421	-61.3974	16.42007	-61.46466	0.884666667
FOC_CJS2024_CGATC_CGATGT	ROG_CJS0315_ACGGT_ATCACG	16.2421	-61.3974	16.36767	-61.45475	0.885443811
FOC_CJS2024_CGATC_CGATGT	ROG_CJS0316_AGCTA_ATCACG	16.2421	-61.3974	16.36767	-61.45475	0.881529887
FOC_CJS2024_CGATC_CGATGT	ROG_CJS0317_CAACC_ATCACG	16.2421	-61.3974	16.36767	-61.45475	0.888786581
FOC_CJS2024_CGATC_CGATGT	ROG_CJS2110_TCGAT_TGACCA	16.2421	-61.3974	16.36767	-61.45475	0.882949775
FOC_CJS2024_CGATC_CGATGT	ROG_CJS2111_ACACA_TGACCA	16.2421	-61.3974	16.36767	-61.45475	0.883610497
FOC_CJS2024_CGATC_CGATGT	ROG_CJS2112_TGCAT_TGACCA	16.2421	-61.3974	16.36767	-61.45475	0.885877374
FOC_CJS2024_CGATC_CGATGT	ROG_CJS2113_ACGGT_TGACCA	16.2421	-61.3974	16.36767	-61.45475	0.887122729
FOC_CJS2024_CGATC_CGATGT	ROG_CJS2148_AACCA_CGATGT	16.2421	-61.3974	16.36767	-61.45475	0.886446213
FOC_CJS2025_AACCA_TTAGGC	CHA_CJS2000_GGTTG_CGATGT	16.2421	-61.3974	16.261	-61.357	0.889078431
FOC_CJS2025_AACCA_TTAGGC	CHA_CJS2001_AATTA_CGATGT	16.2421	-61.3974	16.261	-61.357	0.887774295
FOC_CJS2025_AACCA_TTAGGC	CHA_CJS2003_TCGAT_CGATGT	16.2421	-61.3974	16.261	-61.357	0.889850511
FOC_CJS2025_AACCA_TTAGGC	CHA_CJS2004_ACACA_CGATGT	16.2421	-61.3974	16.261	-61.357	0.887885687
FOC_CJS2025_AACCA_TTAGGC	CHA_CJS2005_TGCAT_CGATGT	16.2421	-61.3974	16.261	-61.357	0.887830314
FOC_CJS2025_AACCA_TTAGGC	CHA_CJS2006_ACGGT_CGATGT	16.2421	-61.3974	16.261	-61.357	0.89119253
FOC_CJS2025_AACCA_TTAGGC	CHA_CJS2007_AGCTA_CGATGT	16.2421	-61.3974	16.261	-61.357	0.887877956
FOC_CJS2025_AACCA_TTAGGC	CHA_CJS2009_CAACC_CGATGT	16.2421	-61.3974	16.261	-61.357	0.888731675
FOC_CJS2025_AACCA_TTAGGC	COC_CEJ0077_AACCA_ATCACG	16.2421	-61.3974	16.2264	-61.4771	0.889478229
FOC_CJS2025_AACCA_TTAGGC	COC_CEJ0080_AAGGA_ATCACG	16.2421	-61.3974	16.2264	-61.4771	0.890042553
FOC_CJS2025_AACCA_TTAGGC	COC_CEJ0081_GGTTG_ATCACG	16.2421	-61.3974	16.2264	-61.4771	0.888859867
FOC_CJS2025_AACCA_TTAGGC	COC_CJS0302_AATTA_ATCACG	16.2421	-61.3974	16.2264	-61.4771	0.885777389
FOC_CJS2025_AACCA_TTAGGC	COC_CJS0303_TCGAT_ATCACG	16.2421	-61.3974	16.2264	-61.4771	0.888806125
FOC_CJS2025_AACCA_TTAGGC	COC_CJS0304_ACACA_ATCACG	16.2421	-61.3974	16.2264	-61.4771	0.886483675
FOC_CJS2025_AACCA_TTAGGC	COC_CJS0305_TGCAT_ATCACG	16.2421	-61.3974	16.2264	-61.4771	0.888722897
FOC_CJS2025_AACCA_TTAGGC	DES_CJS2100_ACGGT_TTAGGC	16.2421	-61.3974	16.2726	-61.3094	0.890459643
FOC_CJS2025_AACCA_TTAGGC	DES_CJS2102_AGCTA_TTAGGC	16.2421	-61.3974	16.2726	-61.3094	0.886932308
FOC_CJS2025_AACCA_TTAGGC	DES_CJS2103_CAACC_TTAGGC	16.2421	-61.3974	16.2726	-61.3094	0.888199489
FOC_CJS2025_AACCA_TTAGGC	DES_CJS2104_CGATC_TTAGGC	16.2421	-61.3974	16.2726	-61.3094	0.887729074
FOC_CJS2025_AACCA_TTAGGC	DES_CJS2105_AACCA_TGACCA	16.2421	-61.3974	16.2726	-61.3094	0.888430079
FOC_CJS2025_AACCA_TTAGGC	DES_CJS2107_AAGGA_TGACCA	16.2421	-61.3974	16.2726	-61.3094	0.885722148
FOC_CJS2025_AACCA_TTAGGC	DES_CJS2108_GGTTG_TGACCA	16.2421	-61.3974	16.2726	-61.3094	0.88764729
FOC_CJS2025_AACCA_TTAGGC	DES_CJS2109_AATTA_TGACCA	16.2421	-61.3974	16.2726	-61.3094	0.885464545
FOC_CJS2025_AACCA_TTAGGC	FOC_CJS2024_CGATC_CGATGT	16.2421	-61.3974	16.2421	-61.3974	0.890499824
FOC_CJS2025_AACCA_TTAGGC	FOC_CJS2027_AAGGA_TTAGGC	16.2421	-61.3974	16.2421	-61.3974	0.889259899
FOC_CJS2025_AACCA_TTAGGC	FOC_CJS2028_GGTTG_TTAGGC	16.2421	-61.3974	16.2421	-61.3974	0.88851946
FOC_CJS2025_AACCA_TTAGGC	FOC_CJS2029_AATTA_TTAGGC	16.2421	-61.3974	16.2421	-61.3974	0.885822914
FOC_CJS2025_AACCA_TTAGGC	FOC_CJS2030_TCGAT_TTAGGC	16.2421	-61.3974	16.2421	-61.3974	0.887120738
FOC_CJS2025_AACCA_TTAGGC	FOC_CJS2031_ACACA_TTAGGC	16.2421	-61.3974	16.2421	-61.3974	0.889819588
FOC_CJS2025_AACCA_TTAGGC	FOC_CJS2032_TGCAT_TTAGGC	16.2421	-61.3974	16.2421	-61.3974	0.890393799
FOC_CJS2025_AACCA_TTAGGC	MAR_CEJ084_CGATC_CGATGT	16.2421	-61.3974	16.2252	-61.5307	0.887828975
FOC_CJS2025_AACCA_TTAGGC	MAR_CEJ085_TCGAT_CGATGT	16.2421	-61.3974	16.2252	-61.5307	0.894193712
FOC_CJS2025_AACCA_TTAGGC	MAR_CEJ088_ACGGT_CGATGT	16.2421	-61.3974	16.2252	-61.5307	0.89278438
FOC_CJS2025_AACCA_TTAGGC	MAR_CEJ100_AAGGA_CGATGT	16.2421	-61.3974	16.2252	-61.5307	0.893374287
FOC_CJS2025_AACCA_TTAGGC	MAR_CEJ106_AGCTA_CGATGT	16.2421	-61.3974	16.2252	-61.5307	0.891525939
FOC_CJS2025_AACCA_TTAGGC	MAR_CEJ107_ACACA_CGATGT	16.2421	-61.3974	16.2252	-61.5307	0.888818108
FOC_CJS2025_AACCA_TTAGGC	MAR_CEJ108_AATTA_CGATGT	16.2421	-61.3974	16.2252	-61.5307	0.889209582
FOC_CJS2025_AACCA_TTAGGC	MOR_CJS0323_CGATC_ATCACG	16.2421	-61.3974	16.3364	-61.457	0.887000079
FOC_CJS2025_AACCA_TTAGGC	MOR_CJS0324_AACCA_CGATGT	16.2421	-61.3974	16.3364	-61.457	0.889034813
FOC_CJS2025_AACCA_TTAGGC	MOR_CJS0326_AAGGA_CGATGT	16.2421	-61.3974	16.3364	-61.457	0.88774191
FOC_CJS2025_AACCA_TTAGGC	MOR_CJS2114_AGCTA_TGACCA	16.2421	-61.3974	16.3364	-61.457	0.888674163
FOC_CJS2025_AACCA_TTAGGC	MOR_CJS2115_CAACC_TGACCA	16.2421	-61.3974	16.3364	-61.457	0.886529269
FOC_CJS2025_AACCA_TTAGGC	MOR_CJS2116_CGATC_TGACCA	16.2421	-61.3974	16.3364	-61.457	0.88782439
FOC_CJS2025_AACCA_TTAGGC	PEL_cjs2150_AAGGA_CGATGT	16.2421	-61.3974	16.42007	-61.46466	0.890100389
FOC_CJS2025_AACCA_TTAGGC	PEL_cjs2151_GGTTG_CGATGT	16.2421	-61.3974	16.42007	-61.46466	0.889394165
FOC_CJS2025_AACCA_TTAGGC	ROG_CJS0315_ACGGT_ATCACG	16.2421	-61.3974	16.36767	-61.45475	0.889052951
FOC_CJS2025_AACCA_TTAGGC	ROG_CJS0316_AGCTA_ATCACG	16.2421	-61.3974	16.36767	-61.45475	0.885363539
FOC_CJS2025_AACCA_TTAGGC	ROG_CJS0317_CAACC_ATCACG	16.2421	-61.3974	16.36767	-61.45475	0.892913322
FOC_CJS2025_AACCA_TTAGGC	ROG_CJS2110_TCGAT_TGACCA	16.2421	-61.3974	16.36767	-61.45475	0.887988411
FOC_CJS2025_AACCA_TTAGGC	ROG_CJS2111_ACACA_TGACCA	16.2421	-61.3974	16.36767	-61.45475	0.888845493
FOC_CJS2025_AACCA_TTAGGC	ROG_CJS2112_TGCAT_TGACCA	16.2421	-61.3974	16.36767	-61.45475	0.888741152
FOC_CJS2025_AACCA_TTAGGC	ROG_CJS2113_ACGGT_TGACCA	16.2421	-61.3974	16.36767	-61.45475	0.89142462
FOC_CJS2025_AACCA_TTAGGC	ROG_CJS2148_AACCA_CGATGT	16.2421	-61.3974	16.36767	-61.45475	0.890200435
FOC_CJS2027_AAGGA_TTAGGC	CHA_CJS2000_GGTTG_CGATGT	16.2421	-61.3974	16.261	-61.357	0.882364455
FOC_CJS2027_AAGGA_TTAGGC	CHA_CJS2001_AATTA_CGATGT	16.2421	-61.3974	16.261	-61.357	0.886662235
FOC_CJS2027_AAGGA_TTAGGC	CHA_CJS2003_TCGAT_CGATGT	16.2421	-61.3974	16.261	-61.357	0.885923949
FOC_CJS2027_AAGGA_TTAGGC	CHA_CJS2004_ACACA_CGATGT	16.2421	-61.3974	16.261	-61.357	0.884333621
FOC_CJS2027_AAGGA_TTAGGC	CHA_CJS2005_TGCAT_CGATGT	16.2421	-61.3974	16.261	-61.357	0.885337978
FOC_CJS2027_AAGGA_TTAGGC	CHA_CJS2006_ACGGT_CGATGT	16.2421	-61.3974	16.261	-61.357	0.888263634
FOC_CJS2027_AAGGA_TTAGGC	CHA_CJS2007_AGCTA_CGATGT	16.2421	-61.3974	16.261	-61.357	0.884648505
FOC_CJS2027_AAGGA_TTAGGC	CHA_CJS2009_CAACC_CGATGT	16.2421	-61.3974	16.261	-61.357	0.883595497
FOC_CJS2027_AAGGA_TTAGGC	COC_CEJ0077_AACCA_ATCACG	16.2421	-61.3974	16.2264	-61.4771	0.886926013
FOC_CJS2027_AAGGA_TTAGGC	COC_CEJ0080_AAGGA_ATCACG	16.2421	-61.3974	16.2264	-61.4771	0.88730779
FOC_CJS2027_AAGGA_TTAGGC	COC_CEJ0081_GGTTG_ATCACG	16.2421	-61.3974	16.2264	-61.4771	0.884413386
FOC_CJS2027_AAGGA_TTAGGC	COC_CJS0302_AATTA_ATCACG	16.2421	-61.3974	16.2264	-61.4771	0.883631979
FOC_CJS2027_AAGGA_TTAGGC	COC_CJS0303_TCGAT_ATCACG	16.2421	-61.3974	16.2264	-61.4771	0.884402495
FOC_CJS2027_AAGGA_TTAGGC	COC_CJS0304_ACACA_ATCACG	16.2421	-61.3974	16.2264	-61.4771	0.882624326
FOC_CJS2027_AAGGA_TTAGGC	COC_CJS0305_TGCAT_ATCACG	16.2421	-61.3974	16.2264	-61.4771	0.887567524
FOC_CJS2027_AAGGA_TTAGGC	DES_CJS2100_ACGGT_TTAGGC	16.2421	-61.3974	16.2726	-61.3094	0.885861851
FOC_CJS2027_AAGGA_TTAGGC	DES_CJS2102_AGCTA_TTAGGC	16.2421	-61.3974	16.2726	-61.3094	0.883748239
FOC_CJS2027_AAGGA_TTAGGC	DES_CJS2103_CAACC_TTAGGC	16.2421	-61.3974	16.2726	-61.3094	0.883134703
FOC_CJS2027_AAGGA_TTAGGC	DES_CJS2104_CGATC_TTAGGC	16.2421	-61.3974	16.2726	-61.3094	0.882482067
FOC_CJS2027_AAGGA_TTAGGC	DES_CJS2105_AACCA_TGACCA	16.2421	-61.3974	16.2726	-61.3094	0.88323802
FOC_CJS2027_AAGGA_TTAGGC	DES_CJS2107_AAGGA_TGACCA	16.2421	-61.3974	16.2726	-61.3094	0.880897245
FOC_CJS2027_AAGGA_TTAGGC	DES_CJS2108_GGTTG_TGACCA	16.2421	-61.3974	16.2726	-61.3094	0.881298488
FOC_CJS2027_AAGGA_TTAGGC	DES_CJS2109_AATTA_TGACCA	16.2421	-61.3974	16.2726	-61.3094	0.880570689
FOC_CJS2027_AAGGA_TTAGGC	FOC_CJS2024_CGATC_CGATGT	16.2421	-61.3974	16.2421	-61.3974	0.885820168
FOC_CJS2027_AAGGA_TTAGGC	FOC_CJS2025_AACCA_TTAGGC	16.2421	-61.3974	16.2421	-61.3974	0.889259899
FOC_CJS2027_AAGGA_TTAGGC	FOC_CJS2028_GGTTG_TTAGGC	16.2421	-61.3974	16.2421	-61.3974	0.887494633
FOC_CJS2027_AAGGA_TTAGGC	FOC_CJS2029_AATTA_TTAGGC	16.2421	-61.3974	16.2421	-61.3974	0.883664528
FOC_CJS2027_AAGGA_TTAGGC	FOC_CJS2030_TCGAT_TTAGGC	16.2421	-61.3974	16.2421	-61.3974	0.885791262
FOC_CJS2027_AAGGA_TTAGGC	FOC_CJS2031_ACACA_TTAGGC	16.2421	-61.3974	16.2421	-61.3974	0.887559436
FOC_CJS2027_AAGGA_TTAGGC	FOC_CJS2032_TGCAT_TTAGGC	16.2421	-61.3974	16.2421	-61.3974	0.888483168
FOC_CJS2027_AAGGA_TTAGGC	MAR_CEJ084_CGATC_CGATGT	16.2421	-61.3974	16.2252	-61.5307	0.885212106
FOC_CJS2027_AAGGA_TTAGGC	MAR_CEJ085_TCGAT_CGATGT	16.2421	-61.3974	16.2252	-61.5307	0.888947982
FOC_CJS2027_AAGGA_TTAGGC	MAR_CEJ088_ACGGT_CGATGT	16.2421	-61.3974	16.2252	-61.5307	0.887170514
FOC_CJS2027_AAGGA_TTAGGC	MAR_CEJ100_AAGGA_CGATGT	16.2421	-61.3974	16.2252	-61.5307	0.891208096
FOC_CJS2027_AAGGA_TTAGGC	MAR_CEJ106_AGCTA_CGATGT	16.2421	-61.3974	16.2252	-61.5307	0.889589346
FOC_CJS2027_AAGGA_TTAGGC	MAR_CEJ107_ACACA_CGATGT	16.2421	-61.3974	16.2252	-61.5307	0.88630584
FOC_CJS2027_AAGGA_TTAGGC	MAR_CEJ108_AATTA_CGATGT	16.2421	-61.3974	16.2252	-61.5307	0.885224654
FOC_CJS2027_AAGGA_TTAGGC	MOR_CJS0323_CGATC_ATCACG	16.2421	-61.3974	16.3364	-61.457	0.884108176
FOC_CJS2027_AAGGA_TTAGGC	MOR_CJS0324_AACCA_CGATGT	16.2421	-61.3974	16.3364	-61.457	0.886501507
FOC_CJS2027_AAGGA_TTAGGC	MOR_CJS0326_AAGGA_CGATGT	16.2421	-61.3974	16.3364	-61.457	0.885057471
FOC_CJS2027_AAGGA_TTAGGC	MOR_CJS2114_AGCTA_TGACCA	16.2421	-61.3974	16.3364	-61.457	0.882279615
FOC_CJS2027_AAGGA_TTAGGC	MOR_CJS2115_CAACC_TGACCA	16.2421	-61.3974	16.3364	-61.457	0.883549056
FOC_CJS2027_AAGGA_TTAGGC	MOR_CJS2116_CGATC_TGACCA	16.2421	-61.3974	16.3364	-61.457	0.885596355
FOC_CJS2027_AAGGA_TTAGGC	PEL_cjs2150_AAGGA_CGATGT	16.2421	-61.3974	16.42007	-61.46466	0.883848072
FOC_CJS2027_AAGGA_TTAGGC	PEL_cjs2151_GGTTG_CGATGT	16.2421	-61.3974	16.42007	-61.46466	0.883803516
FOC_CJS2027_AAGGA_TTAGGC	ROG_CJS0315_ACGGT_ATCACG	16.2421	-61.3974	16.36767	-61.45475	0.885504933
FOC_CJS2027_AAGGA_TTAGGC	ROG_CJS0316_AGCTA_ATCACG	16.2421	-61.3974	16.36767	-61.45475	0.881418093
FOC_CJS2027_AAGGA_TTAGGC	ROG_CJS0317_CAACC_ATCACG	16.2421	-61.3974	16.36767	-61.45475	0.888792722
FOC_CJS2027_AAGGA_TTAGGC	ROG_CJS2110_TCGAT_TGACCA	16.2421	-61.3974	16.36767	-61.45475	0.884603361
FOC_CJS2027_AAGGA_TTAGGC	ROG_CJS2111_ACACA_TGACCA	16.2421	-61.3974	16.36767	-61.45475	0.884060514
FOC_CJS2027_AAGGA_TTAGGC	ROG_CJS2112_TGCAT_TGACCA	16.2421	-61.3974	16.36767	-61.45475	0.884556843
FOC_CJS2027_AAGGA_TTAGGC	ROG_CJS2113_ACGGT_TGACCA	16.2421	-61.3974	16.36767	-61.45475	0.889338279
FOC_CJS2027_AAGGA_TTAGGC	ROG_CJS2148_AACCA_CGATGT	16.2421	-61.3974	16.36767	-61.45475	0.886449764
FOC_CJS2028_GGTTG_TTAGGC	CHA_CJS2000_GGTTG_CGATGT	16.2421	-61.3974	16.261	-61.357	0.884254391
FOC_CJS2028_GGTTG_TTAGGC	CHA_CJS2001_AATTA_CGATGT	16.2421	-61.3974	16.261	-61.357	0.885796582
FOC_CJS2028_GGTTG_TTAGGC	CHA_CJS2003_TCGAT_CGATGT	16.2421	-61.3974	16.261	-61.357	0.886898949
FOC_CJS2028_GGTTG_TTAGGC	CHA_CJS2004_ACACA_CGATGT	16.2421	-61.3974	16.261	-61.357	0.883488708
FOC_CJS2028_GGTTG_TTAGGC	CHA_CJS2005_TGCAT_CGATGT	16.2421	-61.3974	16.261	-61.357	0.885596852
FOC_CJS2028_GGTTG_TTAGGC	CHA_CJS2006_ACGGT_CGATGT	16.2421	-61.3974	16.261	-61.357	0.889509719
FOC_CJS2028_GGTTG_TTAGGC	CHA_CJS2007_AGCTA_CGATGT	16.2421	-61.3974	16.261	-61.357	0.885446686
FOC_CJS2028_GGTTG_TTAGGC	CHA_CJS2009_CAACC_CGATGT	16.2421	-61.3974	16.261	-61.357	0.88584983
FOC_CJS2028_GGTTG_TTAGGC	COC_CEJ0077_AACCA_ATCACG	16.2421	-61.3974	16.2264	-61.4771	0.8889933
FOC_CJS2028_GGTTG_TTAGGC	COC_CEJ0080_AAGGA_ATCACG	16.2421	-61.3974	16.2264	-61.4771	0.885632791
FOC_CJS2028_GGTTG_TTAGGC	COC_CEJ0081_GGTTG_ATCACG	16.2421	-61.3974	16.2264	-61.4771	0.887702615
FOC_CJS2028_GGTTG_TTAGGC	COC_CJS0302_AATTA_ATCACG	16.2421	-61.3974	16.2264	-61.4771	0.884239917
FOC_CJS2028_GGTTG_TTAGGC	COC_CJS0303_TCGAT_ATCACG	16.2421	-61.3974	16.2264	-61.4771	0.88688592
FOC_CJS2028_GGTTG_TTAGGC	COC_CJS0304_ACACA_ATCACG	16.2421	-61.3974	16.2264	-61.4771	0.884543502
FOC_CJS2028_GGTTG_TTAGGC	COC_CJS0305_TGCAT_ATCACG	16.2421	-61.3974	16.2264	-61.4771	0.888683862
FOC_CJS2028_GGTTG_TTAGGC	DES_CJS2100_ACGGT_TTAGGC	16.2421	-61.3974	16.2726	-61.3094	0.886473335
FOC_CJS2028_GGTTG_TTAGGC	DES_CJS2102_AGCTA_TTAGGC	16.2421	-61.3974	16.2726	-61.3094	0.883567251
FOC_CJS2028_GGTTG_TTAGGC	DES_CJS2103_CAACC_TTAGGC	16.2421	-61.3974	16.2726	-61.3094	0.885882077
FOC_CJS2028_GGTTG_TTAGGC	DES_CJS2104_CGATC_TTAGGC	16.2421	-61.3974	16.2726	-61.3094	0.883705061
FOC_CJS2028_GGTTG_TTAGGC	DES_CJS2105_AACCA_TGACCA	16.2421	-61.3974	16.2726	-61.3094	0.883039674
FOC_CJS2028_GGTTG_TTAGGC	DES_CJS2107_AAGGA_TGACCA	16.2421	-61.3974	16.2726	-61.3094	0.880739497
FOC_CJS2028_GGTTG_TTAGGC	DES_CJS2108_GGTTG_TGACCA	16.2421	-61.3974	16.2726	-61.3094	0.882318524
FOC_CJS2028_GGTTG_TTAGGC	DES_CJS2109_AATTA_TGACCA	16.2421	-61.3974	16.2726	-61.3094	0.882886574
FOC_CJS2028_GGTTG_TTAGGC	FOC_CJS2024_CGATC_CGATGT	16.2421	-61.3974	16.2421	-61.3974	0.883959773
FOC_CJS2028_GGTTG_TTAGGC	FOC_CJS2025_AACCA_TTAGGC	16.2421	-61.3974	16.2421	-61.3974	0.88851946
FOC_CJS2028_GGTTG_TTAGGC	FOC_CJS2027_AAGGA_TTAGGC	16.2421	-61.3974	16.2421	-61.3974	0.887494633
FOC_CJS2028_GGTTG_TTAGGC	FOC_CJS2029_AATTA_TTAGGC	16.2421	-61.3974	16.2421	-61.3974	0.884351754
FOC_CJS2028_GGTTG_TTAGGC	FOC_CJS2030_TCGAT_TTAGGC	16.2421	-61.3974	16.2421	-61.3974	0.916770162
FOC_CJS2028_GGTTG_TTAGGC	FOC_CJS2031_ACACA_TTAGGC	16.2421	-61.3974	16.2421	-61.3974	0.886951631
FOC_CJS2028_GGTTG_TTAGGC	FOC_CJS2032_TGCAT_TTAGGC	16.2421	-61.3974	16.2421	-61.3974	0.886692326
FOC_CJS2028_GGTTG_TTAGGC	MAR_CEJ084_CGATC_CGATGT	16.2421	-61.3974	16.2252	-61.5307	0.886463621
FOC_CJS2028_GGTTG_TTAGGC	MAR_CEJ085_TCGAT_CGATGT	16.2421	-61.3974	16.2252	-61.5307	0.891584782
FOC_CJS2028_GGTTG_TTAGGC	MAR_CEJ088_ACGGT_CGATGT	16.2421	-61.3974	16.2252	-61.5307	0.889182058
FOC_CJS2028_GGTTG_TTAGGC	MAR_CEJ100_AAGGA_CGATGT	16.2421	-61.3974	16.2252	-61.5307	0.892346815
FOC_CJS2028_GGTTG_TTAGGC	MAR_CEJ106_AGCTA_CGATGT	16.2421	-61.3974	16.2252	-61.5307	0.890007062
FOC_CJS2028_GGTTG_TTAGGC	MAR_CEJ107_ACACA_CGATGT	16.2421	-61.3974	16.2252	-61.5307	0.888523207
FOC_CJS2028_GGTTG_TTAGGC	MAR_CEJ108_AATTA_CGATGT	16.2421	-61.3974	16.2252	-61.5307	0.887874196
FOC_CJS2028_GGTTG_TTAGGC	MOR_CJS0323_CGATC_ATCACG	16.2421	-61.3974	16.3364	-61.457	0.886150833
FOC_CJS2028_GGTTG_TTAGGC	MOR_CJS0324_AACCA_CGATGT	16.2421	-61.3974	16.3364	-61.457	0.885064859
FOC_CJS2028_GGTTG_TTAGGC	MOR_CJS0326_AAGGA_CGATGT	16.2421	-61.3974	16.3364	-61.457	0.884714169
FOC_CJS2028_GGTTG_TTAGGC	MOR_CJS2114_AGCTA_TGACCA	16.2421	-61.3974	16.3364	-61.457	0.884439359
FOC_CJS2028_GGTTG_TTAGGC	MOR_CJS2115_CAACC_TGACCA	16.2421	-61.3974	16.3364	-61.457	0.884336927
FOC_CJS2028_GGTTG_TTAGGC	MOR_CJS2116_CGATC_TGACCA	16.2421	-61.3974	16.3364	-61.457	0.886047233
FOC_CJS2028_GGTTG_TTAGGC	PEL_cjs2150_AAGGA_CGATGT	16.2421	-61.3974	16.42007	-61.46466	0.887699132
FOC_CJS2028_GGTTG_TTAGGC	PEL_cjs2151_GGTTG_CGATGT	16.2421	-61.3974	16.42007	-61.46466	0.885752422
FOC_CJS2028_GGTTG_TTAGGC	ROG_CJS0315_ACGGT_ATCACG	16.2421	-61.3974	16.36767	-61.45475	0.885193483
FOC_CJS2028_GGTTG_TTAGGC	ROG_CJS0316_AGCTA_ATCACG	16.2421	-61.3974	16.36767	-61.45475	0.881433787
FOC_CJS2028_GGTTG_TTAGGC	ROG_CJS0317_CAACC_ATCACG	16.2421	-61.3974	16.36767	-61.45475	0.889051417
FOC_CJS2028_GGTTG_TTAGGC	ROG_CJS2110_TCGAT_TGACCA	16.2421	-61.3974	16.36767	-61.45475	0.883842115
FOC_CJS2028_GGTTG_TTAGGC	ROG_CJS2111_ACACA_TGACCA	16.2421	-61.3974	16.36767	-61.45475	0.88549263
FOC_CJS2028_GGTTG_TTAGGC	ROG_CJS2112_TGCAT_TGACCA	16.2421	-61.3974	16.36767	-61.45475	0.885142746
FOC_CJS2028_GGTTG_TTAGGC	ROG_CJS2113_ACGGT_TGACCA	16.2421	-61.3974	16.36767	-61.45475	0.888190708
FOC_CJS2028_GGTTG_TTAGGC	ROG_CJS2148_AACCA_CGATGT	16.2421	-61.3974	16.36767	-61.45475	0.886239249
FOC_CJS2029_AATTA_TTAGGC	CHA_CJS2000_GGTTG_CGATGT	16.2421	-61.3974	16.261	-61.357	0.883490216
FOC_CJS2029_AATTA_TTAGGC	CHA_CJS2001_AATTA_CGATGT	16.2421	-61.3974	16.261	-61.357	0.883428883
FOC_CJS2029_AATTA_TTAGGC	CHA_CJS2003_TCGAT_CGATGT	16.2421	-61.3974	16.261	-61.357	0.886806861
FOC_CJS2029_AATTA_TTAGGC	CHA_CJS2004_ACACA_CGATGT	16.2421	-61.3974	16.261	-61.357	0.884974599
FOC_CJS2029_AATTA_TTAGGC	CHA_CJS2005_TGCAT_CGATGT	16.2421	-61.3974	16.261	-61.357	0.88477294
FOC_CJS2029_AATTA_TTAGGC	CHA_CJS2006_ACGGT_CGATGT	16.2421	-61.3974	16.261	-61.357	0.888420306
FOC_CJS2029_AATTA_TTAGGC	CHA_CJS2007_AGCTA_CGATGT	16.2421	-61.3974	16.261	-61.357	0.883564851
FOC_CJS2029_AATTA_TTAGGC	CHA_CJS2009_CAACC_CGATGT	16.2421	-61.3974	16.261	-61.357	0.885773583
FOC_CJS2029_AATTA_TTAGGC	COC_CEJ0077_AACCA_ATCACG	16.2421	-61.3974	16.2264	-61.4771	0.885177752
FOC_CJS2029_AATTA_TTAGGC	COC_CEJ0080_AAGGA_ATCACG	16.2421	-61.3974	16.2264	-61.4771	0.886949892
FOC_CJS2029_AATTA_TTAGGC	COC_CEJ0081_GGTTG_ATCACG	16.2421	-61.3974	16.2264	-61.4771	0.883250271
FOC_CJS2029_AATTA_TTAGGC	COC_CJS0302_AATTA_ATCACG	16.2421	-61.3974	16.2264	-61.4771	0.885322052
FOC_CJS2029_AATTA_TTAGGC	COC_CJS0303_TCGAT_ATCACG	16.2421	-61.3974	16.2264	-61.4771	0.885011536
FOC_CJS2029_AATTA_TTAGGC	COC_CJS0304_ACACA_ATCACG	16.2421	-61.3974	16.2264	-61.4771	0.884330144
FOC_CJS2029_AATTA_TTAGGC	COC_CJS0305_TGCAT_ATCACG	16.2421	-61.3974	16.2264	-61.4771	0.885610932
FOC_CJS2029_AATTA_TTAGGC	DES_CJS2100_ACGGT_TTAGGC	16.2421	-61.3974	16.2726	-61.3094	0.886994652
FOC_CJS2029_AATTA_TTAGGC	DES_CJS2102_AGCTA_TTAGGC	16.2421	-61.3974	16.2726	-61.3094	0.882451754
FOC_CJS2029_AATTA_TTAGGC	DES_CJS2103_CAACC_TTAGGC	16.2421	-61.3974	16.2726	-61.3094	0.883669079
FOC_CJS2029_AATTA_TTAGGC	DES_CJS2104_CGATC_TTAGGC	16.2421	-61.3974	16.2726	-61.3094	0.883050649
FOC_CJS2029_AATTA_TTAGGC	DES_CJS2105_AACCA_TGACCA	16.2421	-61.3974	16.2726	-61.3094	0.884479232
FOC_CJS2029_AATTA_TTAGGC	DES_CJS2107_AAGGA_TGACCA	16.2421	-61.3974	16.2726	-61.3094	0.881698963
FOC_CJS2029_AATTA_TTAGGC	DES_CJS2108_GGTTG_TGACCA	16.2421	-61.3974	16.2726	-61.3094	0.882673809
FOC_CJS2029_AATTA_TTAGGC	DES_CJS2109_AATTA_TGACCA	16.2421	-61.3974	16.2726	-61.3094	0.882670421
FOC_CJS2029_AATTA_TTAGGC	FOC_CJS2024_CGATC_CGATGT	16.2421	-61.3974	16.2421	-61.3974	0.884382049
FOC_CJS2029_AATTA_TTAGGC	FOC_CJS2025_AACCA_TTAGGC	16.2421	-61.3974	16.2421	-61.3974	0.885822914
FOC_CJS2029_AATTA_TTAGGC	FOC_CJS2027_AAGGA_TTAGGC	16.2421	-61.3974	16.2421	-61.3974	0.883664528
FOC_CJS2029_AATTA_TTAGGC	FOC_CJS2028_GGTTG_TTAGGC	16.2421	-61.3974	16.2421	-61.3974	0.884351754
FOC_CJS2029_AATTA_TTAGGC	FOC_CJS2030_TCGAT_TTAGGC	16.2421	-61.3974	16.2421	-61.3974	0.885241433
FOC_CJS2029_AATTA_TTAGGC	FOC_CJS2031_ACACA_TTAGGC	16.2421	-61.3974	16.2421	-61.3974	0.884338661
FOC_CJS2029_AATTA_TTAGGC	FOC_CJS2032_TGCAT_TTAGGC	16.2421	-61.3974	16.2421	-61.3974	0.888018703
FOC_CJS2029_AATTA_TTAGGC	MAR_CEJ084_CGATC_CGATGT	16.2421	-61.3974	16.2252	-61.5307	0.885050651
FOC_CJS2029_AATTA_TTAGGC	MAR_CEJ085_TCGAT_CGATGT	16.2421	-61.3974	16.2252	-61.5307	0.888127969
FOC_CJS2029_AATTA_TTAGGC	MAR_CEJ088_ACGGT_CGATGT	16.2421	-61.3974	16.2252	-61.5307	0.886593592
FOC_CJS2029_AATTA_TTAGGC	MAR_CEJ100_AAGGA_CGATGT	16.2421	-61.3974	16.2252	-61.5307	0.890747936
FOC_CJS2029_AATTA_TTAGGC	MAR_CEJ106_AGCTA_CGATGT	16.2421	-61.3974	16.2252	-61.5307	0.889733744
FOC_CJS2029_AATTA_TTAGGC	MAR_CEJ107_ACACA_CGATGT	16.2421	-61.3974	16.2252	-61.5307	0.884682093
FOC_CJS2029_AATTA_TTAGGC	MAR_CEJ108_AATTA_CGATGT	16.2421	-61.3974	16.2252	-61.5307	0.884588549
FOC_CJS2029_AATTA_TTAGGC	MOR_CJS0323_CGATC_ATCACG	16.2421	-61.3974	16.3364	-61.457	0.883192617
FOC_CJS2029_AATTA_TTAGGC	MOR_CJS0324_AACCA_CGATGT	16.2421	-61.3974	16.3364	-61.457	0.883755414
FOC_CJS2029_AATTA_TTAGGC	MOR_CJS0326_AAGGA_CGATGT	16.2421	-61.3974	16.3364	-61.457	0.884513361
FOC_CJS2029_AATTA_TTAGGC	MOR_CJS2114_AGCTA_TGACCA	16.2421	-61.3974	16.3364	-61.457	0.883979941
FOC_CJS2029_AATTA_TTAGGC	MOR_CJS2115_CAACC_TGACCA	16.2421	-61.3974	16.3364	-61.457	0.882978308
FOC_CJS2029_AATTA_TTAGGC	MOR_CJS2116_CGATC_TGACCA	16.2421	-61.3974	16.3364	-61.457	0.885081585
FOC_CJS2029_AATTA_TTAGGC	PEL_cjs2150_AAGGA_CGATGT	16.2421	-61.3974	16.42007	-61.46466	0.885327022
FOC_CJS2029_AATTA_TTAGGC	PEL_cjs2151_GGTTG_CGATGT	16.2421	-61.3974	16.42007	-61.46466	0.884706815
FOC_CJS2029_AATTA_TTAGGC	ROG_CJS0315_ACGGT_ATCACG	16.2421	-61.3974	16.36767	-61.45475	0.885928376
FOC_CJS2029_AATTA_TTAGGC	ROG_CJS0316_AGCTA_ATCACG	16.2421	-61.3974	16.36767	-61.45475	0.882658482
FOC_CJS2029_AATTA_TTAGGC	ROG_CJS0317_CAACC_ATCACG	16.2421	-61.3974	16.36767	-61.45475	0.888265798
FOC_CJS2029_AATTA_TTAGGC	ROG_CJS2110_TCGAT_TGACCA	16.2421	-61.3974	16.36767	-61.45475	0.883320984
FOC_CJS2029_AATTA_TTAGGC	ROG_CJS2111_ACACA_TGACCA	16.2421	-61.3974	16.36767	-61.45475	0.884579494
FOC_CJS2029_AATTA_TTAGGC	ROG_CJS2112_TGCAT_TGACCA	16.2421	-61.3974	16.36767	-61.45475	0.883923356
FOC_CJS2029_AATTA_TTAGGC	ROG_CJS2113_ACGGT_TGACCA	16.2421	-61.3974	16.36767	-61.45475	0.889055118
FOC_CJS2029_AATTA_TTAGGC	ROG_CJS2148_AACCA_CGATGT	16.2421	-61.3974	16.36767	-61.45475	0.886741988
FOC_CJS2030_TCGAT_TTAGGC	CHA_CJS2000_GGTTG_CGATGT	16.2421	-61.3974	16.261	-61.357	0.883642529
FOC_CJS2030_TCGAT_TTAGGC	CHA_CJS2001_AATTA_CGATGT	16.2421	-61.3974	16.261	-61.357	0.884965743
FOC_CJS2030_TCGAT_TTAGGC	CHA_CJS2003_TCGAT_CGATGT	16.2421	-61.3974	16.261	-61.357	0.887050135
FOC_CJS2030_TCGAT_TTAGGC	CHA_CJS2004_ACACA_CGATGT	16.2421	-61.3974	16.261	-61.357	0.88287463
FOC_CJS2030_TCGAT_TTAGGC	CHA_CJS2005_TGCAT_CGATGT	16.2421	-61.3974	16.261	-61.357	0.886291014
FOC_CJS2030_TCGAT_TTAGGC	CHA_CJS2006_ACGGT_CGATGT	16.2421	-61.3974	16.261	-61.357	0.888346841
FOC_CJS2030_TCGAT_TTAGGC	CHA_CJS2007_AGCTA_CGATGT	16.2421	-61.3974	16.261	-61.357	0.883511218
FOC_CJS2030_TCGAT_TTAGGC	CHA_CJS2009_CAACC_CGATGT	16.2421	-61.3974	16.261	-61.357	0.885527344
FOC_CJS2030_TCGAT_TTAGGC	COC_CEJ0077_AACCA_ATCACG	16.2421	-61.3974	16.2264	-61.4771	0.886302377
FOC_CJS2030_TCGAT_TTAGGC	COC_CEJ0080_AAGGA_ATCACG	16.2421	-61.3974	16.2264	-61.4771	0.88524244
FOC_CJS2030_TCGAT_TTAGGC	COC_CEJ0081_GGTTG_ATCACG	16.2421	-61.3974	16.2264	-61.4771	0.884952694
FOC_CJS2030_TCGAT_TTAGGC	COC_CJS0302_AATTA_ATCACG	16.2421	-61.3974	16.2264	-61.4771	0.88285939
FOC_CJS2030_TCGAT_TTAGGC	COC_CJS0303_TCGAT_ATCACG	16.2421	-61.3974	16.2264	-61.4771	0.886253391
FOC_CJS2030_TCGAT_TTAGGC	COC_CJS0304_ACACA_ATCACG	16.2421	-61.3974	16.2264	-61.4771	0.883187599
FOC_CJS2030_TCGAT_TTAGGC	COC_CJS0305_TGCAT_ATCACG	16.2421	-61.3974	16.2264	-61.4771	0.888217826
FOC_CJS2030_TCGAT_TTAGGC	DES_CJS2100_ACGGT_TTAGGC	16.2421	-61.3974	16.2726	-61.3094	0.886531365
FOC_CJS2030_TCGAT_TTAGGC	DES_CJS2102_AGCTA_TTAGGC	16.2421	-61.3974	16.2726	-61.3094	0.883870087
FOC_CJS2030_TCGAT_TTAGGC	DES_CJS2103_CAACC_TTAGGC	16.2421	-61.3974	16.2726	-61.3094	0.885319489
FOC_CJS2030_TCGAT_TTAGGC	DES_CJS2104_CGATC_TTAGGC	16.2421	-61.3974	16.2726	-61.3094	0.883159702
FOC_CJS2030_TCGAT_TTAGGC	DES_CJS2105_AACCA_TGACCA	16.2421	-61.3974	16.2726	-61.3094	0.882200495
FOC_CJS2030_TCGAT_TTAGGC	DES_CJS2107_AAGGA_TGACCA	16.2421	-61.3974	16.2726	-61.3094	0.88097098
FOC_CJS2030_TCGAT_TTAGGC	DES_CJS2108_GGTTG_TGACCA	16.2421	-61.3974	16.2726	-61.3094	0.882292114
FOC_CJS2030_TCGAT_TTAGGC	DES_CJS2109_AATTA_TGACCA	16.2421	-61.3974	16.2726	-61.3094	0.882745695
FOC_CJS2030_TCGAT_TTAGGC	FOC_CJS2024_CGATC_CGATGT	16.2421	-61.3974	16.2421	-61.3974	0.884204806
FOC_CJS2030_TCGAT_TTAGGC	FOC_CJS2025_AACCA_TTAGGC	16.2421	-61.3974	16.2421	-61.3974	0.887120738
FOC_CJS2030_TCGAT_TTAGGC	FOC_CJS2027_AAGGA_TTAGGC	16.2421	-61.3974	16.2421	-61.3974	0.885791262
FOC_CJS2030_TCGAT_TTAGGC	FOC_CJS2028_GGTTG_TTAGGC	16.2421	-61.3974	16.2421	-61.3974	0.916770162
FOC_CJS2030_TCGAT_TTAGGC	FOC_CJS2029_AATTA_TTAGGC	16.2421	-61.3974	16.2421	-61.3974	0.885241433
FOC_CJS2030_TCGAT_TTAGGC	FOC_CJS2031_ACACA_TTAGGC	16.2421	-61.3974	16.2421	-61.3974	0.885228419
FOC_CJS2030_TCGAT_TTAGGC	FOC_CJS2032_TGCAT_TTAGGC	16.2421	-61.3974	16.2421	-61.3974	0.884500253
FOC_CJS2030_TCGAT_TTAGGC	MAR_CEJ084_CGATC_CGATGT	16.2421	-61.3974	16.2252	-61.5307	0.884125439
FOC_CJS2030_TCGAT_TTAGGC	MAR_CEJ085_TCGAT_CGATGT	16.2421	-61.3974	16.2252	-61.5307	0.889763382
FOC_CJS2030_TCGAT_TTAGGC	MAR_CEJ088_ACGGT_CGATGT	16.2421	-61.3974	16.2252	-61.5307	0.888720283
FOC_CJS2030_TCGAT_TTAGGC	MAR_CEJ100_AAGGA_CGATGT	16.2421	-61.3974	16.2252	-61.5307	0.892871008
FOC_CJS2030_TCGAT_TTAGGC	MAR_CEJ106_AGCTA_CGATGT	16.2421	-61.3974	16.2252	-61.5307	0.889556307
FOC_CJS2030_TCGAT_TTAGGC	MAR_CEJ107_ACACA_CGATGT	16.2421	-61.3974	16.2252	-61.5307	0.886897978
FOC_CJS2030_TCGAT_TTAGGC	MAR_CEJ108_AATTA_CGATGT	16.2421	-61.3974	16.2252	-61.5307	0.885562154
FOC_CJS2030_TCGAT_TTAGGC	MOR_CJS0323_CGATC_ATCACG	16.2421	-61.3974	16.3364	-61.457	0.883268025
FOC_CJS2030_TCGAT_TTAGGC	MOR_CJS0324_AACCA_CGATGT	16.2421	-61.3974	16.3364	-61.457	0.883425544
FOC_CJS2030_TCGAT_TTAGGC	MOR_CJS0326_AAGGA_CGATGT	16.2421	-61.3974	16.3364	-61.457	0.884477658
FOC_CJS2030_TCGAT_TTAGGC	MOR_CJS2114_AGCTA_TGACCA	16.2421	-61.3974	16.3364	-61.457	0.884309542
FOC_CJS2030_TCGAT_TTAGGC	MOR_CJS2115_CAACC_TGACCA	16.2421	-61.3974	16.3364	-61.457	0.882236151
FOC_CJS2030_TCGAT_TTAGGC	MOR_CJS2116_CGATC_TGACCA	16.2421	-61.3974	16.3364	-61.457	0.885720936
FOC_CJS2030_TCGAT_TTAGGC	PEL_cjs2150_AAGGA_CGATGT	16.2421	-61.3974	16.42007	-61.46466	0.88537248
FOC_CJS2030_TCGAT_TTAGGC	PEL_cjs2151_GGTTG_CGATGT	16.2421	-61.3974	16.42007	-61.46466	0.884249211
FOC_CJS2030_TCGAT_TTAGGC	ROG_CJS0315_ACGGT_ATCACG	16.2421	-61.3974	16.36767	-61.45475	0.886887784
FOC_CJS2030_TCGAT_TTAGGC	ROG_CJS0316_AGCTA_ATCACG	16.2421	-61.3974	16.36767	-61.45475	0.881670397
FOC_CJS2030_TCGAT_TTAGGC	ROG_CJS0317_CAACC_ATCACG	16.2421	-61.3974	16.36767	-61.45475	0.888191911
FOC_CJS2030_TCGAT_TTAGGC	ROG_CJS2110_TCGAT_TGACCA	16.2421	-61.3974	16.36767	-61.45475	0.884278711
FOC_CJS2030_TCGAT_TTAGGC	ROG_CJS2111_ACACA_TGACCA	16.2421	-61.3974	16.36767	-61.45475	0.884272191
FOC_CJS2030_TCGAT_TTAGGC	ROG_CJS2112_TGCAT_TGACCA	16.2421	-61.3974	16.36767	-61.45475	0.88427023
FOC_CJS2030_TCGAT_TTAGGC	ROG_CJS2113_ACGGT_TGACCA	16.2421	-61.3974	16.36767	-61.45475	0.888123012
FOC_CJS2030_TCGAT_TTAGGC	ROG_CJS2148_AACCA_CGATGT	16.2421	-61.3974	16.36767	-61.45475	0.885378398
FOC_CJS2031_ACACA_TTAGGC	CHA_CJS2000_GGTTG_CGATGT	16.2421	-61.3974	16.261	-61.357	0.884763498
FOC_CJS2031_ACACA_TTAGGC	CHA_CJS2001_AATTA_CGATGT	16.2421	-61.3974	16.261	-61.357	0.885214688
FOC_CJS2031_ACACA_TTAGGC	CHA_CJS2003_TCGAT_CGATGT	16.2421	-61.3974	16.261	-61.357	0.886888507
FOC_CJS2031_ACACA_TTAGGC	CHA_CJS2004_ACACA_CGATGT	16.2421	-61.3974	16.261	-61.357	0.886119333
FOC_CJS2031_ACACA_TTAGGC	CHA_CJS2005_TGCAT_CGATGT	16.2421	-61.3974	16.261	-61.357	0.887566138
FOC_CJS2031_ACACA_TTAGGC	CHA_CJS2006_ACGGT_CGATGT	16.2421	-61.3974	16.261	-61.357	0.889816197
FOC_CJS2031_ACACA_TTAGGC	CHA_CJS2007_AGCTA_CGATGT	16.2421	-61.3974	16.261	-61.357	0.88461389
FOC_CJS2031_ACACA_TTAGGC	CHA_CJS2009_CAACC_CGATGT	16.2421	-61.3974	16.261	-61.357	0.886265258
FOC_CJS2031_ACACA_TTAGGC	COC_CEJ0077_AACCA_ATCACG	16.2421	-61.3974	16.2264	-61.4771	0.888419807
FOC_CJS2031_ACACA_TTAGGC	COC_CEJ0080_AAGGA_ATCACG	16.2421	-61.3974	16.2264	-61.4771	0.887299578
FOC_CJS2031_ACACA_TTAGGC	COC_CEJ0081_GGTTG_ATCACG	16.2421	-61.3974	16.2264	-61.4771	0.885392385
FOC_CJS2031_ACACA_TTAGGC	COC_CJS0302_AATTA_ATCACG	16.2421	-61.3974	16.2264	-61.4771	0.884041806
FOC_CJS2031_ACACA_TTAGGC	COC_CJS0303_TCGAT_ATCACG	16.2421	-61.3974	16.2264	-61.4771	0.887981952
FOC_CJS2031_ACACA_TTAGGC	COC_CJS0304_ACACA_ATCACG	16.2421	-61.3974	16.2264	-61.4771	0.885663225
FOC_CJS2031_ACACA_TTAGGC	COC_CJS0305_TGCAT_ATCACG	16.2421	-61.3974	16.2264	-61.4771	0.88738432
FOC_CJS2031_ACACA_TTAGGC	DES_CJS2100_ACGGT_TTAGGC	16.2421	-61.3974	16.2726	-61.3094	0.888880179
FOC_CJS2031_ACACA_TTAGGC	DES_CJS2102_AGCTA_TTAGGC	16.2421	-61.3974	16.2726	-61.3094	0.886613989
FOC_CJS2031_ACACA_TTAGGC	DES_CJS2103_CAACC_TTAGGC	16.2421	-61.3974	16.2726	-61.3094	0.886096173
FOC_CJS2031_ACACA_TTAGGC	DES_CJS2104_CGATC_TTAGGC	16.2421	-61.3974	16.2726	-61.3094	0.88499591
FOC_CJS2031_ACACA_TTAGGC	DES_CJS2105_AACCA_TGACCA	16.2421	-61.3974	16.2726	-61.3094	0.885168495
FOC_CJS2031_ACACA_TTAGGC	DES_CJS2107_AAGGA_TGACCA	16.2421	-61.3974	16.2726	-61.3094	0.884289783
FOC_CJS2031_ACACA_TTAGGC	DES_CJS2108_GGTTG_TGACCA	16.2421	-61.3974	16.2726	-61.3094	0.883795683
FOC_CJS2031_ACACA_TTAGGC	DES_CJS2109_AATTA_TGACCA	16.2421	-61.3974	16.2726	-61.3094	0.884442972
FOC_CJS2031_ACACA_TTAGGC	FOC_CJS2024_CGATC_CGATGT	16.2421	-61.3974	16.2421	-61.3974	0.886698457
FOC_CJS2031_ACACA_TTAGGC	FOC_CJS2025_AACCA_TTAGGC	16.2421	-61.3974	16.2421	-61.3974	0.889819588
FOC_CJS2031_ACACA_TTAGGC	FOC_CJS2027_AAGGA_TTAGGC	16.2421	-61.3974	16.2421	-61.3974	0.887559436
FOC_CJS2031_ACACA_TTAGGC	FOC_CJS2028_GGTTG_TTAGGC	16.2421	-61.3974	16.2421	-61.3974	0.886951631
FOC_CJS2031_ACACA_TTAGGC	FOC_CJS2029_AATTA_TTAGGC	16.2421	-61.3974	16.2421	-61.3974	0.884338661
FOC_CJS2031_ACACA_TTAGGC	FOC_CJS2030_TCGAT_TTAGGC	16.2421	-61.3974	16.2421	-61.3974	0.885228419
FOC_CJS2031_ACACA_TTAGGC	FOC_CJS2032_TGCAT_TTAGGC	16.2421	-61.3974	16.2421	-61.3974	0.888291888
FOC_CJS2031_ACACA_TTAGGC	MAR_CEJ084_CGATC_CGATGT	16.2421	-61.3974	16.2252	-61.5307	0.884833122
FOC_CJS2031_ACACA_TTAGGC	MAR_CEJ085_TCGAT_CGATGT	16.2421	-61.3974	16.2252	-61.5307	0.889887245
FOC_CJS2031_ACACA_TTAGGC	MAR_CEJ088_ACGGT_CGATGT	16.2421	-61.3974	16.2252	-61.5307	0.888099916
FOC_CJS2031_ACACA_TTAGGC	MAR_CEJ100_AAGGA_CGATGT	16.2421	-61.3974	16.2252	-61.5307	0.891452619
FOC_CJS2031_ACACA_TTAGGC	MAR_CEJ106_AGCTA_CGATGT	16.2421	-61.3974	16.2252	-61.5307	0.888092003
FOC_CJS2031_ACACA_TTAGGC	MAR_CEJ107_ACACA_CGATGT	16.2421	-61.3974	16.2252	-61.5307	0.885694427
FOC_CJS2031_ACACA_TTAGGC	MAR_CEJ108_AATTA_CGATGT	16.2421	-61.3974	16.2252	-61.5307	0.886768916
FOC_CJS2031_ACACA_TTAGGC	MOR_CJS0323_CGATC_ATCACG	16.2421	-61.3974	16.3364	-61.457	0.886128931
FOC_CJS2031_ACACA_TTAGGC	MOR_CJS0324_AACCA_CGATGT	16.2421	-61.3974	16.3364	-61.457	0.887311343
FOC_CJS2031_ACACA_TTAGGC	MOR_CJS0326_AAGGA_CGATGT	16.2421	-61.3974	16.3364	-61.457	0.886967672
FOC_CJS2031_ACACA_TTAGGC	MOR_CJS2114_AGCTA_TGACCA	16.2421	-61.3974	16.3364	-61.457	0.883778131
FOC_CJS2031_ACACA_TTAGGC	MOR_CJS2115_CAACC_TGACCA	16.2421	-61.3974	16.3364	-61.457	0.884905514
FOC_CJS2031_ACACA_TTAGGC	MOR_CJS2116_CGATC_TGACCA	16.2421	-61.3974	16.3364	-61.457	0.886030124
FOC_CJS2031_ACACA_TTAGGC	PEL_cjs2150_AAGGA_CGATGT	16.2421	-61.3974	16.42007	-61.46466	0.887716708
FOC_CJS2031_ACACA_TTAGGC	PEL_cjs2151_GGTTG_CGATGT	16.2421	-61.3974	16.42007	-61.46466	0.885330833
FOC_CJS2031_ACACA_TTAGGC	ROG_CJS0315_ACGGT_ATCACG	16.2421	-61.3974	16.36767	-61.45475	0.887227985
FOC_CJS2031_ACACA_TTAGGC	ROG_CJS0316_AGCTA_ATCACG	16.2421	-61.3974	16.36767	-61.45475	0.881470588
FOC_CJS2031_ACACA_TTAGGC	ROG_CJS0317_CAACC_ATCACG	16.2421	-61.3974	16.36767	-61.45475	0.891049259
FOC_CJS2031_ACACA_TTAGGC	ROG_CJS2110_TCGAT_TGACCA	16.2421	-61.3974	16.36767	-61.45475	0.885668777
FOC_CJS2031_ACACA_TTAGGC	ROG_CJS2111_ACACA_TGACCA	16.2421	-61.3974	16.36767	-61.45475	0.885028084
FOC_CJS2031_ACACA_TTAGGC	ROG_CJS2112_TGCAT_TGACCA	16.2421	-61.3974	16.36767	-61.45475	0.884879392
FOC_CJS2031_ACACA_TTAGGC	ROG_CJS2113_ACGGT_TGACCA	16.2421	-61.3974	16.36767	-61.45475	0.889427226
FOC_CJS2031_ACACA_TTAGGC	ROG_CJS2148_AACCA_CGATGT	16.2421	-61.3974	16.36767	-61.45475	0.887502872
FOC_CJS2032_TGCAT_TTAGGC	CHA_CJS2000_GGTTG_CGATGT	16.2421	-61.3974	16.261	-61.357	0.886755303
FOC_CJS2032_TGCAT_TTAGGC	CHA_CJS2001_AATTA_CGATGT	16.2421	-61.3974	16.261	-61.357	0.886653161
FOC_CJS2032_TGCAT_TTAGGC	CHA_CJS2003_TCGAT_CGATGT	16.2421	-61.3974	16.261	-61.357	0.889012708
FOC_CJS2032_TGCAT_TTAGGC	CHA_CJS2004_ACACA_CGATGT	16.2421	-61.3974	16.261	-61.357	0.885777292
FOC_CJS2032_TGCAT_TTAGGC	CHA_CJS2005_TGCAT_CGATGT	16.2421	-61.3974	16.261	-61.357	0.886818926
FOC_CJS2032_TGCAT_TTAGGC	CHA_CJS2006_ACGGT_CGATGT	16.2421	-61.3974	16.261	-61.357	0.890535222
FOC_CJS2032_TGCAT_TTAGGC	CHA_CJS2007_AGCTA_CGATGT	16.2421	-61.3974	16.261	-61.357	0.884531463
FOC_CJS2032_TGCAT_TTAGGC	CHA_CJS2009_CAACC_CGATGT	16.2421	-61.3974	16.261	-61.357	0.887861611
FOC_CJS2032_TGCAT_TTAGGC	COC_CEJ0077_AACCA_ATCACG	16.2421	-61.3974	16.2264	-61.4771	0.888677781
FOC_CJS2032_TGCAT_TTAGGC	COC_CEJ0080_AAGGA_ATCACG	16.2421	-61.3974	16.2264	-61.4771	0.885596447
FOC_CJS2032_TGCAT_TTAGGC	COC_CEJ0081_GGTTG_ATCACG	16.2421	-61.3974	16.2264	-61.4771	0.885736528
FOC_CJS2032_TGCAT_TTAGGC	COC_CJS0302_AATTA_ATCACG	16.2421	-61.3974	16.2264	-61.4771	0.887925684
FOC_CJS2032_TGCAT_TTAGGC	COC_CJS0303_TCGAT_ATCACG	16.2421	-61.3974	16.2264	-61.4771	0.886532845
FOC_CJS2032_TGCAT_TTAGGC	COC_CJS0304_ACACA_ATCACG	16.2421	-61.3974	16.2264	-61.4771	0.88572622
FOC_CJS2032_TGCAT_TTAGGC	COC_CJS0305_TGCAT_ATCACG	16.2421	-61.3974	16.2264	-61.4771	0.886640976
FOC_CJS2032_TGCAT_TTAGGC	DES_CJS2100_ACGGT_TTAGGC	16.2421	-61.3974	16.2726	-61.3094	0.888557292
FOC_CJS2032_TGCAT_TTAGGC	DES_CJS2102_AGCTA_TTAGGC	16.2421	-61.3974	16.2726	-61.3094	0.886626092
FOC_CJS2032_TGCAT_TTAGGC	DES_CJS2103_CAACC_TTAGGC	16.2421	-61.3974	16.2726	-61.3094	0.886470129
FOC_CJS2032_TGCAT_TTAGGC	DES_CJS2104_CGATC_TTAGGC	16.2421	-61.3974	16.2726	-61.3094	0.885786208
FOC_CJS2032_TGCAT_TTAGGC	DES_CJS2105_AACCA_TGACCA	16.2421	-61.3974	16.2726	-61.3094	0.886214614
FOC_CJS2032_TGCAT_TTAGGC	DES_CJS2107_AAGGA_TGACCA	16.2421	-61.3974	16.2726	-61.3094	0.883620016
FOC_CJS2032_TGCAT_TTAGGC	DES_CJS2108_GGTTG_TGACCA	16.2421	-61.3974	16.2726	-61.3094	0.885895435
FOC_CJS2032_TGCAT_TTAGGC	DES_CJS2109_AATTA_TGACCA	16.2421	-61.3974	16.2726	-61.3094	0.88470997
FOC_CJS2032_TGCAT_TTAGGC	FOC_CJS2024_CGATC_CGATGT	16.2421	-61.3974	16.2421	-61.3974	0.887855006
FOC_CJS2032_TGCAT_TTAGGC	FOC_CJS2025_AACCA_TTAGGC	16.2421	-61.3974	16.2421	-61.3974	0.890393799
FOC_CJS2032_TGCAT_TTAGGC	FOC_CJS2027_AAGGA_TTAGGC	16.2421	-61.3974	16.2421	-61.3974	0.888483168
FOC_CJS2032_TGCAT_TTAGGC	FOC_CJS2028_GGTTG_TTAGGC	16.2421	-61.3974	16.2421	-61.3974	0.886692326
FOC_CJS2032_TGCAT_TTAGGC	FOC_CJS2029_AATTA_TTAGGC	16.2421	-61.3974	16.2421	-61.3974	0.888018703
FOC_CJS2032_TGCAT_TTAGGC	FOC_CJS2030_TCGAT_TTAGGC	16.2421	-61.3974	16.2421	-61.3974	0.884500253
FOC_CJS2032_TGCAT_TTAGGC	FOC_CJS2031_ACACA_TTAGGC	16.2421	-61.3974	16.2421	-61.3974	0.888291888
FOC_CJS2032_TGCAT_TTAGGC	MAR_CEJ084_CGATC_CGATGT	16.2421	-61.3974	16.2252	-61.5307	0.886752137
FOC_CJS2032_TGCAT_TTAGGC	MAR_CEJ085_TCGAT_CGATGT	16.2421	-61.3974	16.2252	-61.5307	0.890312673
FOC_CJS2032_TGCAT_TTAGGC	MAR_CEJ088_ACGGT_CGATGT	16.2421	-61.3974	16.2252	-61.5307	0.891552383
FOC_CJS2032_TGCAT_TTAGGC	MAR_CEJ100_AAGGA_CGATGT	16.2421	-61.3974	16.2252	-61.5307	0.892306947
FOC_CJS2032_TGCAT_TTAGGC	MAR_CEJ106_AGCTA_CGATGT	16.2421	-61.3974	16.2252	-61.5307	0.889810009
FOC_CJS2032_TGCAT_TTAGGC	MAR_CEJ107_ACACA_CGATGT	16.2421	-61.3974	16.2252	-61.5307	0.887346525
FOC_CJS2032_TGCAT_TTAGGC	MAR_CEJ108_AATTA_CGATGT	16.2421	-61.3974	16.2252	-61.5307	0.887835347
FOC_CJS2032_TGCAT_TTAGGC	MOR_CJS0323_CGATC_ATCACG	16.2421	-61.3974	16.3364	-61.457	0.886115139
FOC_CJS2032_TGCAT_TTAGGC	MOR_CJS0324_AACCA_CGATGT	16.2421	-61.3974	16.3364	-61.457	0.885702038
FOC_CJS2032_TGCAT_TTAGGC	MOR_CJS0326_AAGGA_CGATGT	16.2421	-61.3974	16.3364	-61.457	0.8876387
FOC_CJS2032_TGCAT_TTAGGC	MOR_CJS2114_AGCTA_TGACCA	16.2421	-61.3974	16.3364	-61.457	0.886016998
FOC_CJS2032_TGCAT_TTAGGC	MOR_CJS2115_CAACC_TGACCA	16.2421	-61.3974	16.3364	-61.457	0.88558183
FOC_CJS2032_TGCAT_TTAGGC	MOR_CJS2116_CGATC_TGACCA	16.2421	-61.3974	16.3364	-61.457	0.888602242
FOC_CJS2032_TGCAT_TTAGGC	PEL_cjs2150_AAGGA_CGATGT	16.2421	-61.3974	16.42007	-61.46466	0.887191483
FOC_CJS2032_TGCAT_TTAGGC	PEL_cjs2151_GGTTG_CGATGT	16.2421	-61.3974	16.42007	-61.46466	0.888710156
FOC_CJS2032_TGCAT_TTAGGC	ROG_CJS0315_ACGGT_ATCACG	16.2421	-61.3974	16.36767	-61.45475	0.886747871
FOC_CJS2032_TGCAT_TTAGGC	ROG_CJS0316_AGCTA_ATCACG	16.2421	-61.3974	16.36767	-61.45475	0.882233921
FOC_CJS2032_TGCAT_TTAGGC	ROG_CJS0317_CAACC_ATCACG	16.2421	-61.3974	16.36767	-61.45475	0.890631267
FOC_CJS2032_TGCAT_TTAGGC	ROG_CJS2110_TCGAT_TGACCA	16.2421	-61.3974	16.36767	-61.45475	0.885685382
FOC_CJS2032_TGCAT_TTAGGC	ROG_CJS2111_ACACA_TGACCA	16.2421	-61.3974	16.36767	-61.45475	0.885869565
FOC_CJS2032_TGCAT_TTAGGC	ROG_CJS2112_TGCAT_TGACCA	16.2421	-61.3974	16.36767	-61.45475	0.886257673
FOC_CJS2032_TGCAT_TTAGGC	ROG_CJS2113_ACGGT_TGACCA	16.2421	-61.3974	16.36767	-61.45475	0.891594921
FOC_CJS2032_TGCAT_TTAGGC	ROG_CJS2148_AACCA_CGATGT	16.2421	-61.3974	16.36767	-61.45475	0.888088222
MAR_CEJ084_CGATC_CGATGT	CHA_CJS2000_GGTTG_CGATGT	16.2252	-61.5307	16.261	-61.357	0.884734476
MAR_CEJ084_CGATC_CGATGT	CHA_CJS2001_AATTA_CGATGT	16.2252	-61.5307	16.261	-61.357	0.885200729
MAR_CEJ084_CGATC_CGATGT	CHA_CJS2003_TCGAT_CGATGT	16.2252	-61.5307	16.261	-61.357	0.885246948
MAR_CEJ084_CGATC_CGATGT	CHA_CJS2004_ACACA_CGATGT	16.2252	-61.5307	16.261	-61.357	0.884680707
MAR_CEJ084_CGATC_CGATGT	CHA_CJS2005_TGCAT_CGATGT	16.2252	-61.5307	16.261	-61.357	0.885117383
MAR_CEJ084_CGATC_CGATGT	CHA_CJS2006_ACGGT_CGATGT	16.2252	-61.5307	16.261	-61.357	0.888941237
MAR_CEJ084_CGATC_CGATGT	CHA_CJS2007_AGCTA_CGATGT	16.2252	-61.5307	16.261	-61.357	0.883517788
MAR_CEJ084_CGATC_CGATGT	CHA_CJS2009_CAACC_CGATGT	16.2252	-61.5307	16.261	-61.357	0.886209095
MAR_CEJ084_CGATC_CGATGT	COC_CEJ0077_AACCA_ATCACG	16.2252	-61.5307	16.2264	-61.4771	0.890359295
MAR_CEJ084_CGATC_CGATGT	COC_CEJ0080_AAGGA_ATCACG	16.2252	-61.5307	16.2264	-61.4771	0.88992399
MAR_CEJ084_CGATC_CGATGT	COC_CEJ0081_GGTTG_ATCACG	16.2252	-61.5307	16.2264	-61.4771	0.888213794
MAR_CEJ084_CGATC_CGATGT	COC_CJS0302_AATTA_ATCACG	16.2252	-61.5307	16.2264	-61.4771	0.885604928
MAR_CEJ084_CGATC_CGATGT	COC_CJS0303_TCGAT_ATCACG	16.2252	-61.5307	16.2264	-61.4771	0.887101124
MAR_CEJ084_CGATC_CGATGT	COC_CJS0304_ACACA_ATCACG	16.2252	-61.5307	16.2264	-61.4771	0.885059217
MAR_CEJ084_CGATC_CGATGT	COC_CJS0305_TGCAT_ATCACG	16.2252	-61.5307	16.2264	-61.4771	0.890114701
MAR_CEJ084_CGATC_CGATGT	DES_CJS2100_ACGGT_TTAGGC	16.2252	-61.5307	16.2726	-61.3094	0.886695719
MAR_CEJ084_CGATC_CGATGT	DES_CJS2102_AGCTA_TTAGGC	16.2252	-61.5307	16.2726	-61.3094	0.882010784
MAR_CEJ084_CGATC_CGATGT	DES_CJS2103_CAACC_TTAGGC	16.2252	-61.5307	16.2726	-61.3094	0.883672516
MAR_CEJ084_CGATC_CGATGT	DES_CJS2104_CGATC_TTAGGC	16.2252	-61.5307	16.2726	-61.3094	0.881771829
MAR_CEJ084_CGATC_CGATGT	DES_CJS2105_AACCA_TGACCA	16.2252	-61.5307	16.2726	-61.3094	0.884210976
MAR_CEJ084_CGATC_CGATGT	DES_CJS2107_AAGGA_TGACCA	16.2252	-61.5307	16.2726	-61.3094	0.880825821
MAR_CEJ084_CGATC_CGATGT	DES_CJS2108_GGTTG_TGACCA	16.2252	-61.5307	16.2726	-61.3094	0.881221335
MAR_CEJ084_CGATC_CGATGT	DES_CJS2109_AATTA_TGACCA	16.2252	-61.5307	16.2726	-61.3094	0.882496602
MAR_CEJ084_CGATC_CGATGT	FOC_CJS2024_CGATC_CGATGT	16.2252	-61.5307	16.2421	-61.3974	0.885553114
MAR_CEJ084_CGATC_CGATGT	FOC_CJS2025_AACCA_TTAGGC	16.2252	-61.5307	16.2421	-61.3974	0.887828975
MAR_CEJ084_CGATC_CGATGT	FOC_CJS2027_AAGGA_TTAGGC	16.2252	-61.5307	16.2421	-61.3974	0.885212106
MAR_CEJ084_CGATC_CGATGT	FOC_CJS2028_GGTTG_TTAGGC	16.2252	-61.5307	16.2421	-61.3974	0.886463621
MAR_CEJ084_CGATC_CGATGT	FOC_CJS2029_AATTA_TTAGGC	16.2252	-61.5307	16.2421	-61.3974	0.885050651
MAR_CEJ084_CGATC_CGATGT	FOC_CJS2030_TCGAT_TTAGGC	16.2252	-61.5307	16.2421	-61.3974	0.884125439
MAR_CEJ084_CGATC_CGATGT	FOC_CJS2031_ACACA_TTAGGC	16.2252	-61.5307	16.2421	-61.3974	0.884833122
MAR_CEJ084_CGATC_CGATGT	FOC_CJS2032_TGCAT_TTAGGC	16.2252	-61.5307	16.2421	-61.3974	0.886752137
MAR_CEJ084_CGATC_CGATGT	MAR_CEJ085_TCGAT_CGATGT	16.2252	-61.5307	16.2252	-61.5307	0.895822217
MAR_CEJ084_CGATC_CGATGT	MAR_CEJ088_ACGGT_CGATGT	16.2252	-61.5307	16.2252	-61.5307	0.897848512
MAR_CEJ084_CGATC_CGATGT	MAR_CEJ100_AAGGA_CGATGT	16.2252	-61.5307	16.2252	-61.5307	0.898577152
MAR_CEJ084_CGATC_CGATGT	MAR_CEJ106_AGCTA_CGATGT	16.2252	-61.5307	16.2252	-61.5307	0.89643747
MAR_CEJ084_CGATC_CGATGT	MAR_CEJ107_ACACA_CGATGT	16.2252	-61.5307	16.2252	-61.5307	0.894600726
MAR_CEJ084_CGATC_CGATGT	MAR_CEJ108_AATTA_CGATGT	16.2252	-61.5307	16.2252	-61.5307	0.892797209
MAR_CEJ084_CGATC_CGATGT	MOR_CJS0323_CGATC_ATCACG	16.2252	-61.5307	16.3364	-61.457	0.884446247
MAR_CEJ084_CGATC_CGATGT	MOR_CJS0324_AACCA_CGATGT	16.2252	-61.5307	16.3364	-61.457	0.886285569
MAR_CEJ084_CGATC_CGATGT	MOR_CJS0326_AAGGA_CGATGT	16.2252	-61.5307	16.3364	-61.457	0.885477108
MAR_CEJ084_CGATC_CGATGT	MOR_CJS2114_AGCTA_TGACCA	16.2252	-61.5307	16.3364	-61.457	0.884898011
MAR_CEJ084_CGATC_CGATGT	MOR_CJS2115_CAACC_TGACCA	16.2252	-61.5307	16.3364	-61.457	0.885278908
MAR_CEJ084_CGATC_CGATGT	MOR_CJS2116_CGATC_TGACCA	16.2252	-61.5307	16.3364	-61.457	0.887134182
MAR_CEJ084_CGATC_CGATGT	PEL_cjs2150_AAGGA_CGATGT	16.2252	-61.5307	16.42007	-61.46466	0.890173563
MAR_CEJ084_CGATC_CGATGT	PEL_cjs2151_GGTTG_CGATGT	16.2252	-61.5307	16.42007	-61.46466	0.888294369
MAR_CEJ084_CGATC_CGATGT	ROG_CJS0315_ACGGT_ATCACG	16.2252	-61.5307	16.36767	-61.45475	0.88618465
MAR_CEJ084_CGATC_CGATGT	ROG_CJS0316_AGCTA_ATCACG	16.2252	-61.5307	16.36767	-61.45475	0.881967914
MAR_CEJ084_CGATC_CGATGT	ROG_CJS0317_CAACC_ATCACG	16.2252	-61.5307	16.36767	-61.45475	0.889053771
MAR_CEJ084_CGATC_CGATGT	ROG_CJS2110_TCGAT_TGACCA	16.2252	-61.5307	16.36767	-61.45475	0.885854134
MAR_CEJ084_CGATC_CGATGT	ROG_CJS2111_ACACA_TGACCA	16.2252	-61.5307	16.36767	-61.45475	0.88500528
MAR_CEJ084_CGATC_CGATGT	ROG_CJS2112_TGCAT_TGACCA	16.2252	-61.5307	16.36767	-61.45475	0.885109711
MAR_CEJ084_CGATC_CGATGT	ROG_CJS2113_ACGGT_TGACCA	16.2252	-61.5307	16.36767	-61.45475	0.888824762
MAR_CEJ084_CGATC_CGATGT	ROG_CJS2148_AACCA_CGATGT	16.2252	-61.5307	16.36767	-61.45475	0.889041235
MAR_CEJ085_TCGAT_CGATGT	CHA_CJS2000_GGTTG_CGATGT	16.2252	-61.5307	16.261	-61.357	0.889116162
MAR_CEJ085_TCGAT_CGATGT	CHA_CJS2001_AATTA_CGATGT	16.2252	-61.5307	16.261	-61.357	0.886663977
MAR_CEJ085_TCGAT_CGATGT	CHA_CJS2003_TCGAT_CGATGT	16.2252	-61.5307	16.261	-61.357	0.88972825
MAR_CEJ085_TCGAT_CGATGT	CHA_CJS2004_ACACA_CGATGT	16.2252	-61.5307	16.261	-61.357	0.888320761
MAR_CEJ085_TCGAT_CGATGT	CHA_CJS2005_TGCAT_CGATGT	16.2252	-61.5307	16.261	-61.357	0.88893097
MAR_CEJ085_TCGAT_CGATGT	CHA_CJS2006_ACGGT_CGATGT	16.2252	-61.5307	16.261	-61.357	0.891323221
MAR_CEJ085_TCGAT_CGATGT	CHA_CJS2007_AGCTA_CGATGT	16.2252	-61.5307	16.261	-61.357	0.888024255
MAR_CEJ085_TCGAT_CGATGT	CHA_CJS2009_CAACC_CGATGT	16.2252	-61.5307	16.261	-61.357	0.888109586
MAR_CEJ085_TCGAT_CGATGT	COC_CEJ0077_AACCA_ATCACG	16.2252	-61.5307	16.2264	-61.4771	0.892299437
MAR_CEJ085_TCGAT_CGATGT	COC_CEJ0080_AAGGA_ATCACG	16.2252	-61.5307	16.2264	-61.4771	0.891464374
MAR_CEJ085_TCGAT_CGATGT	COC_CEJ0081_GGTTG_ATCACG	16.2252	-61.5307	16.2264	-61.4771	0.892989464
MAR_CEJ085_TCGAT_CGATGT	COC_CJS0302_AATTA_ATCACG	16.2252	-61.5307	16.2264	-61.4771	0.888243
MAR_CEJ085_TCGAT_CGATGT	COC_CJS0303_TCGAT_ATCACG	16.2252	-61.5307	16.2264	-61.4771	0.890520406
MAR_CEJ085_TCGAT_CGATGT	COC_CJS0304_ACACA_ATCACG	16.2252	-61.5307	16.2264	-61.4771	0.887899709
MAR_CEJ085_TCGAT_CGATGT	COC_CJS0305_TGCAT_ATCACG	16.2252	-61.5307	16.2264	-61.4771	0.891837915
MAR_CEJ085_TCGAT_CGATGT	DES_CJS2100_ACGGT_TTAGGC	16.2252	-61.5307	16.2726	-61.3094	0.890358253
MAR_CEJ085_TCGAT_CGATGT	DES_CJS2102_AGCTA_TTAGGC	16.2252	-61.5307	16.2726	-61.3094	0.886233753
MAR_CEJ085_TCGAT_CGATGT	DES_CJS2103_CAACC_TTAGGC	16.2252	-61.5307	16.2726	-61.3094	0.889389263
MAR_CEJ085_TCGAT_CGATGT	DES_CJS2104_CGATC_TTAGGC	16.2252	-61.5307	16.2726	-61.3094	0.886545271
MAR_CEJ085_TCGAT_CGATGT	DES_CJS2105_AACCA_TGACCA	16.2252	-61.5307	16.2726	-61.3094	0.886245543
MAR_CEJ085_TCGAT_CGATGT	DES_CJS2107_AAGGA_TGACCA	16.2252	-61.5307	16.2726	-61.3094	0.885602876
MAR_CEJ085_TCGAT_CGATGT	DES_CJS2108_GGTTG_TGACCA	16.2252	-61.5307	16.2726	-61.3094	0.886150651
MAR_CEJ085_TCGAT_CGATGT	DES_CJS2109_AATTA_TGACCA	16.2252	-61.5307	16.2726	-61.3094	0.886831171
MAR_CEJ085_TCGAT_CGATGT	FOC_CJS2024_CGATC_CGATGT	16.2252	-61.5307	16.2421	-61.3974	0.887680612
MAR_CEJ085_TCGAT_CGATGT	FOC_CJS2025_AACCA_TTAGGC	16.2252	-61.5307	16.2421	-61.3974	0.894193712
MAR_CEJ085_TCGAT_CGATGT	FOC_CJS2027_AAGGA_TTAGGC	16.2252	-61.5307	16.2421	-61.3974	0.888947982
MAR_CEJ085_TCGAT_CGATGT	FOC_CJS2028_GGTTG_TTAGGC	16.2252	-61.5307	16.2421	-61.3974	0.891584782
MAR_CEJ085_TCGAT_CGATGT	FOC_CJS2029_AATTA_TTAGGC	16.2252	-61.5307	16.2421	-61.3974	0.888127969
MAR_CEJ085_TCGAT_CGATGT	FOC_CJS2030_TCGAT_TTAGGC	16.2252	-61.5307	16.2421	-61.3974	0.889763382
MAR_CEJ085_TCGAT_CGATGT	FOC_CJS2031_ACACA_TTAGGC	16.2252	-61.5307	16.2421	-61.3974	0.889887245
MAR_CEJ085_TCGAT_CGATGT	FOC_CJS2032_TGCAT_TTAGGC	16.2252	-61.5307	16.2421	-61.3974	0.890312673
MAR_CEJ085_TCGAT_CGATGT	MAR_CEJ084_CGATC_CGATGT	16.2252	-61.5307	16.2252	-61.5307	0.895822217
MAR_CEJ085_TCGAT_CGATGT	MAR_CEJ088_ACGGT_CGATGT	16.2252	-61.5307	16.2252	-61.5307	0.908513891
MAR_CEJ085_TCGAT_CGATGT	MAR_CEJ100_AAGGA_CGATGT	16.2252	-61.5307	16.2252	-61.5307	0.900247248
MAR_CEJ085_TCGAT_CGATGT	MAR_CEJ106_AGCTA_CGATGT	16.2252	-61.5307	16.2252	-61.5307	0.89822607
MAR_CEJ085_TCGAT_CGATGT	MAR_CEJ107_ACACA_CGATGT	16.2252	-61.5307	16.2252	-61.5307	0.896680828
MAR_CEJ085_TCGAT_CGATGT	MAR_CEJ108_AATTA_CGATGT	16.2252	-61.5307	16.2252	-61.5307	0.898699272
MAR_CEJ085_TCGAT_CGATGT	MOR_CJS0323_CGATC_ATCACG	16.2252	-61.5307	16.3364	-61.457	0.890050891
MAR_CEJ085_TCGAT_CGATGT	MOR_CJS0324_AACCA_CGATGT	16.2252	-61.5307	16.3364	-61.457	0.89029749
MAR_CEJ085_TCGAT_CGATGT	MOR_CJS0326_AAGGA_CGATGT	16.2252	-61.5307	16.3364	-61.457	0.887972769
MAR_CEJ085_TCGAT_CGATGT	MOR_CJS2114_AGCTA_TGACCA	16.2252	-61.5307	16.3364	-61.457	0.888623447
MAR_CEJ085_TCGAT_CGATGT	MOR_CJS2115_CAACC_TGACCA	16.2252	-61.5307	16.3364	-61.457	0.886892124
MAR_CEJ085_TCGAT_CGATGT	MOR_CJS2116_CGATC_TGACCA	16.2252	-61.5307	16.3364	-61.457	0.891061733
MAR_CEJ085_TCGAT_CGATGT	PEL_cjs2150_AAGGA_CGATGT	16.2252	-61.5307	16.42007	-61.46466	0.892803105
MAR_CEJ085_TCGAT_CGATGT	PEL_cjs2151_GGTTG_CGATGT	16.2252	-61.5307	16.42007	-61.46466	0.887861984
MAR_CEJ085_TCGAT_CGATGT	ROG_CJS0315_ACGGT_ATCACG	16.2252	-61.5307	16.36767	-61.45475	0.88970824
MAR_CEJ085_TCGAT_CGATGT	ROG_CJS0316_AGCTA_ATCACG	16.2252	-61.5307	16.36767	-61.45475	0.885487413
MAR_CEJ085_TCGAT_CGATGT	ROG_CJS0317_CAACC_ATCACG	16.2252	-61.5307	16.36767	-61.45475	0.891960846
MAR_CEJ085_TCGAT_CGATGT	ROG_CJS2110_TCGAT_TGACCA	16.2252	-61.5307	16.36767	-61.45475	0.889138671
MAR_CEJ085_TCGAT_CGATGT	ROG_CJS2111_ACACA_TGACCA	16.2252	-61.5307	16.36767	-61.45475	0.889674077
MAR_CEJ085_TCGAT_CGATGT	ROG_CJS2112_TGCAT_TGACCA	16.2252	-61.5307	16.36767	-61.45475	0.888491384
MAR_CEJ085_TCGAT_CGATGT	ROG_CJS2113_ACGGT_TGACCA	16.2252	-61.5307	16.36767	-61.45475	0.893051529
MAR_CEJ085_TCGAT_CGATGT	ROG_CJS2148_AACCA_CGATGT	16.2252	-61.5307	16.36767	-61.45475	0.892629407
MAR_CEJ088_ACGGT_CGATGT	CHA_CJS2000_GGTTG_CGATGT	16.2252	-61.5307	16.261	-61.357	0.888610517
MAR_CEJ088_ACGGT_CGATGT	CHA_CJS2001_AATTA_CGATGT	16.2252	-61.5307	16.261	-61.357	0.888495277
MAR_CEJ088_ACGGT_CGATGT	CHA_CJS2003_TCGAT_CGATGT	16.2252	-61.5307	16.261	-61.357	0.890716704
MAR_CEJ088_ACGGT_CGATGT	CHA_CJS2004_ACACA_CGATGT	16.2252	-61.5307	16.261	-61.357	0.889962804
MAR_CEJ088_ACGGT_CGATGT	CHA_CJS2005_TGCAT_CGATGT	16.2252	-61.5307	16.261	-61.357	0.889226613
MAR_CEJ088_ACGGT_CGATGT	CHA_CJS2006_ACGGT_CGATGT	16.2252	-61.5307	16.261	-61.357	0.891293221
MAR_CEJ088_ACGGT_CGATGT	CHA_CJS2007_AGCTA_CGATGT	16.2252	-61.5307	16.261	-61.357	0.886801487
MAR_CEJ088_ACGGT_CGATGT	CHA_CJS2009_CAACC_CGATGT	16.2252	-61.5307	16.261	-61.357	0.887725143
MAR_CEJ088_ACGGT_CGATGT	COC_CEJ0077_AACCA_ATCACG	16.2252	-61.5307	16.2264	-61.4771	0.890392829
MAR_CEJ088_ACGGT_CGATGT	COC_CEJ0080_AAGGA_ATCACG	16.2252	-61.5307	16.2264	-61.4771	0.894432508
MAR_CEJ088_ACGGT_CGATGT	COC_CEJ0081_GGTTG_ATCACG	16.2252	-61.5307	16.2264	-61.4771	0.891767396
MAR_CEJ088_ACGGT_CGATGT	COC_CJS0302_AATTA_ATCACG	16.2252	-61.5307	16.2264	-61.4771	0.890286556
MAR_CEJ088_ACGGT_CGATGT	COC_CJS0303_TCGAT_ATCACG	16.2252	-61.5307	16.2264	-61.4771	0.889632816
MAR_CEJ088_ACGGT_CGATGT	COC_CJS0304_ACACA_ATCACG	16.2252	-61.5307	16.2264	-61.4771	0.890332519
MAR_CEJ088_ACGGT_CGATGT	COC_CJS0305_TGCAT_ATCACG	16.2252	-61.5307	16.2264	-61.4771	0.892224901
MAR_CEJ088_ACGGT_CGATGT	DES_CJS2100_ACGGT_TTAGGC	16.2252	-61.5307	16.2726	-61.3094	0.890719837
MAR_CEJ088_ACGGT_CGATGT	DES_CJS2102_AGCTA_TTAGGC	16.2252	-61.5307	16.2726	-61.3094	0.884595846
MAR_CEJ088_ACGGT_CGATGT	DES_CJS2103_CAACC_TTAGGC	16.2252	-61.5307	16.2726	-61.3094	0.887883401
MAR_CEJ088_ACGGT_CGATGT	DES_CJS2104_CGATC_TTAGGC	16.2252	-61.5307	16.2726	-61.3094	0.886405907
MAR_CEJ088_ACGGT_CGATGT	DES_CJS2105_AACCA_TGACCA	16.2252	-61.5307	16.2726	-61.3094	0.884656896
MAR_CEJ088_ACGGT_CGATGT	DES_CJS2107_AAGGA_TGACCA	16.2252	-61.5307	16.2726	-61.3094	0.886028789
MAR_CEJ088_ACGGT_CGATGT	DES_CJS2108_GGTTG_TGACCA	16.2252	-61.5307	16.2726	-61.3094	0.88545075
MAR_CEJ088_ACGGT_CGATGT	DES_CJS2109_AATTA_TGACCA	16.2252	-61.5307	16.2726	-61.3094	0.885473756
MAR_CEJ088_ACGGT_CGATGT	FOC_CJS2024_CGATC_CGATGT	16.2252	-61.5307	16.2421	-61.3974	0.888025799
MAR_CEJ088_ACGGT_CGATGT	FOC_CJS2025_AACCA_TTAGGC	16.2252	-61.5307	16.2421	-61.3974	0.89278438
MAR_CEJ088_ACGGT_CGATGT	FOC_CJS2027_AAGGA_TTAGGC	16.2252	-61.5307	16.2421	-61.3974	0.887170514
MAR_CEJ088_ACGGT_CGATGT	FOC_CJS2028_GGTTG_TTAGGC	16.2252	-61.5307	16.2421	-61.3974	0.889182058
MAR_CEJ088_ACGGT_CGATGT	FOC_CJS2029_AATTA_TTAGGC	16.2252	-61.5307	16.2421	-61.3974	0.886593592
MAR_CEJ088_ACGGT_CGATGT	FOC_CJS2030_TCGAT_TTAGGC	16.2252	-61.5307	16.2421	-61.3974	0.888720283
MAR_CEJ088_ACGGT_CGATGT	FOC_CJS2031_ACACA_TTAGGC	16.2252	-61.5307	16.2421	-61.3974	0.888099916
MAR_CEJ088_ACGGT_CGATGT	FOC_CJS2032_TGCAT_TTAGGC	16.2252	-61.5307	16.2421	-61.3974	0.891552383
MAR_CEJ088_ACGGT_CGATGT	MAR_CEJ084_CGATC_CGATGT	16.2252	-61.5307	16.2252	-61.5307	0.897848512
MAR_CEJ088_ACGGT_CGATGT	MAR_CEJ085_TCGAT_CGATGT	16.2252	-61.5307	16.2252	-61.5307	0.908513891
MAR_CEJ088_ACGGT_CGATGT	MAR_CEJ100_AAGGA_CGATGT	16.2252	-61.5307	16.2252	-61.5307	0.900581208
MAR_CEJ088_ACGGT_CGATGT	MAR_CEJ106_AGCTA_CGATGT	16.2252	-61.5307	16.2252	-61.5307	0.899372523
MAR_CEJ088_ACGGT_CGATGT	MAR_CEJ107_ACACA_CGATGT	16.2252	-61.5307	16.2252	-61.5307	0.898139425
MAR_CEJ088_ACGGT_CGATGT	MAR_CEJ108_AATTA_CGATGT	16.2252	-61.5307	16.2252	-61.5307	0.897448536
MAR_CEJ088_ACGGT_CGATGT	MOR_CJS0323_CGATC_ATCACG	16.2252	-61.5307	16.3364	-61.457	0.889936928
MAR_CEJ088_ACGGT_CGATGT	MOR_CJS0324_AACCA_CGATGT	16.2252	-61.5307	16.3364	-61.457	0.890278871
MAR_CEJ088_ACGGT_CGATGT	MOR_CJS0326_AAGGA_CGATGT	16.2252	-61.5307	16.3364	-61.457	0.890065147
MAR_CEJ088_ACGGT_CGATGT	MOR_CJS2114_AGCTA_TGACCA	16.2252	-61.5307	16.3364	-61.457	0.88889822
MAR_CEJ088_ACGGT_CGATGT	MOR_CJS2115_CAACC_TGACCA	16.2252	-61.5307	16.3364	-61.457	0.88965459
MAR_CEJ088_ACGGT_CGATGT	MOR_CJS2116_CGATC_TGACCA	16.2252	-61.5307	16.3364	-61.457	0.889848086
MAR_CEJ088_ACGGT_CGATGT	PEL_cjs2150_AAGGA_CGATGT	16.2252	-61.5307	16.42007	-61.46466	0.893184207
MAR_CEJ088_ACGGT_CGATGT	PEL_cjs2151_GGTTG_CGATGT	16.2252	-61.5307	16.42007	-61.46466	0.889945227
MAR_CEJ088_ACGGT_CGATGT	ROG_CJS0315_ACGGT_ATCACG	16.2252	-61.5307	16.36767	-61.45475	0.889667565
MAR_CEJ088_ACGGT_CGATGT	ROG_CJS0316_AGCTA_ATCACG	16.2252	-61.5307	16.36767	-61.45475	0.884402938
MAR_CEJ088_ACGGT_CGATGT	ROG_CJS0317_CAACC_ATCACG	16.2252	-61.5307	16.36767	-61.45475	0.890645893
MAR_CEJ088_ACGGT_CGATGT	ROG_CJS2110_TCGAT_TGACCA	16.2252	-61.5307	16.36767	-61.45475	0.889792816
MAR_CEJ088_ACGGT_CGATGT	ROG_CJS2111_ACACA_TGACCA	16.2252	-61.5307	16.36767	-61.45475	0.888288036
MAR_CEJ088_ACGGT_CGATGT	ROG_CJS2112_TGCAT_TGACCA	16.2252	-61.5307	16.36767	-61.45475	0.887603863
MAR_CEJ088_ACGGT_CGATGT	ROG_CJS2113_ACGGT_TGACCA	16.2252	-61.5307	16.36767	-61.45475	0.893017188
MAR_CEJ088_ACGGT_CGATGT	ROG_CJS2148_AACCA_CGATGT	16.2252	-61.5307	16.36767	-61.45475	0.893368287
MAR_CEJ100_AAGGA_CGATGT	CHA_CJS2000_GGTTG_CGATGT	16.2252	-61.5307	16.261	-61.357	0.888783639
MAR_CEJ100_AAGGA_CGATGT	CHA_CJS2001_AATTA_CGATGT	16.2252	-61.5307	16.261	-61.357	0.888433361
MAR_CEJ100_AAGGA_CGATGT	CHA_CJS2003_TCGAT_CGATGT	16.2252	-61.5307	16.261	-61.357	0.890859482
MAR_CEJ100_AAGGA_CGATGT	CHA_CJS2004_ACACA_CGATGT	16.2252	-61.5307	16.261	-61.357	0.889053903
MAR_CEJ100_AAGGA_CGATGT	CHA_CJS2005_TGCAT_CGATGT	16.2252	-61.5307	16.261	-61.357	0.888532867
MAR_CEJ100_AAGGA_CGATGT	CHA_CJS2006_ACGGT_CGATGT	16.2252	-61.5307	16.261	-61.357	0.893344124
MAR_CEJ100_AAGGA_CGATGT	CHA_CJS2007_AGCTA_CGATGT	16.2252	-61.5307	16.261	-61.357	0.891218777
MAR_CEJ100_AAGGA_CGATGT	CHA_CJS2009_CAACC_CGATGT	16.2252	-61.5307	16.261	-61.357	0.890537446
MAR_CEJ100_AAGGA_CGATGT	COC_CEJ0077_AACCA_ATCACG	16.2252	-61.5307	16.2264	-61.4771	0.894959065
MAR_CEJ100_AAGGA_CGATGT	COC_CEJ0080_AAGGA_ATCACG	16.2252	-61.5307	16.2264	-61.4771	0.895683066
MAR_CEJ100_AAGGA_CGATGT	COC_CEJ0081_GGTTG_ATCACG	16.2252	-61.5307	16.2264	-61.4771	0.893145831
MAR_CEJ100_AAGGA_CGATGT	COC_CJS0302_AATTA_ATCACG	16.2252	-61.5307	16.2264	-61.4771	0.892505757
MAR_CEJ100_AAGGA_CGATGT	COC_CJS0303_TCGAT_ATCACG	16.2252	-61.5307	16.2264	-61.4771	0.891950031
MAR_CEJ100_AAGGA_CGATGT	COC_CJS0304_ACACA_ATCACG	16.2252	-61.5307	16.2264	-61.4771	0.891837956
MAR_CEJ100_AAGGA_CGATGT	COC_CJS0305_TGCAT_ATCACG	16.2252	-61.5307	16.2264	-61.4771	0.892441128
MAR_CEJ100_AAGGA_CGATGT	DES_CJS2100_ACGGT_TTAGGC	16.2252	-61.5307	16.2726	-61.3094	0.891406594
MAR_CEJ100_AAGGA_CGATGT	DES_CJS2102_AGCTA_TTAGGC	16.2252	-61.5307	16.2726	-61.3094	0.888262454
MAR_CEJ100_AAGGA_CGATGT	DES_CJS2103_CAACC_TTAGGC	16.2252	-61.5307	16.2726	-61.3094	0.888888889
MAR_CEJ100_AAGGA_CGATGT	DES_CJS2104_CGATC_TTAGGC	16.2252	-61.5307	16.2726	-61.3094	0.889419097
MAR_CEJ100_AAGGA_CGATGT	DES_CJS2105_AACCA_TGACCA	16.2252	-61.5307	16.2726	-61.3094	0.889947582
MAR_CEJ100_AAGGA_CGATGT	DES_CJS2107_AAGGA_TGACCA	16.2252	-61.5307	16.2726	-61.3094	0.886285018
MAR_CEJ100_AAGGA_CGATGT	DES_CJS2108_GGTTG_TGACCA	16.2252	-61.5307	16.2726	-61.3094	0.885755305
MAR_CEJ100_AAGGA_CGATGT	DES_CJS2109_AATTA_TGACCA	16.2252	-61.5307	16.2726	-61.3094	0.888721145
MAR_CEJ100_AAGGA_CGATGT	FOC_CJS2024_CGATC_CGATGT	16.2252	-61.5307	16.2421	-61.3974	0.891351691
MAR_CEJ100_AAGGA_CGATGT	FOC_CJS2025_AACCA_TTAGGC	16.2252	-61.5307	16.2421	-61.3974	0.893374287
MAR_CEJ100_AAGGA_CGATGT	FOC_CJS2027_AAGGA_TTAGGC	16.2252	-61.5307	16.2421	-61.3974	0.891208096
MAR_CEJ100_AAGGA_CGATGT	FOC_CJS2028_GGTTG_TTAGGC	16.2252	-61.5307	16.2421	-61.3974	0.892346815
MAR_CEJ100_AAGGA_CGATGT	FOC_CJS2029_AATTA_TTAGGC	16.2252	-61.5307	16.2421	-61.3974	0.890747936
MAR_CEJ100_AAGGA_CGATGT	FOC_CJS2030_TCGAT_TTAGGC	16.2252	-61.5307	16.2421	-61.3974	0.892871008
MAR_CEJ100_AAGGA_CGATGT	FOC_CJS2031_ACACA_TTAGGC	16.2252	-61.5307	16.2421	-61.3974	0.891452619
MAR_CEJ100_AAGGA_CGATGT	FOC_CJS2032_TGCAT_TTAGGC	16.2252	-61.5307	16.2421	-61.3974	0.892306947
MAR_CEJ100_AAGGA_CGATGT	MAR_CEJ084_CGATC_CGATGT	16.2252	-61.5307	16.2252	-61.5307	0.898577152
MAR_CEJ100_AAGGA_CGATGT	MAR_CEJ085_TCGAT_CGATGT	16.2252	-61.5307	16.2252	-61.5307	0.900247248
MAR_CEJ100_AAGGA_CGATGT	MAR_CEJ088_ACGGT_CGATGT	16.2252	-61.5307	16.2252	-61.5307	0.900581208
MAR_CEJ100_AAGGA_CGATGT	MAR_CEJ106_AGCTA_CGATGT	16.2252	-61.5307	16.2252	-61.5307	0.902188622
MAR_CEJ100_AAGGA_CGATGT	MAR_CEJ107_ACACA_CGATGT	16.2252	-61.5307	16.2252	-61.5307	0.89745628
MAR_CEJ100_AAGGA_CGATGT	MAR_CEJ108_AATTA_CGATGT	16.2252	-61.5307	16.2252	-61.5307	0.905526606
MAR_CEJ100_AAGGA_CGATGT	MOR_CJS0323_CGATC_ATCACG	16.2252	-61.5307	16.3364	-61.457	0.890980757
MAR_CEJ100_AAGGA_CGATGT	MOR_CJS0324_AACCA_CGATGT	16.2252	-61.5307	16.3364	-61.457	0.892256465
MAR_CEJ100_AAGGA_CGATGT	MOR_CJS0326_AAGGA_CGATGT	16.2252	-61.5307	16.3364	-61.457	0.891285361
MAR_CEJ100_AAGGA_CGATGT	MOR_CJS2114_AGCTA_TGACCA	16.2252	-61.5307	16.3364	-61.457	0.888762632
MAR_CEJ100_AAGGA_CGATGT	MOR_CJS2115_CAACC_TGACCA	16.2252	-61.5307	16.3364	-61.457	0.892879693
MAR_CEJ100_AAGGA_CGATGT	MOR_CJS2116_CGATC_TGACCA	16.2252	-61.5307	16.3364	-61.457	0.892006967
MAR_CEJ100_AAGGA_CGATGT	PEL_cjs2150_AAGGA_CGATGT	16.2252	-61.5307	16.42007	-61.46466	0.894218175
MAR_CEJ100_AAGGA_CGATGT	PEL_cjs2151_GGTTG_CGATGT	16.2252	-61.5307	16.42007	-61.46466	0.893970894
MAR_CEJ100_AAGGA_CGATGT	ROG_CJS0315_ACGGT_ATCACG	16.2252	-61.5307	16.36767	-61.45475	0.891161694
MAR_CEJ100_AAGGA_CGATGT	ROG_CJS0316_AGCTA_ATCACG	16.2252	-61.5307	16.36767	-61.45475	0.887051666
MAR_CEJ100_AAGGA_CGATGT	ROG_CJS0317_CAACC_ATCACG	16.2252	-61.5307	16.36767	-61.45475	0.89427655
MAR_CEJ100_AAGGA_CGATGT	ROG_CJS2110_TCGAT_TGACCA	16.2252	-61.5307	16.36767	-61.45475	0.891474185
MAR_CEJ100_AAGGA_CGATGT	ROG_CJS2111_ACACA_TGACCA	16.2252	-61.5307	16.36767	-61.45475	0.891124547
MAR_CEJ100_AAGGA_CGATGT	ROG_CJS2112_TGCAT_TGACCA	16.2252	-61.5307	16.36767	-61.45475	0.891450714
MAR_CEJ100_AAGGA_CGATGT	ROG_CJS2113_ACGGT_TGACCA	16.2252	-61.5307	16.36767	-61.45475	0.897487388
MAR_CEJ100_AAGGA_CGATGT	ROG_CJS2148_AACCA_CGATGT	16.2252	-61.5307	16.36767	-61.45475	0.895849461
MAR_CEJ106_AGCTA_CGATGT	CHA_CJS2000_GGTTG_CGATGT	16.2252	-61.5307	16.261	-61.357	0.888902932
MAR_CEJ106_AGCTA_CGATGT	CHA_CJS2001_AATTA_CGATGT	16.2252	-61.5307	16.261	-61.357	0.887732943
MAR_CEJ106_AGCTA_CGATGT	CHA_CJS2003_TCGAT_CGATGT	16.2252	-61.5307	16.261	-61.357	0.889176172
MAR_CEJ106_AGCTA_CGATGT	CHA_CJS2004_ACACA_CGATGT	16.2252	-61.5307	16.261	-61.357	0.886215107
MAR_CEJ106_AGCTA_CGATGT	CHA_CJS2005_TGCAT_CGATGT	16.2252	-61.5307	16.261	-61.357	0.889006823
MAR_CEJ106_AGCTA_CGATGT	CHA_CJS2006_ACGGT_CGATGT	16.2252	-61.5307	16.261	-61.357	0.890859447
MAR_CEJ106_AGCTA_CGATGT	CHA_CJS2007_AGCTA_CGATGT	16.2252	-61.5307	16.261	-61.357	0.887468418
MAR_CEJ106_AGCTA_CGATGT	CHA_CJS2009_CAACC_CGATGT	16.2252	-61.5307	16.261	-61.357	0.887332151
MAR_CEJ106_AGCTA_CGATGT	COC_CEJ0077_AACCA_ATCACG	16.2252	-61.5307	16.2264	-61.4771	0.892396907
MAR_CEJ106_AGCTA_CGATGT	COC_CEJ0080_AAGGA_ATCACG	16.2252	-61.5307	16.2264	-61.4771	0.891122466
MAR_CEJ106_AGCTA_CGATGT	COC_CEJ0081_GGTTG_ATCACG	16.2252	-61.5307	16.2264	-61.4771	0.891908317
MAR_CEJ106_AGCTA_CGATGT	COC_CJS0302_AATTA_ATCACG	16.2252	-61.5307	16.2264	-61.4771	0.890515734
MAR_CEJ106_AGCTA_CGATGT	COC_CJS0303_TCGAT_ATCACG	16.2252	-61.5307	16.2264	-61.4771	0.889603372
MAR_CEJ106_AGCTA_CGATGT	COC_CJS0304_ACACA_ATCACG	16.2252	-61.5307	16.2264	-61.4771	0.89012474
MAR_CEJ106_AGCTA_CGATGT	COC_CJS0305_TGCAT_ATCACG	16.2252	-61.5307	16.2264	-61.4771	0.891681109
MAR_CEJ106_AGCTA_CGATGT	DES_CJS2100_ACGGT_TTAGGC	16.2252	-61.5307	16.2726	-61.3094	0.891133758
MAR_CEJ106_AGCTA_CGATGT	DES_CJS2102_AGCTA_TTAGGC	16.2252	-61.5307	16.2726	-61.3094	0.884991141
MAR_CEJ106_AGCTA_CGATGT	DES_CJS2103_CAACC_TTAGGC	16.2252	-61.5307	16.2726	-61.3094	0.88589789
MAR_CEJ106_AGCTA_CGATGT	DES_CJS2104_CGATC_TTAGGC	16.2252	-61.5307	16.2726	-61.3094	0.88587039
MAR_CEJ106_AGCTA_CGATGT	DES_CJS2105_AACCA_TGACCA	16.2252	-61.5307	16.2726	-61.3094	0.885916641
MAR_CEJ106_AGCTA_CGATGT	DES_CJS2107_AAGGA_TGACCA	16.2252	-61.5307	16.2726	-61.3094	0.885757053
MAR_CEJ106_AGCTA_CGATGT	DES_CJS2108_GGTTG_TGACCA	16.2252	-61.5307	16.2726	-61.3094	0.88562671
MAR_CEJ106_AGCTA_CGATGT	DES_CJS2109_AATTA_TGACCA	16.2252	-61.5307	16.2726	-61.3094	0.885902303
MAR_CEJ106_AGCTA_CGATGT	FOC_CJS2024_CGATC_CGATGT	16.2252	-61.5307	16.2421	-61.3974	0.889935523
MAR_CEJ106_AGCTA_CGATGT	FOC_CJS2025_AACCA_TTAGGC	16.2252	-61.5307	16.2421	-61.3974	0.891525939
MAR_CEJ106_AGCTA_CGATGT	FOC_CJS2027_AAGGA_TTAGGC	16.2252	-61.5307	16.2421	-61.3974	0.889589346
MAR_CEJ106_AGCTA_CGATGT	FOC_CJS2028_GGTTG_TTAGGC	16.2252	-61.5307	16.2421	-61.3974	0.890007062
MAR_CEJ106_AGCTA_CGATGT	FOC_CJS2029_AATTA_TTAGGC	16.2252	-61.5307	16.2421	-61.3974	0.889733744
MAR_CEJ106_AGCTA_CGATGT	FOC_CJS2030_TCGAT_TTAGGC	16.2252	-61.5307	16.2421	-61.3974	0.889556307
MAR_CEJ106_AGCTA_CGATGT	FOC_CJS2031_ACACA_TTAGGC	16.2252	-61.5307	16.2421	-61.3974	0.888092003
MAR_CEJ106_AGCTA_CGATGT	FOC_CJS2032_TGCAT_TTAGGC	16.2252	-61.5307	16.2421	-61.3974	0.889810009
MAR_CEJ106_AGCTA_CGATGT	MAR_CEJ084_CGATC_CGATGT	16.2252	-61.5307	16.2252	-61.5307	0.89643747
MAR_CEJ106_AGCTA_CGATGT	MAR_CEJ085_TCGAT_CGATGT	16.2252	-61.5307	16.2252	-61.5307	0.89822607
MAR_CEJ106_AGCTA_CGATGT	MAR_CEJ088_ACGGT_CGATGT	16.2252	-61.5307	16.2252	-61.5307	0.899372523
MAR_CEJ106_AGCTA_CGATGT	MAR_CEJ100_AAGGA_CGATGT	16.2252	-61.5307	16.2252	-61.5307	0.902188622
MAR_CEJ106_AGCTA_CGATGT	MAR_CEJ107_ACACA_CGATGT	16.2252	-61.5307	16.2252	-61.5307	0.897566407
MAR_CEJ106_AGCTA_CGATGT	MAR_CEJ108_AATTA_CGATGT	16.2252	-61.5307	16.2252	-61.5307	0.898667638
MAR_CEJ106_AGCTA_CGATGT	MOR_CJS0323_CGATC_ATCACG	16.2252	-61.5307	16.3364	-61.457	0.888608948
MAR_CEJ106_AGCTA_CGATGT	MOR_CJS0324_AACCA_CGATGT	16.2252	-61.5307	16.3364	-61.457	0.88924514
MAR_CEJ106_AGCTA_CGATGT	MOR_CJS0326_AAGGA_CGATGT	16.2252	-61.5307	16.3364	-61.457	0.889861728
MAR_CEJ106_AGCTA_CGATGT	MOR_CJS2114_AGCTA_TGACCA	16.2252	-61.5307	16.3364	-61.457	0.887611332
MAR_CEJ106_AGCTA_CGATGT	MOR_CJS2115_CAACC_TGACCA	16.2252	-61.5307	16.3364	-61.457	0.887184024
MAR_CEJ106_AGCTA_CGATGT	MOR_CJS2116_CGATC_TGACCA	16.2252	-61.5307	16.3364	-61.457	0.890188679
MAR_CEJ106_AGCTA_CGATGT	PEL_cjs2150_AAGGA_CGATGT	16.2252	-61.5307	16.42007	-61.46466	0.892648507
MAR_CEJ106_AGCTA_CGATGT	PEL_cjs2151_GGTTG_CGATGT	16.2252	-61.5307	16.42007	-61.46466	0.889977393
MAR_CEJ106_AGCTA_CGATGT	ROG_CJS0315_ACGGT_ATCACG	16.2252	-61.5307	16.36767	-61.45475	0.88919801
MAR_CEJ106_AGCTA_CGATGT	ROG_CJS0316_AGCTA_ATCACG	16.2252	-61.5307	16.36767	-61.45475	0.885435803
MAR_CEJ106_AGCTA_CGATGT	ROG_CJS0317_CAACC_ATCACG	16.2252	-61.5307	16.36767	-61.45475	0.891697975
MAR_CEJ106_AGCTA_CGATGT	ROG_CJS2110_TCGAT_TGACCA	16.2252	-61.5307	16.36767	-61.45475	0.887423576
MAR_CEJ106_AGCTA_CGATGT	ROG_CJS2111_ACACA_TGACCA	16.2252	-61.5307	16.36767	-61.45475	0.888005635
MAR_CEJ106_AGCTA_CGATGT	ROG_CJS2112_TGCAT_TGACCA	16.2252	-61.5307	16.36767	-61.45475	0.890837617
MAR_CEJ106_AGCTA_CGATGT	ROG_CJS2113_ACGGT_TGACCA	16.2252	-61.5307	16.36767	-61.45475	0.893864562
MAR_CEJ106_AGCTA_CGATGT	ROG_CJS2148_AACCA_CGATGT	16.2252	-61.5307	16.36767	-61.45475	0.891302989
MAR_CEJ107_ACACA_CGATGT	CHA_CJS2000_GGTTG_CGATGT	16.2252	-61.5307	16.261	-61.357	0.884149953
MAR_CEJ107_ACACA_CGATGT	CHA_CJS2001_AATTA_CGATGT	16.2252	-61.5307	16.261	-61.357	0.885129137
MAR_CEJ107_ACACA_CGATGT	CHA_CJS2003_TCGAT_CGATGT	16.2252	-61.5307	16.261	-61.357	0.887940552
MAR_CEJ107_ACACA_CGATGT	CHA_CJS2004_ACACA_CGATGT	16.2252	-61.5307	16.261	-61.357	0.884208074
MAR_CEJ107_ACACA_CGATGT	CHA_CJS2005_TGCAT_CGATGT	16.2252	-61.5307	16.261	-61.357	0.886194503
MAR_CEJ107_ACACA_CGATGT	CHA_CJS2006_ACGGT_CGATGT	16.2252	-61.5307	16.261	-61.357	0.888794023
MAR_CEJ107_ACACA_CGATGT	CHA_CJS2007_AGCTA_CGATGT	16.2252	-61.5307	16.261	-61.357	0.884992602
MAR_CEJ107_ACACA_CGATGT	CHA_CJS2009_CAACC_CGATGT	16.2252	-61.5307	16.261	-61.357	0.884672461
MAR_CEJ107_ACACA_CGATGT	COC_CEJ0077_AACCA_ATCACG	16.2252	-61.5307	16.2264	-61.4771	0.889274743
MAR_CEJ107_ACACA_CGATGT	COC_CEJ0080_AAGGA_ATCACG	16.2252	-61.5307	16.2264	-61.4771	0.887917476
MAR_CEJ107_ACACA_CGATGT	COC_CEJ0081_GGTTG_ATCACG	16.2252	-61.5307	16.2264	-61.4771	0.889307729
MAR_CEJ107_ACACA_CGATGT	COC_CJS0302_AATTA_ATCACG	16.2252	-61.5307	16.2264	-61.4771	0.887238948
MAR_CEJ107_ACACA_CGATGT	COC_CJS0303_TCGAT_ATCACG	16.2252	-61.5307	16.2264	-61.4771	0.887516255
MAR_CEJ107_ACACA_CGATGT	COC_CJS0304_ACACA_ATCACG	16.2252	-61.5307	16.2264	-61.4771	0.886665226
MAR_CEJ107_ACACA_CGATGT	COC_CJS0305_TGCAT_ATCACG	16.2252	-61.5307	16.2264	-61.4771	0.890386716
MAR_CEJ107_ACACA_CGATGT	DES_CJS2100_ACGGT_TTAGGC	16.2252	-61.5307	16.2726	-61.3094	0.887140786
MAR_CEJ107_ACACA_CGATGT	DES_CJS2102_AGCTA_TTAGGC	16.2252	-61.5307	16.2726	-61.3094	0.883036357
MAR_CEJ107_ACACA_CGATGT	DES_CJS2103_CAACC_TTAGGC	16.2252	-61.5307	16.2726	-61.3094	0.884652857
MAR_CEJ107_ACACA_CGATGT	DES_CJS2104_CGATC_TTAGGC	16.2252	-61.5307	16.2726	-61.3094	0.882976019
MAR_CEJ107_ACACA_CGATGT	DES_CJS2105_AACCA_TGACCA	16.2252	-61.5307	16.2726	-61.3094	0.884353016
MAR_CEJ107_ACACA_CGATGT	DES_CJS2107_AAGGA_TGACCA	16.2252	-61.5307	16.2726	-61.3094	0.882765786
MAR_CEJ107_ACACA_CGATGT	DES_CJS2108_GGTTG_TGACCA	16.2252	-61.5307	16.2726	-61.3094	0.884843604
MAR_CEJ107_ACACA_CGATGT	DES_CJS2109_AATTA_TGACCA	16.2252	-61.5307	16.2726	-61.3094	0.882043895
MAR_CEJ107_ACACA_CGATGT	FOC_CJS2024_CGATC_CGATGT	16.2252	-61.5307	16.2421	-61.3974	0.885862462
MAR_CEJ107_ACACA_CGATGT	FOC_CJS2025_AACCA_TTAGGC	16.2252	-61.5307	16.2421	-61.3974	0.888818108
MAR_CEJ107_ACACA_CGATGT	FOC_CJS2027_AAGGA_TTAGGC	16.2252	-61.5307	16.2421	-61.3974	0.88630584
MAR_CEJ107_ACACA_CGATGT	FOC_CJS2028_GGTTG_TTAGGC	16.2252	-61.5307	16.2421	-61.3974	0.888523207
MAR_CEJ107_ACACA_CGATGT	FOC_CJS2029_AATTA_TTAGGC	16.2252	-61.5307	16.2421	-61.3974	0.884682093
MAR_CEJ107_ACACA_CGATGT	FOC_CJS2030_TCGAT_TTAGGC	16.2252	-61.5307	16.2421	-61.3974	0.886897978
MAR_CEJ107_ACACA_CGATGT	FOC_CJS2031_ACACA_TTAGGC	16.2252	-61.5307	16.2421	-61.3974	0.885694427
MAR_CEJ107_ACACA_CGATGT	FOC_CJS2032_TGCAT_TTAGGC	16.2252	-61.5307	16.2421	-61.3974	0.887346525
MAR_CEJ107_ACACA_CGATGT	MAR_CEJ084_CGATC_CGATGT	16.2252	-61.5307	16.2252	-61.5307	0.894600726
MAR_CEJ107_ACACA_CGATGT	MAR_CEJ085_TCGAT_CGATGT	16.2252	-61.5307	16.2252	-61.5307	0.896680828
MAR_CEJ107_ACACA_CGATGT	MAR_CEJ088_ACGGT_CGATGT	16.2252	-61.5307	16.2252	-61.5307	0.898139425
MAR_CEJ107_ACACA_CGATGT	MAR_CEJ100_AAGGA_CGATGT	16.2252	-61.5307	16.2252	-61.5307	0.89745628
MAR_CEJ107_ACACA_CGATGT	MAR_CEJ106_AGCTA_CGATGT	16.2252	-61.5307	16.2252	-61.5307	0.897566407
MAR_CEJ107_ACACA_CGATGT	MAR_CEJ108_AATTA_CGATGT	16.2252	-61.5307	16.2252	-61.5307	0.895197852
MAR_CEJ107_ACACA_CGATGT	MOR_CJS0323_CGATC_ATCACG	16.2252	-61.5307	16.3364	-61.457	0.885488878
MAR_CEJ107_ACACA_CGATGT	MOR_CJS0324_AACCA_CGATGT	16.2252	-61.5307	16.3364	-61.457	0.886905014
MAR_CEJ107_ACACA_CGATGT	MOR_CJS0326_AAGGA_CGATGT	16.2252	-61.5307	16.3364	-61.457	0.885050915
MAR_CEJ107_ACACA_CGATGT	MOR_CJS2114_AGCTA_TGACCA	16.2252	-61.5307	16.3364	-61.457	0.884547331
MAR_CEJ107_ACACA_CGATGT	MOR_CJS2115_CAACC_TGACCA	16.2252	-61.5307	16.3364	-61.457	0.885316252
MAR_CEJ107_ACACA_CGATGT	MOR_CJS2116_CGATC_TGACCA	16.2252	-61.5307	16.3364	-61.457	0.886285161
MAR_CEJ107_ACACA_CGATGT	PEL_cjs2150_AAGGA_CGATGT	16.2252	-61.5307	16.42007	-61.46466	0.887800887
MAR_CEJ107_ACACA_CGATGT	PEL_cjs2151_GGTTG_CGATGT	16.2252	-61.5307	16.42007	-61.46466	0.887671233
MAR_CEJ107_ACACA_CGATGT	ROG_CJS0315_ACGGT_ATCACG	16.2252	-61.5307	16.36767	-61.45475	0.88609198
MAR_CEJ107_ACACA_CGATGT	ROG_CJS0316_AGCTA_ATCACG	16.2252	-61.5307	16.36767	-61.45475	0.882886149
MAR_CEJ107_ACACA_CGATGT	ROG_CJS0317_CAACC_ATCACG	16.2252	-61.5307	16.36767	-61.45475	0.889024443
MAR_CEJ107_ACACA_CGATGT	ROG_CJS2110_TCGAT_TGACCA	16.2252	-61.5307	16.36767	-61.45475	0.886259929
MAR_CEJ107_ACACA_CGATGT	ROG_CJS2111_ACACA_TGACCA	16.2252	-61.5307	16.36767	-61.45475	0.88428012
MAR_CEJ107_ACACA_CGATGT	ROG_CJS2112_TGCAT_TGACCA	16.2252	-61.5307	16.36767	-61.45475	0.887234222
MAR_CEJ107_ACACA_CGATGT	ROG_CJS2113_ACGGT_TGACCA	16.2252	-61.5307	16.36767	-61.45475	0.890573683
MAR_CEJ107_ACACA_CGATGT	ROG_CJS2148_AACCA_CGATGT	16.2252	-61.5307	16.36767	-61.45475	0.888841006
MAR_CEJ108_AATTA_CGATGT	CHA_CJS2000_GGTTG_CGATGT	16.2252	-61.5307	16.261	-61.357	0.885861531
MAR_CEJ108_AATTA_CGATGT	CHA_CJS2001_AATTA_CGATGT	16.2252	-61.5307	16.261	-61.357	0.884654826
MAR_CEJ108_AATTA_CGATGT	CHA_CJS2003_TCGAT_CGATGT	16.2252	-61.5307	16.261	-61.357	0.88662659
MAR_CEJ108_AATTA_CGATGT	CHA_CJS2004_ACACA_CGATGT	16.2252	-61.5307	16.261	-61.357	0.884795658
MAR_CEJ108_AATTA_CGATGT	CHA_CJS2005_TGCAT_CGATGT	16.2252	-61.5307	16.261	-61.357	0.886047371
MAR_CEJ108_AATTA_CGATGT	CHA_CJS2006_ACGGT_CGATGT	16.2252	-61.5307	16.261	-61.357	0.890297982
MAR_CEJ108_AATTA_CGATGT	CHA_CJS2007_AGCTA_CGATGT	16.2252	-61.5307	16.261	-61.357	0.883833614
MAR_CEJ108_AATTA_CGATGT	CHA_CJS2009_CAACC_CGATGT	16.2252	-61.5307	16.261	-61.357	0.885262768
MAR_CEJ108_AATTA_CGATGT	COC_CEJ0077_AACCA_ATCACG	16.2252	-61.5307	16.2264	-61.4771	0.891296847
MAR_CEJ108_AATTA_CGATGT	COC_CEJ0080_AAGGA_ATCACG	16.2252	-61.5307	16.2264	-61.4771	0.888600805
MAR_CEJ108_AATTA_CGATGT	COC_CEJ0081_GGTTG_ATCACG	16.2252	-61.5307	16.2264	-61.4771	0.887274641
MAR_CEJ108_AATTA_CGATGT	COC_CJS0302_AATTA_ATCACG	16.2252	-61.5307	16.2264	-61.4771	0.88537843
MAR_CEJ108_AATTA_CGATGT	COC_CJS0303_TCGAT_ATCACG	16.2252	-61.5307	16.2264	-61.4771	0.887822878
MAR_CEJ108_AATTA_CGATGT	COC_CJS0304_ACACA_ATCACG	16.2252	-61.5307	16.2264	-61.4771	0.887633146
MAR_CEJ108_AATTA_CGATGT	COC_CJS0305_TGCAT_ATCACG	16.2252	-61.5307	16.2264	-61.4771	0.889342528
MAR_CEJ108_AATTA_CGATGT	DES_CJS2100_ACGGT_TTAGGC	16.2252	-61.5307	16.2726	-61.3094	0.887272351
MAR_CEJ108_AATTA_CGATGT	DES_CJS2102_AGCTA_TTAGGC	16.2252	-61.5307	16.2726	-61.3094	0.881962429
MAR_CEJ108_AATTA_CGATGT	DES_CJS2103_CAACC_TTAGGC	16.2252	-61.5307	16.2726	-61.3094	0.884109228
MAR_CEJ108_AATTA_CGATGT	DES_CJS2104_CGATC_TTAGGC	16.2252	-61.5307	16.2726	-61.3094	0.883615726
MAR_CEJ108_AATTA_CGATGT	DES_CJS2105_AACCA_TGACCA	16.2252	-61.5307	16.2726	-61.3094	0.88432419
MAR_CEJ108_AATTA_CGATGT	DES_CJS2107_AAGGA_TGACCA	16.2252	-61.5307	16.2726	-61.3094	0.882894195
MAR_CEJ108_AATTA_CGATGT	DES_CJS2108_GGTTG_TGACCA	16.2252	-61.5307	16.2726	-61.3094	0.883158544
MAR_CEJ108_AATTA_CGATGT	DES_CJS2109_AATTA_TGACCA	16.2252	-61.5307	16.2726	-61.3094	0.883120089
MAR_CEJ108_AATTA_CGATGT	FOC_CJS2024_CGATC_CGATGT	16.2252	-61.5307	16.2421	-61.3974	0.88406953
MAR_CEJ108_AATTA_CGATGT	FOC_CJS2025_AACCA_TTAGGC	16.2252	-61.5307	16.2421	-61.3974	0.889209582
MAR_CEJ108_AATTA_CGATGT	FOC_CJS2027_AAGGA_TTAGGC	16.2252	-61.5307	16.2421	-61.3974	0.885224654
MAR_CEJ108_AATTA_CGATGT	FOC_CJS2028_GGTTG_TTAGGC	16.2252	-61.5307	16.2421	-61.3974	0.887874196
MAR_CEJ108_AATTA_CGATGT	FOC_CJS2029_AATTA_TTAGGC	16.2252	-61.5307	16.2421	-61.3974	0.884588549
MAR_CEJ108_AATTA_CGATGT	FOC_CJS2030_TCGAT_TTAGGC	16.2252	-61.5307	16.2421	-61.3974	0.885562154
MAR_CEJ108_AATTA_CGATGT	FOC_CJS2031_ACACA_TTAGGC	16.2252	-61.5307	16.2421	-61.3974	0.886768916
MAR_CEJ108_AATTA_CGATGT	FOC_CJS2032_TGCAT_TTAGGC	16.2252	-61.5307	16.2421	-61.3974	0.887835347
MAR_CEJ108_AATTA_CGATGT	MAR_CEJ084_CGATC_CGATGT	16.2252	-61.5307	16.2252	-61.5307	0.892797209
MAR_CEJ108_AATTA_CGATGT	MAR_CEJ085_TCGAT_CGATGT	16.2252	-61.5307	16.2252	-61.5307	0.898699272
MAR_CEJ108_AATTA_CGATGT	MAR_CEJ088_ACGGT_CGATGT	16.2252	-61.5307	16.2252	-61.5307	0.897448536
MAR_CEJ108_AATTA_CGATGT	MAR_CEJ100_AAGGA_CGATGT	16.2252	-61.5307	16.2252	-61.5307	0.905526606
MAR_CEJ108_AATTA_CGATGT	MAR_CEJ106_AGCTA_CGATGT	16.2252	-61.5307	16.2252	-61.5307	0.898667638
MAR_CEJ108_AATTA_CGATGT	MAR_CEJ107_ACACA_CGATGT	16.2252	-61.5307	16.2252	-61.5307	0.895197852
MAR_CEJ108_AATTA_CGATGT	MOR_CJS0323_CGATC_ATCACG	16.2252	-61.5307	16.3364	-61.457	0.886968909
[truncated: 863 more rows]
