# Supplementary material for: Influence of geographic isolation and the environment on gene flow among phenotypically diverse lizards
Source: Heredity (Edinb). 2024 Sep 12;133(5):317–30. doi: 10.1038/s41437-024-00716-y (PMC11528109; doi:10.1038/s41437-024-00716-y)
Supplement: Supplementary file 4 — Supplemental Material - Basse Terre Genetic File for Random Forest Analyses [file 41437_2024_716_MOESM4_ESM.csv]

locality 1	locality 2	lat1	long1	lat2	long2	Dps
NTS_CJS2222_AAGGA_ATCACG	NTS_CJS2220_AACCA_ATCACG	15.989334	-61.619294	15.989334	-61.619294	0.924014802
NTS_CJS2225_GGTTG_ATCACG	NTS_CJS2220_AACCA_ATCACG	15.989334	-61.619294	15.989334	-61.619294	0.921026294
NTS_CJS2226_AATTA_ATCACG	NTS_CJS2220_AACCA_ATCACG	15.989334	-61.619294	15.989334	-61.619294	0.923606886
NTS_CJS2227_TCGAT_ATCACG	NTS_CJS2220_AACCA_ATCACG	15.989334	-61.619294	15.989334	-61.619294	0.922046118
NTS_CJS2228_ACACA_ATCACG	NTS_CJS2220_AACCA_ATCACG	15.989334	-61.619294	15.989334	-61.619294	0.92247191
NTS_CJS2229_TGCAT_ATCACG	NTS_CJS2220_AACCA_ATCACG	15.989334	-61.619294	15.989334	-61.619294	0.922026138
NTS_CJS2230_ACGGT_ATCACG	NTS_CJS2220_AACCA_ATCACG	15.989334	-61.619294	15.989334	-61.619294	0.924368982
NTS_CJS2231_AGCTA_ATCACG	NTS_CJS2220_AACCA_ATCACG	15.989334	-61.619294	15.989334	-61.619294	0.92293934
BLF_CJS2252_ACACA_TTAGGC	NTS_CJS2220_AACCA_ATCACG	16.02635	-61.72689	15.989334	-61.619294	0.91718107
BLF_CJS2253_TGCAT_TTAGGC	NTS_CJS2220_AACCA_ATCACG	16.02635	-61.72689	15.989334	-61.619294	0.91528129
BLF_CJS2254_ACGGT_TTAGGC	NTS_CJS2220_AACCA_ATCACG	16.02635	-61.72689	15.989334	-61.619294	0.916970206
BLF_CJS2255_AGCTA_TTAGGC	NTS_CJS2220_AACCA_ATCACG	16.02635	-61.72689	15.989334	-61.619294	0.916633371
BLF_CJS2256_CAACC_TTAGGC	NTS_CJS2220_AACCA_ATCACG	16.02635	-61.72689	15.989334	-61.619294	0.914674614
BLF_CJS2257_CGATC_TTAGGC	NTS_CJS2220_AACCA_ATCACG	16.02635	-61.72689	15.989334	-61.619294	0.917561938
BLF_CJS2258_AACCA_TGACCA	NTS_CJS2220_AACCA_ATCACG	16.02635	-61.72689	15.989334	-61.619294	0.915867893
BLF_CJS2260_AAGGA_TGACCA	NTS_CJS2220_AACCA_ATCACG	16.02635	-61.72689	15.989334	-61.619294	0.9168357
BLF_CJS2261_GGTTG_TGACCA	NTS_CJS2220_AACCA_ATCACG	16.02635	-61.72689	15.989334	-61.619294	0.917414429
SBO_CJS0393_ACACA_TGACCA	NTS_CJS2220_AACCA_ATCACG	16.116709	-61.771966	15.989334	-61.619294	0.90855125
SBO_CJS0394_TGCAT_TGACCA	NTS_CJS2220_AACCA_ATCACG	16.116709	-61.771966	15.989334	-61.619294	0.90832218
SBO_CJS0395_ACGGT_TGACCA	NTS_CJS2220_AACCA_ATCACG	16.116709	-61.771966	15.989334	-61.619294	0.910350861
SBO_CJS0396_AGCTA_TGACCA	NTS_CJS2220_AACCA_ATCACG	16.116709	-61.771966	15.989334	-61.619294	0.905701555
SBO_CJS0397_CAACC_TGACCA	NTS_CJS2220_AACCA_ATCACG	16.116709	-61.771966	15.989334	-61.619294	0.909043675
SBO_CJS0398_CGATC_TGACCA	NTS_CJS2220_AACCA_ATCACG	16.116709	-61.771966	15.989334	-61.619294	0.905882709
CAP_CEJ021_GCATG_ATCACG	NTS_CJS2220_AACCA_ATCACG	16.058325	-61.565645	15.989334	-61.619294	0.918872159
CAP_CEJ035_AGCTA_ATCACG	NTS_CJS2220_AACCA_ATCACG	16.058325	-61.565645	15.989334	-61.619294	0.916391556
CAP_CEJ036_ACACA_ATCACG	NTS_CJS2220_AACCA_ATCACG	16.058325	-61.565645	15.989334	-61.619294	0.915138031
CAP_CEJ037_AATTA_ATCACG	NTS_CJS2220_AACCA_ATCACG	16.058325	-61.565645	15.989334	-61.619294	0.916065394
CAP_CEJ039_ACGGT_ATCACG	NTS_CJS2220_AACCA_ATCACG	16.058325	-61.565645	15.989334	-61.619294	0.91902083
CAP_CEJ040_GCATG_CGATGT	NTS_CJS2220_AACCA_ATCACG	16.058325	-61.565645	15.989334	-61.619294	0.917111516
CAP_CEJ041_AACCA_CGATGT	NTS_CJS2220_AACCA_ATCACG	16.058325	-61.565645	15.989334	-61.619294	0.915388522
DSH_CJS251_AATTA_CGATGT	NTS_CJS2220_AACCA_ATCACG	16.31102	-61.787952	15.989334	-61.619294	0.897151179
DSH_CJS252_ACACA_TTAGGC	NTS_CJS2220_AACCA_ATCACG	16.31102	-61.787952	15.989334	-61.619294	0.904805617
DSS_CJS441_TGCAT_TTAGGC	NTS_CJS2220_AACCA_ATCACG	16.295782	-61.790836	15.989334	-61.619294	0.901564597
DSS_CJS442_CGATC_TGACCA	NTS_CJS2220_AACCA_ATCACG	16.295782	-61.790836	15.989334	-61.619294	0.900865188
DSS_CJS444_GCATG_CGATGT	NTS_CJS2220_AACCA_ATCACG	16.295782	-61.790836	15.989334	-61.619294	0.904063661
DSS_CJS446_GGTTG_TGACCA	NTS_CJS2220_AACCA_ATCACG	16.295782	-61.790836	15.989334	-61.619294	0.90489878
DSS_CJS447_AATTA_ATCACG	NTS_CJS2220_AACCA_ATCACG	16.295782	-61.790836	15.989334	-61.619294	0.901238681
DSS_CJS448_AACCA_ATCACG	NTS_CJS2220_AACCA_ATCACG	16.295782	-61.790836	15.989334	-61.619294	0.901382025
FRY_CJS449_CAACC_TTAGGC	NTS_CJS2220_AACCA_ATCACG	16.276983	-61.801793	15.989334	-61.619294	0.899381294
FRY_CJS450_AATTA_TTAGGC	NTS_CJS2220_AACCA_ATCACG	16.276983	-61.801793	15.989334	-61.619294	0.899535442
FRY_CJS451_CAACC_ATCACG	NTS_CJS2220_AACCA_ATCACG	16.276983	-61.801793	15.989334	-61.619294	0.902331646
FRY_CJS453_AACCA_CGATGT	NTS_CJS2220_AACCA_ATCACG	16.276983	-61.801793	15.989334	-61.619294	0.897818371
FRY_CJS454_AACCA_TTAGGC	NTS_CJS2220_AACCA_ATCACG	16.276983	-61.801793	15.989334	-61.619294	0.902104495
FRY_CJS455_CGATC_CGATGT	NTS_CJS2220_AACCA_ATCACG	16.276983	-61.801793	15.989334	-61.619294	0.900591752
FRY_CJS456_GCATG_TGACCA	NTS_CJS2220_AACCA_ATCACG	16.276983	-61.801793	15.989334	-61.619294	0.908138311
FRY_CJS458_AACCA_TGACCA	NTS_CJS2220_AACCA_ATCACG	16.276983	-61.801793	15.989334	-61.619294	0.900003144
FRY_CJS459_GGTTG_CGATGT	NTS_CJS2220_AACCA_ATCACG	16.276983	-61.801793	15.989334	-61.619294	0.903891062
SFY_CJS0460_AATTA_CGATGT	NTS_CJS2220_AACCA_ATCACG	16.253594	-61.79624	15.989334	-61.619294	0.898056156
SFY_CJS0461_TCGAT_CGATGT	NTS_CJS2220_AACCA_ATCACG	16.253594	-61.79624	15.989334	-61.619294	0.904227578
SFY_CJS0462_ACACA_CGATGT	NTS_CJS2220_AACCA_ATCACG	16.253594	-61.79624	15.989334	-61.619294	0.899425987
SFY_CJS0463_TGCAT_CGATGT	NTS_CJS2220_AACCA_ATCACG	16.253594	-61.79624	15.989334	-61.619294	0.90566921
SFY_CJS0464_ACGGT_CGATGT	NTS_CJS2220_AACCA_ATCACG	16.253594	-61.79624	15.989334	-61.619294	0.900209197
SFY_CJS0465_AGCTA_CGATGT	NTS_CJS2220_AACCA_ATCACG	16.253594	-61.79624	15.989334	-61.619294	0.898807185
SFY_CJS0466_CAACC_CGATGT	NTS_CJS2220_AACCA_ATCACG	16.253594	-61.79624	15.989334	-61.619294	0.904314342
SFY_CJS0467_CGATC_CGATGT	NTS_CJS2220_AACCA_ATCACG	16.253594	-61.79624	15.989334	-61.619294	0.897542608
LGA_CJS388_ACGGT_ATCACG	NTS_CJS2220_AACCA_ATCACG	16.322066	-61.788142	15.989334	-61.619294	0.901567627
LGA_CJS389_AAGGA_TTAGGC	NTS_CJS2220_AACCA_ATCACG	16.322066	-61.788142	15.989334	-61.619294	0.899541411
LGA_CJS390_AGCTA_ATCACG	NTS_CJS2220_AACCA_ATCACG	16.322066	-61.788142	15.989334	-61.619294	0.90091543
LGA_CJS391_TGCAT_TGACCA	NTS_CJS2220_AACCA_ATCACG	16.322066	-61.788142	15.989334	-61.619294	0.906520442
SRG_CJS2066_CAACC_TGACCA	NTS_CJS2220_AACCA_ATCACG	16.1234	-61.5752	15.989334	-61.619294	0.906940734
SRG_CJS2067_GGTTG_TGACCA	NTS_CJS2220_AACCA_ATCACG	16.1234	-61.5752	15.989334	-61.619294	0.911131415
SRG_CJS2068_AAGGA_TGACCA	NTS_CJS2220_AACCA_ATCACG	16.1234	-61.5752	15.989334	-61.619294	0.915835497
SRG_CJS2069_AGCTA_TGACCA	NTS_CJS2220_AACCA_ATCACG	16.1234	-61.5752	15.989334	-61.619294	0.908647268
SRG_CJS2072_ACACA_TGACCA	NTS_CJS2220_AACCA_ATCACG	16.1234	-61.5752	15.989334	-61.619294	0.910304091
SRG_CJS2073_AATTA_TGACCA	NTS_CJS2220_AACCA_ATCACG	16.1234	-61.5752	15.989334	-61.619294	0.911980478
SRG_CJS2074_ACGGT_TGACCA	NTS_CJS2220_AACCA_ATCACG	16.1234	-61.5752	15.989334	-61.619294	0.910736329
NGB_CJS2242_ACGGT_CGATGT	NTS_CJS2220_AACCA_ATCACG	16.00621	-61.69162	15.989334	-61.619294	0.921549607
NGB_CJS2243_AGCTA_CGATGT	NTS_CJS2220_AACCA_ATCACG	16.00621	-61.69162	15.989334	-61.619294	0.920013326
NGB_CJS2244_CAACC_CGATGT	NTS_CJS2220_AACCA_ATCACG	16.00621	-61.69162	15.989334	-61.619294	0.920263062
NGB_CJS2245_CGATC_CGATGT	NTS_CJS2220_AACCA_ATCACG	16.00621	-61.69162	15.989334	-61.619294	0.922226931
NGB_CJS2246_AACCA_TTAGGC	NTS_CJS2220_AACCA_ATCACG	16.00621	-61.69162	15.989334	-61.619294	0.920239843
NGB_CJS2248_AAGGA_TTAGGC	NTS_CJS2220_AACCA_ATCACG	16.00621	-61.69162	15.989334	-61.619294	0.920045883
NGB_CJS2249_GGTTG_TTAGGC	NTS_CJS2220_AACCA_ATCACG	16.00621	-61.69162	15.989334	-61.619294	0.919571837
NGB_CJS2250_AATTA_TTAGGC	NTS_CJS2220_AACCA_ATCACG	16.00621	-61.69162	15.989334	-61.619294	0.919185678
NGB_CJS2251_TCGAT_TTAGGC	NTS_CJS2220_AACCA_ATCACG	16.00621	-61.69162	15.989334	-61.619294	0.919373237
LMN_CJS221_TCGAT_TGACCA	NTS_CJS2220_AACCA_ATCACG	16.262301	-61.645433	15.989334	-61.619294	0.902504092
LMN_CJS222_ACGGT_TGACCA	NTS_CJS2220_AACCA_ATCACG	16.262301	-61.645433	15.989334	-61.619294	0.902430599
LMN_CJS223_TCGAT_TTAGGC	NTS_CJS2220_AACCA_ATCACG	16.262301	-61.645433	15.989334	-61.619294	0.898166319
LMN_CJS376_ACACA_CGATGT	NTS_CJS2220_AACCA_ATCACG	16.262301	-61.645433	15.989334	-61.619294	0.898918571
LMN_CJS377_AGCTA_TGACCA	NTS_CJS2220_AACCA_ATCACG	16.262301	-61.645433	15.989334	-61.619294	0.897700433
LMN_CJS378_CGATC_ATCACG	NTS_CJS2220_AACCA_ATCACG	16.262301	-61.645433	15.989334	-61.619294	0.897086966
LMN_CJS380_TCGAT_ATCACG	NTS_CJS2220_AACCA_ATCACG	16.262301	-61.645433	15.989334	-61.619294	0.898893146
LMN_CJS381_ACGGT_TTAGGC	NTS_CJS2220_AACCA_ATCACG	16.262301	-61.645433	15.989334	-61.619294	0.901771983
LMN_CJS382_AGCTA_TTAGGC	NTS_CJS2220_AACCA_ATCACG	16.262301	-61.645433	15.989334	-61.619294	0.900021939
ALT_CJS0126_ACGGT_ATCACG	NTS_CJS2220_AACCA_ATCACG	16.186455	-61.77876	15.989334	-61.619294	0.906875
ALT_CJS0189_TCGAT_CGATGT	NTS_CJS2220_AACCA_ATCACG	16.186455	-61.77876	15.989334	-61.619294	0.904288065
ALT_CJS0190_ACACA_CGATGT	NTS_CJS2220_AACCA_ATCACG	16.186455	-61.77876	15.989334	-61.619294	0.90169249
ALT_CJS0191_TGCAT_CGATGT	NTS_CJS2220_AACCA_ATCACG	16.186455	-61.77876	15.989334	-61.619294	0.902367493
ALT_CJS0524_AAGGA_TGACCA	NTS_CJS2220_AACCA_ATCACG	16.179863	-61.752351	15.989334	-61.619294	0.902221944
ALT_CJS0525_GGTTG_TGACCA	NTS_CJS2220_AACCA_ATCACG	16.179863	-61.752351	15.989334	-61.619294	0.902362934
ALT_CJS0526_AATTA_TGACCA	NTS_CJS2220_AACCA_ATCACG	16.179863	-61.752351	15.989334	-61.619294	0.903343653
ALT_CJS0527_TCGAT_TGACCA	NTS_CJS2220_AACCA_ATCACG	16.179863	-61.752351	15.989334	-61.619294	0.903935115
ALT_CJS0528_ACACA_TGACCA	NTS_CJS2220_AACCA_ATCACG	16.179863	-61.752351	15.989334	-61.619294	0.901775417
ALT_CJS0529_TGCAT_TGACCA	NTS_CJS2220_AACCA_ATCACG	16.179863	-61.752351	15.989334	-61.619294	0.90144778
ALT_CJS0530_ACGGT_TGACCA	NTS_CJS2220_AACCA_ATCACG	16.179863	-61.752351	15.989334	-61.619294	0.903653164
ALT_CJS0531_AGCTA_TGACCA	NTS_CJS2220_AACCA_ATCACG	16.179863	-61.752351	15.989334	-61.619294	0.902001275
ALT_CJS0532_CAACC_TGACCA	NTS_CJS2220_AACCA_ATCACG	16.179863	-61.752351	15.989334	-61.619294	0.90168847
ALT_CJS0533_CGATC_TGACCA	NTS_CJS2220_AACCA_ATCACG	16.179863	-61.752351	15.989334	-61.619294	0.9012674
ALT_CJS0180_AGCTA_ATCACG	NTS_CJS2220_AACCA_ATCACG	16.186455	-61.77876	15.989334	-61.619294	0.904017324
ALT_CJS0181_CAACC_ATCACG	NTS_CJS2220_AACCA_ATCACG	16.181451	-61.737464	15.989334	-61.619294	0.906237056
ALT_CJS0182_CGATC_ATCACG	NTS_CJS2220_AACCA_ATCACG	16.181451	-61.737464	15.989334	-61.619294	0.902697495
ALT_CJS0186_AAGGA_CGATGT	NTS_CJS2220_AACCA_ATCACG	16.181451	-61.737464	15.989334	-61.619294	0.901334184
ALT_CJS0187_GGTTG_CGATGT	NTS_CJS2220_AACCA_ATCACG	16.181451	-61.737464	15.989334	-61.619294	0.902108617
ALT_CJS0188_AATTA_CGATGT	NTS_CJS2220_AACCA_ATCACG	16.181451	-61.737464	15.989334	-61.619294	0.902684257
NMT_CJS0477_ACACA_TTAGGC	NTS_CJS2220_AACCA_ATCACG	16.200652	-61.780405	15.989334	-61.619294	0.901287033
NMT_CJS0478_TGCAT_TTAGGC	NTS_CJS2220_AACCA_ATCACG	16.200652	-61.780405	15.989334	-61.619294	0.90355168
NMT_CJS0479_ACGGT_TTAGGC	NTS_CJS2220_AACCA_ATCACG	16.200652	-61.780405	15.989334	-61.619294	0.904446838
NMT_CJS0480_AGCTA_TTAGGC	NTS_CJS2220_AACCA_ATCACG	16.200652	-61.780405	15.989334	-61.619294	0.900419351
NMT_CJS0481_CAACC_TTAGGC	NTS_CJS2220_AACCA_ATCACG	16.200652	-61.780405	15.989334	-61.619294	0.901444946
MGT_CJS2263_AATTA_TGACCA	NTS_CJS2220_AACCA_ATCACG	16.08348	-61.76092	15.989334	-61.619294	0.909525262
MGT_CJS2264_TCGAT_TGACCA	NTS_CJS2220_AACCA_ATCACG	16.08348	-61.76092	15.989334	-61.619294	0.911422493
MGT_CJS2265_ACACA_TGACCA	NTS_CJS2220_AACCA_ATCACG	16.08348	-61.76092	15.989334	-61.619294	0.908187059
MGT_CJS2266_TGCAT_TGACCA	NTS_CJS2220_AACCA_ATCACG	16.08348	-61.76092	15.989334	-61.619294	0.911161277
MGT_CJS2267_ACGGT_TGACCA	NTS_CJS2220_AACCA_ATCACG	16.08348	-61.76092	15.989334	-61.619294	0.913231842
MGT_CJS2268_AGCTA_TGACCA	NTS_CJS2220_AACCA_ATCACG	16.08348	-61.76092	15.989334	-61.619294	0.908227436
MGT_CJS2270_CAACC_TGACCA	NTS_CJS2220_AACCA_ATCACG	16.08348	-61.76092	15.989334	-61.619294	0.912005008
MGT_CJS2271_CGATC_TGACCA	NTS_CJS2220_AACCA_ATCACG	16.08348	-61.76092	15.989334	-61.619294	0.908587258
PPB_CEJ092_TGCAT_CGATGT	NTS_CJS2220_AACCA_ATCACG	16.195	-61.589811	15.989334	-61.619294	0.906885192
PPB_CEJ093_CAACC_CGATGT	NTS_CJS2220_AACCA_ATCACG	16.195	-61.589811	15.989334	-61.619294	0.908100934
PPB_CEJ094_GGTTG_CGATGT	NTS_CJS2220_AACCA_ATCACG	16.195	-61.589811	15.989334	-61.619294	0.913315927
PDC_CJS2034_ACGGT_CGATGT	NTS_CJS2220_AACCA_ATCACG	16.3535	-61.7553	15.989334	-61.619294	0.899801859
PDC_CJS2035_CAACC_CGATGT	NTS_CJS2220_AACCA_ATCACG	16.3535	-61.7553	15.989334	-61.619294	0.899827341
PDC_CJS2036_CGATC_TTAGGC	NTS_CJS2220_AACCA_ATCACG	16.3535	-61.7553	15.989334	-61.619294	0.900649628
PDC_CJS2037_CAACC_TGACCA	NTS_CJS2220_AACCA_ATCACG	16.3535	-61.7553	15.989334	-61.619294	0.897795222
PDC_CJS2038_ACACA_ATCACG	NTS_CJS2220_AACCA_ATCACG	16.3535	-61.7553	15.989334	-61.619294	0.902803908
PDC_CJS2039_AAGGA_CGATGT	NTS_CJS2220_AACCA_ATCACG	16.3535	-61.7553	15.989334	-61.619294	0.901449364
PDC_CJS2042_AATTA_TGACCA	NTS_CJS2220_AACCA_ATCACG	16.3535	-61.7553	15.989334	-61.619294	0.898929262
PDC_CJS246_AGCTA_CGATGT	NTS_CJS2220_AACCA_ATCACG	16.3535	-61.7553	15.989334	-61.619294	0.89819508
PDC_CJS280_ACACA_TGACCA	NTS_CJS2220_AACCA_ATCACG	16.3535	-61.7553	15.989334	-61.619294	0.902475248
PDC_CJS285_AAGGA_ATCACG	NTS_CJS2220_AACCA_ATCACG	16.3535	-61.7553	15.989334	-61.619294	0.899517172
PIG_CEJ0048_CGATC_TTAGGC	NTS_CJS2220_AACCA_ATCACG	16.150427	-61.774777	15.989334	-61.619294	0.902983265
PIG_CEJ0049_AACCA_TGACCA	NTS_CJS2220_AACCA_ATCACG	16.150427	-61.774777	15.989334	-61.619294	0.906996925
PIG_CEJ0051_AAGGA_TGACCA	NTS_CJS2220_AACCA_ATCACG	16.150427	-61.774777	15.989334	-61.619294	0.902591897
PIG_CEJ0052_GGTTG_TGACCA	NTS_CJS2220_AACCA_ATCACG	16.150427	-61.774777	15.989334	-61.619294	0.90203358
PIG_CEJ0053_AATTA_TGACCA	NTS_CJS2220_AACCA_ATCACG	16.150427	-61.774777	15.989334	-61.619294	0.904379208
PIG_CEJ0054_TCGAT_TGACCA	NTS_CJS2220_AACCA_ATCACG	16.150427	-61.774777	15.989334	-61.619294	0.90419098
PNE_CJS0470_AACCA_TTAGGC	NTS_CJS2220_AACCA_ATCACG	16.223051	-61.78065	15.989334	-61.619294	0.904698568
PNE_CJS0473_AAGGA_TTAGGC	NTS_CJS2220_AACCA_ATCACG	16.223051	-61.78065	15.989334	-61.619294	0.900676516
PNE_CJS0474_GGTTG_TTAGGC	NTS_CJS2220_AACCA_ATCACG	16.223051	-61.78065	15.989334	-61.619294	0.89874571
PNE_CJS0475_AATTA_TTAGGC	NTS_CJS2220_AACCA_ATCACG	16.223051	-61.78065	15.989334	-61.619294	0.900221629
PNE_CJS0476_TCGAT_TTAGGC	NTS_CJS2220_AACCA_ATCACG	16.223051	-61.78065	15.989334	-61.619294	0.900962065
PDV_CJS1978_GCATG_TGACCA	NTS_CJS2220_AACCA_ATCACG	16.168954	-61.585614	15.989334	-61.619294	0.905407894
PDV_CJS1979_AACCA_TGACCA	NTS_CJS2220_AACCA_ATCACG	16.168954	-61.585614	15.989334	-61.619294	0.905559482
PDV_CJS1980_CGATC_TGACCA	NTS_CJS2220_AACCA_ATCACG	16.168954	-61.585614	15.989334	-61.619294	0.907213692
PDV_CJS1982_TCGAT_TGACCA	NTS_CJS2220_AACCA_ATCACG	16.168954	-61.585614	15.989334	-61.619294	0.905970288
AmaS_CJS0484_AATTA_TTAGGC	NTS_CJS2220_AACCA_ATCACG	16.032595	-61.681713	15.989334	-61.619294	0.918793292
AmaS_CJS0486_TCGAT_TTAGGC	NTS_CJS2220_AACCA_ATCACG	16.032595	-61.681713	15.989334	-61.619294	0.918559052
AmaS_CJS0487_ACACA_TTAGGC	NTS_CJS2220_AACCA_ATCACG	16.032595	-61.681713	15.989334	-61.619294	0.917240125
AmaS_CJS0495_TGCAT_TTAGGC	NTS_CJS2220_AACCA_ATCACG	16.032595	-61.681713	15.989334	-61.619294	0.916800123
AmaS_CJS0502_AACCA_TGACCA	NTS_CJS2220_AACCA_ATCACG	16.032595	-61.681713	15.989334	-61.619294	0.915986104
STM_CEJ028_AACCA_ATCACG	NTS_CJS2220_AACCA_ATCACG	16.087515	-61.563462	15.989334	-61.619294	0.916339571
STM_CEJ029_CGATC_ATCACG	NTS_CJS2220_AACCA_ATCACG	16.087515	-61.563462	15.989334	-61.619294	0.91457507
STM_CEJ030_TCGAT_ATCACG	NTS_CJS2220_AACCA_ATCACG	16.087515	-61.563462	15.989334	-61.619294	0.919975695
STM_CEJ031_TGCAT_ATCACG	NTS_CJS2220_AACCA_ATCACG	16.087515	-61.563462	15.989334	-61.619294	0.91591528
STM_CEJ032_CAACC_ATCACG	NTS_CJS2220_AACCA_ATCACG	16.087515	-61.563462	15.989334	-61.619294	0.918734077
STM_CEJ033_GGTTG_ATCACG	NTS_CJS2220_AACCA_ATCACG	16.087515	-61.563462	15.989334	-61.619294	0.919128892
STM_CEJ034_AAGGA_ATCACG	NTS_CJS2220_AACCA_ATCACG	16.087515	-61.563462	15.989334	-61.619294	0.919051661
SSR_CJS383_GGTTG_ATCACG	NTS_CJS2220_AACCA_ATCACG	16.314312	-61.693776	15.989334	-61.619294	0.898617931
SSR_CJS384_TGCAT_CGATGT	NTS_CJS2220_AACCA_ATCACG	16.314312	-61.693776	15.989334	-61.619294	0.898244335
SSR_CJS385_AAGGA_TGACCA	NTS_CJS2220_AACCA_ATCACG	16.314312	-61.693776	15.989334	-61.619294	0.901087025
SSR_CJS386_GCATG_TTAGGC	NTS_CJS2220_AACCA_ATCACG	16.314312	-61.693776	15.989334	-61.619294	0.904185292
PGB_CJS2232_CAACC_ATCACG	NTS_CJS2220_AACCA_ATCACG	15.99685	-61.64636	15.989334	-61.619294	0.92194841
PGB_CJS2233_CGATC_ATCACG	NTS_CJS2220_AACCA_ATCACG	15.99685	-61.64636	15.989334	-61.619294	0.921328407
PGB_CJS2234_AACCA_CGATGT	NTS_CJS2220_AACCA_ATCACG	15.99685	-61.64636	15.989334	-61.619294	0.921037499
PGB_CJS2236_AAGGA_CGATGT	NTS_CJS2220_AACCA_ATCACG	15.99685	-61.64636	15.989334	-61.619294	0.922063733
PGB_CJS2237_GGTTG_CGATGT	NTS_CJS2220_AACCA_ATCACG	15.99685	-61.64636	15.989334	-61.619294	0.9228008
PGB_CJS2238_AATTA_CGATGT	NTS_CJS2220_AACCA_ATCACG	15.99685	-61.64636	15.989334	-61.619294	0.920573668
PGB_CJS2239_TCGAT_CGATGT	NTS_CJS2220_AACCA_ATCACG	15.99685	-61.64636	15.989334	-61.619294	0.921896327
PGB_CJS2240_ACACA_CGATGT	NTS_CJS2220_AACCA_ATCACG	15.99685	-61.64636	15.989334	-61.619294	0.923647932
PGB_CJS2241_TGCAT_CGATGT	NTS_CJS2220_AACCA_ATCACG	15.99685	-61.64636	15.989334	-61.619294	0.917562453
NTS_CJS2220_AACCA_ATCACG	NTS_CJS2222_AAGGA_ATCACG	15.989334	-61.619294	15.989334	-61.619294	0.924014802
NTS_CJS2225_GGTTG_ATCACG	NTS_CJS2222_AAGGA_ATCACG	15.989334	-61.619294	15.989334	-61.619294	0.92366991
NTS_CJS2226_AATTA_ATCACG	NTS_CJS2222_AAGGA_ATCACG	15.989334	-61.619294	15.989334	-61.619294	0.923806959
NTS_CJS2227_TCGAT_ATCACG	NTS_CJS2222_AAGGA_ATCACG	15.989334	-61.619294	15.989334	-61.619294	0.924183441
NTS_CJS2228_ACACA_ATCACG	NTS_CJS2222_AAGGA_ATCACG	15.989334	-61.619294	15.989334	-61.619294	0.923061102
NTS_CJS2229_TGCAT_ATCACG	NTS_CJS2222_AAGGA_ATCACG	15.989334	-61.619294	15.989334	-61.619294	0.923502275
NTS_CJS2230_ACGGT_ATCACG	NTS_CJS2222_AAGGA_ATCACG	15.989334	-61.619294	15.989334	-61.619294	0.925106787
NTS_CJS2231_AGCTA_ATCACG	NTS_CJS2222_AAGGA_ATCACG	15.989334	-61.619294	15.989334	-61.619294	0.923471643
BLF_CJS2252_ACACA_TTAGGC	NTS_CJS2222_AAGGA_ATCACG	16.02635	-61.72689	15.989334	-61.619294	0.916731682
BLF_CJS2253_TGCAT_TTAGGC	NTS_CJS2222_AAGGA_ATCACG	16.02635	-61.72689	15.989334	-61.619294	0.916128181
BLF_CJS2254_ACGGT_TTAGGC	NTS_CJS2222_AAGGA_ATCACG	16.02635	-61.72689	15.989334	-61.619294	0.91849255
BLF_CJS2255_AGCTA_TTAGGC	NTS_CJS2222_AAGGA_ATCACG	16.02635	-61.72689	15.989334	-61.619294	0.916172843
BLF_CJS2256_CAACC_TTAGGC	NTS_CJS2222_AAGGA_ATCACG	16.02635	-61.72689	15.989334	-61.619294	0.916364918
BLF_CJS2257_CGATC_TTAGGC	NTS_CJS2222_AAGGA_ATCACG	16.02635	-61.72689	15.989334	-61.619294	0.918726127
BLF_CJS2258_AACCA_TGACCA	NTS_CJS2222_AAGGA_ATCACG	16.02635	-61.72689	15.989334	-61.619294	0.919004017
BLF_CJS2260_AAGGA_TGACCA	NTS_CJS2222_AAGGA_ATCACG	16.02635	-61.72689	15.989334	-61.619294	0.917147343
BLF_CJS2261_GGTTG_TGACCA	NTS_CJS2222_AAGGA_ATCACG	16.02635	-61.72689	15.989334	-61.619294	0.918351716
SBO_CJS0393_ACACA_TGACCA	NTS_CJS2222_AAGGA_ATCACG	16.116709	-61.771966	15.989334	-61.619294	0.909851419
SBO_CJS0394_TGCAT_TGACCA	NTS_CJS2222_AAGGA_ATCACG	16.116709	-61.771966	15.989334	-61.619294	0.909516109
SBO_CJS0395_ACGGT_TGACCA	NTS_CJS2222_AAGGA_ATCACG	16.116709	-61.771966	15.989334	-61.619294	0.912
SBO_CJS0396_AGCTA_TGACCA	NTS_CJS2222_AAGGA_ATCACG	16.116709	-61.771966	15.989334	-61.619294	0.907654883
SBO_CJS0397_CAACC_TGACCA	NTS_CJS2222_AAGGA_ATCACG	16.116709	-61.771966	15.989334	-61.619294	0.909366137
SBO_CJS0398_CGATC_TGACCA	NTS_CJS2222_AAGGA_ATCACG	16.116709	-61.771966	15.989334	-61.619294	0.907394544
CAP_CEJ021_GCATG_ATCACG	NTS_CJS2222_AAGGA_ATCACG	16.058325	-61.565645	15.989334	-61.619294	0.91979893
CAP_CEJ035_AGCTA_ATCACG	NTS_CJS2222_AAGGA_ATCACG	16.058325	-61.565645	15.989334	-61.619294	0.916029932
CAP_CEJ036_ACACA_ATCACG	NTS_CJS2222_AAGGA_ATCACG	16.058325	-61.565645	15.989334	-61.619294	0.916729762
CAP_CEJ037_AATTA_ATCACG	NTS_CJS2222_AAGGA_ATCACG	16.058325	-61.565645	15.989334	-61.619294	0.918223336
CAP_CEJ039_ACGGT_ATCACG	NTS_CJS2222_AAGGA_ATCACG	16.058325	-61.565645	15.989334	-61.619294	0.920901717
CAP_CEJ040_GCATG_CGATGT	NTS_CJS2222_AAGGA_ATCACG	16.058325	-61.565645	15.989334	-61.619294	0.918191091
CAP_CEJ041_AACCA_CGATGT	NTS_CJS2222_AAGGA_ATCACG	16.058325	-61.565645	15.989334	-61.619294	0.916445436
DSH_CJS251_AATTA_CGATGT	NTS_CJS2222_AAGGA_ATCACG	16.31102	-61.787952	15.989334	-61.619294	0.897238827
DSH_CJS252_ACACA_TTAGGC	NTS_CJS2222_AAGGA_ATCACG	16.31102	-61.787952	15.989334	-61.619294	0.907199516
DSS_CJS441_TGCAT_TTAGGC	NTS_CJS2222_AAGGA_ATCACG	16.295782	-61.790836	15.989334	-61.619294	0.902041206
DSS_CJS442_CGATC_TGACCA	NTS_CJS2222_AAGGA_ATCACG	16.295782	-61.790836	15.989334	-61.619294	0.903080156
DSS_CJS444_GCATG_CGATGT	NTS_CJS2222_AAGGA_ATCACG	16.295782	-61.790836	15.989334	-61.619294	0.90626457
DSS_CJS446_GGTTG_TGACCA	NTS_CJS2222_AAGGA_ATCACG	16.295782	-61.790836	15.989334	-61.619294	0.906051894
DSS_CJS447_AATTA_ATCACG	NTS_CJS2222_AAGGA_ATCACG	16.295782	-61.790836	15.989334	-61.619294	0.903017582
DSS_CJS448_AACCA_ATCACG	NTS_CJS2222_AAGGA_ATCACG	16.295782	-61.790836	15.989334	-61.619294	0.90255774
FRY_CJS449_CAACC_TTAGGC	NTS_CJS2222_AAGGA_ATCACG	16.276983	-61.801793	15.989334	-61.619294	0.900240266
FRY_CJS450_AATTA_TTAGGC	NTS_CJS2222_AAGGA_ATCACG	16.276983	-61.801793	15.989334	-61.619294	0.900230977
FRY_CJS451_CAACC_ATCACG	NTS_CJS2222_AAGGA_ATCACG	16.276983	-61.801793	15.989334	-61.619294	0.9045677
FRY_CJS453_AACCA_CGATGT	NTS_CJS2222_AAGGA_ATCACG	16.276983	-61.801793	15.989334	-61.619294	0.898392908
FRY_CJS454_AACCA_TTAGGC	NTS_CJS2222_AAGGA_ATCACG	16.276983	-61.801793	15.989334	-61.619294	0.902923087
FRY_CJS455_CGATC_CGATGT	NTS_CJS2222_AAGGA_ATCACG	16.276983	-61.801793	15.989334	-61.619294	0.900429594
FRY_CJS456_GCATG_TGACCA	NTS_CJS2222_AAGGA_ATCACG	16.276983	-61.801793	15.989334	-61.619294	0.909782328
FRY_CJS458_AACCA_TGACCA	NTS_CJS2222_AAGGA_ATCACG	16.276983	-61.801793	15.989334	-61.619294	0.90275091
FRY_CJS459_GGTTG_CGATGT	NTS_CJS2222_AAGGA_ATCACG	16.276983	-61.801793	15.989334	-61.619294	0.905150337
SFY_CJS0460_AATTA_CGATGT	NTS_CJS2222_AAGGA_ATCACG	16.253594	-61.79624	15.989334	-61.619294	0.900535171
SFY_CJS0461_TCGAT_CGATGT	NTS_CJS2222_AAGGA_ATCACG	16.253594	-61.79624	15.989334	-61.619294	0.904281407
SFY_CJS0462_ACACA_CGATGT	NTS_CJS2222_AAGGA_ATCACG	16.253594	-61.79624	15.989334	-61.619294	0.901467505
SFY_CJS0463_TGCAT_CGATGT	NTS_CJS2222_AAGGA_ATCACG	16.253594	-61.79624	15.989334	-61.619294	0.906278305
SFY_CJS0464_ACGGT_CGATGT	NTS_CJS2222_AAGGA_ATCACG	16.253594	-61.79624	15.989334	-61.619294	0.901690857
SFY_CJS0465_AGCTA_CGATGT	NTS_CJS2222_AAGGA_ATCACG	16.253594	-61.79624	15.989334	-61.619294	0.900801165
SFY_CJS0466_CAACC_CGATGT	NTS_CJS2222_AAGGA_ATCACG	16.253594	-61.79624	15.989334	-61.619294	0.905780322
SFY_CJS0467_CGATC_CGATGT	NTS_CJS2222_AAGGA_ATCACG	16.253594	-61.79624	15.989334	-61.619294	0.900676247
LGA_CJS388_ACGGT_ATCACG	NTS_CJS2222_AAGGA_ATCACG	16.322066	-61.788142	15.989334	-61.619294	0.902543312
LGA_CJS389_AAGGA_TTAGGC	NTS_CJS2222_AAGGA_ATCACG	16.322066	-61.788142	15.989334	-61.619294	0.899743302
LGA_CJS390_AGCTA_ATCACG	NTS_CJS2222_AAGGA_ATCACG	16.322066	-61.788142	15.989334	-61.619294	0.902147436
LGA_CJS391_TGCAT_TGACCA	NTS_CJS2222_AAGGA_ATCACG	16.322066	-61.788142	15.989334	-61.619294	0.90900039
SRG_CJS2066_CAACC_TGACCA	NTS_CJS2222_AAGGA_ATCACG	16.1234	-61.5752	15.989334	-61.619294	0.908991645
SRG_CJS2067_GGTTG_TGACCA	NTS_CJS2222_AAGGA_ATCACG	16.1234	-61.5752	15.989334	-61.619294	0.911456514
SRG_CJS2068_AAGGA_TGACCA	NTS_CJS2222_AAGGA_ATCACG	16.1234	-61.5752	15.989334	-61.619294	0.915866157
SRG_CJS2069_AGCTA_TGACCA	NTS_CJS2222_AAGGA_ATCACG	16.1234	-61.5752	15.989334	-61.619294	0.910625416
SRG_CJS2072_ACACA_TGACCA	NTS_CJS2222_AAGGA_ATCACG	16.1234	-61.5752	15.989334	-61.619294	0.911311096
SRG_CJS2073_AATTA_TGACCA	NTS_CJS2222_AAGGA_ATCACG	16.1234	-61.5752	15.989334	-61.619294	0.913156956
SRG_CJS2074_ACGGT_TGACCA	NTS_CJS2222_AAGGA_ATCACG	16.1234	-61.5752	15.989334	-61.619294	0.913495255
NGB_CJS2242_ACGGT_CGATGT	NTS_CJS2222_AAGGA_ATCACG	16.00621	-61.69162	15.989334	-61.619294	0.923274991
NGB_CJS2243_AGCTA_CGATGT	NTS_CJS2222_AAGGA_ATCACG	16.00621	-61.69162	15.989334	-61.619294	0.920696294
NGB_CJS2244_CAACC_CGATGT	NTS_CJS2222_AAGGA_ATCACG	16.00621	-61.69162	15.989334	-61.619294	0.92181083
NGB_CJS2245_CGATC_CGATGT	NTS_CJS2222_AAGGA_ATCACG	16.00621	-61.69162	15.989334	-61.619294	0.922796324
NGB_CJS2246_AACCA_TTAGGC	NTS_CJS2222_AAGGA_ATCACG	16.00621	-61.69162	15.989334	-61.619294	0.921803802
NGB_CJS2248_AAGGA_TTAGGC	NTS_CJS2222_AAGGA_ATCACG	16.00621	-61.69162	15.989334	-61.619294	0.920106675
NGB_CJS2249_GGTTG_TTAGGC	NTS_CJS2222_AAGGA_ATCACG	16.00621	-61.69162	15.989334	-61.619294	0.92032789
NGB_CJS2250_AATTA_TTAGGC	NTS_CJS2222_AAGGA_ATCACG	16.00621	-61.69162	15.989334	-61.619294	0.919774086
NGB_CJS2251_TCGAT_TTAGGC	NTS_CJS2222_AAGGA_ATCACG	16.00621	-61.69162	15.989334	-61.619294	0.91965908
LMN_CJS221_TCGAT_TGACCA	NTS_CJS2222_AAGGA_ATCACG	16.262301	-61.645433	15.989334	-61.619294	0.904071455
LMN_CJS222_ACGGT_TGACCA	NTS_CJS2222_AAGGA_ATCACG	16.262301	-61.645433	15.989334	-61.619294	0.90217997
LMN_CJS223_TCGAT_TTAGGC	NTS_CJS2222_AAGGA_ATCACG	16.262301	-61.645433	15.989334	-61.619294	0.899827316
LMN_CJS376_ACACA_CGATGT	NTS_CJS2222_AAGGA_ATCACG	16.262301	-61.645433	15.989334	-61.619294	0.901265742
LMN_CJS377_AGCTA_TGACCA	NTS_CJS2222_AAGGA_ATCACG	16.262301	-61.645433	15.989334	-61.619294	0.89827982
LMN_CJS378_CGATC_ATCACG	NTS_CJS2222_AAGGA_ATCACG	16.262301	-61.645433	15.989334	-61.619294	0.899281259
LMN_CJS380_TCGAT_ATCACG	NTS_CJS2222_AAGGA_ATCACG	16.262301	-61.645433	15.989334	-61.619294	0.900260095
LMN_CJS381_ACGGT_TTAGGC	NTS_CJS2222_AAGGA_ATCACG	16.262301	-61.645433	15.989334	-61.619294	0.902700625
LMN_CJS382_AGCTA_TTAGGC	NTS_CJS2222_AAGGA_ATCACG	16.262301	-61.645433	15.989334	-61.619294	0.900964841
ALT_CJS0126_ACGGT_ATCACG	NTS_CJS2222_AAGGA_ATCACG	16.186455	-61.77876	15.989334	-61.619294	0.907783362
ALT_CJS0189_TCGAT_CGATGT	NTS_CJS2222_AAGGA_ATCACG	16.186455	-61.77876	15.989334	-61.619294	0.907318546
ALT_CJS0190_ACACA_CGATGT	NTS_CJS2222_AAGGA_ATCACG	16.186455	-61.77876	15.989334	-61.619294	0.903509885
ALT_CJS0191_TGCAT_CGATGT	NTS_CJS2222_AAGGA_ATCACG	16.186455	-61.77876	15.989334	-61.619294	0.904823019
ALT_CJS0524_AAGGA_TGACCA	NTS_CJS2222_AAGGA_ATCACG	16.179863	-61.752351	15.989334	-61.619294	0.904136808
ALT_CJS0525_GGTTG_TGACCA	NTS_CJS2222_AAGGA_ATCACG	16.179863	-61.752351	15.989334	-61.619294	0.904040566
ALT_CJS0526_AATTA_TGACCA	NTS_CJS2222_AAGGA_ATCACG	16.179863	-61.752351	15.989334	-61.619294	0.903690108
ALT_CJS0527_TCGAT_TGACCA	NTS_CJS2222_AAGGA_ATCACG	16.179863	-61.752351	15.989334	-61.619294	0.904789868
ALT_CJS0528_ACACA_TGACCA	NTS_CJS2222_AAGGA_ATCACG	16.179863	-61.752351	15.989334	-61.619294	0.903406934
ALT_CJS0529_TGCAT_TGACCA	NTS_CJS2222_AAGGA_ATCACG	16.179863	-61.752351	15.989334	-61.619294	0.902793597
ALT_CJS0530_ACGGT_TGACCA	NTS_CJS2222_AAGGA_ATCACG	16.179863	-61.752351	15.989334	-61.619294	0.904847712
ALT_CJS0531_AGCTA_TGACCA	NTS_CJS2222_AAGGA_ATCACG	16.179863	-61.752351	15.989334	-61.619294	0.902600076
ALT_CJS0532_CAACC_TGACCA	NTS_CJS2222_AAGGA_ATCACG	16.179863	-61.752351	15.989334	-61.619294	0.903521574
ALT_CJS0533_CGATC_TGACCA	NTS_CJS2222_AAGGA_ATCACG	16.179863	-61.752351	15.989334	-61.619294	0.904989704
ALT_CJS0180_AGCTA_ATCACG	NTS_CJS2222_AAGGA_ATCACG	16.186455	-61.77876	15.989334	-61.619294	0.904241959
ALT_CJS0181_CAACC_ATCACG	NTS_CJS2222_AAGGA_ATCACG	16.181451	-61.737464	15.989334	-61.619294	0.906681012
ALT_CJS0182_CGATC_ATCACG	NTS_CJS2222_AAGGA_ATCACG	16.181451	-61.737464	15.989334	-61.619294	0.903156884
ALT_CJS0186_AAGGA_CGATGT	NTS_CJS2222_AAGGA_ATCACG	16.181451	-61.737464	15.989334	-61.619294	0.903573239
ALT_CJS0187_GGTTG_CGATGT	NTS_CJS2222_AAGGA_ATCACG	16.181451	-61.737464	15.989334	-61.619294	0.90269783
ALT_CJS0188_AATTA_CGATGT	NTS_CJS2222_AAGGA_ATCACG	16.181451	-61.737464	15.989334	-61.619294	0.902720462
NMT_CJS0477_ACACA_TTAGGC	NTS_CJS2222_AAGGA_ATCACG	16.200652	-61.780405	15.989334	-61.619294	0.90342689
NMT_CJS0478_TGCAT_TTAGGC	NTS_CJS2222_AAGGA_ATCACG	16.200652	-61.780405	15.989334	-61.619294	0.904994932
NMT_CJS0479_ACGGT_TTAGGC	NTS_CJS2222_AAGGA_ATCACG	16.200652	-61.780405	15.989334	-61.619294	0.906980848
NMT_CJS0480_AGCTA_TTAGGC	NTS_CJS2222_AAGGA_ATCACG	16.200652	-61.780405	15.989334	-61.619294	0.903137466
NMT_CJS0481_CAACC_TTAGGC	NTS_CJS2222_AAGGA_ATCACG	16.200652	-61.780405	15.989334	-61.619294	0.903765491
MGT_CJS2263_AATTA_TGACCA	NTS_CJS2222_AAGGA_ATCACG	16.08348	-61.76092	15.989334	-61.619294	0.911034483
MGT_CJS2264_TCGAT_TGACCA	NTS_CJS2222_AAGGA_ATCACG	16.08348	-61.76092	15.989334	-61.619294	0.911683086
MGT_CJS2265_ACACA_TGACCA	NTS_CJS2222_AAGGA_ATCACG	16.08348	-61.76092	15.989334	-61.619294	0.908946497
MGT_CJS2266_TGCAT_TGACCA	NTS_CJS2222_AAGGA_ATCACG	16.08348	-61.76092	15.989334	-61.619294	0.912531189
MGT_CJS2267_ACGGT_TGACCA	NTS_CJS2222_AAGGA_ATCACG	16.08348	-61.76092	15.989334	-61.619294	0.913064656
MGT_CJS2268_AGCTA_TGACCA	NTS_CJS2222_AAGGA_ATCACG	16.08348	-61.76092	15.989334	-61.619294	0.910768969
MGT_CJS2270_CAACC_TGACCA	NTS_CJS2222_AAGGA_ATCACG	16.08348	-61.76092	15.989334	-61.619294	0.911794043
MGT_CJS2271_CGATC_TGACCA	NTS_CJS2222_AAGGA_ATCACG	16.08348	-61.76092	15.989334	-61.619294	0.912085642
PPB_CEJ092_TGCAT_CGATGT	NTS_CJS2222_AAGGA_ATCACG	16.195	-61.589811	15.989334	-61.619294	0.910420035
PPB_CEJ093_CAACC_CGATGT	NTS_CJS2222_AAGGA_ATCACG	16.195	-61.589811	15.989334	-61.619294	0.909001369
PPB_CEJ094_GGTTG_CGATGT	NTS_CJS2222_AAGGA_ATCACG	16.195	-61.589811	15.989334	-61.619294	0.917340327
PDC_CJS2034_ACGGT_CGATGT	NTS_CJS2222_AAGGA_ATCACG	16.3535	-61.7553	15.989334	-61.619294	0.901487461
PDC_CJS2035_CAACC_CGATGT	NTS_CJS2222_AAGGA_ATCACG	16.3535	-61.7553	15.989334	-61.619294	0.90101058
PDC_CJS2036_CGATC_TTAGGC	NTS_CJS2222_AAGGA_ATCACG	16.3535	-61.7553	15.989334	-61.619294	0.900518234
PDC_CJS2037_CAACC_TGACCA	NTS_CJS2222_AAGGA_ATCACG	16.3535	-61.7553	15.989334	-61.619294	0.89975687
PDC_CJS2038_ACACA_ATCACG	NTS_CJS2222_AAGGA_ATCACG	16.3535	-61.7553	15.989334	-61.619294	0.903866232
PDC_CJS2039_AAGGA_CGATGT	NTS_CJS2222_AAGGA_ATCACG	16.3535	-61.7553	15.989334	-61.619294	0.903029337
PDC_CJS2042_AATTA_TGACCA	NTS_CJS2222_AAGGA_ATCACG	16.3535	-61.7553	15.989334	-61.619294	0.899444573
PDC_CJS246_AGCTA_CGATGT	NTS_CJS2222_AAGGA_ATCACG	16.3535	-61.7553	15.989334	-61.619294	0.899603507
PDC_CJS280_ACACA_TGACCA	NTS_CJS2222_AAGGA_ATCACG	16.3535	-61.7553	15.989334	-61.619294	0.905102686
PDC_CJS285_AAGGA_ATCACG	NTS_CJS2222_AAGGA_ATCACG	16.3535	-61.7553	15.989334	-61.619294	0.900158303
PIG_CEJ0048_CGATC_TTAGGC	NTS_CJS2222_AAGGA_ATCACG	16.150427	-61.774777	15.989334	-61.619294	0.904785974
PIG_CEJ0049_AACCA_TGACCA	NTS_CJS2222_AAGGA_ATCACG	16.150427	-61.774777	15.989334	-61.619294	0.907348598
PIG_CEJ0051_AAGGA_TGACCA	NTS_CJS2222_AAGGA_ATCACG	16.150427	-61.774777	15.989334	-61.619294	0.903569963
PIG_CEJ0052_GGTTG_TGACCA	NTS_CJS2222_AAGGA_ATCACG	16.150427	-61.774777	15.989334	-61.619294	0.903565333
PIG_CEJ0053_AATTA_TGACCA	NTS_CJS2222_AAGGA_ATCACG	16.150427	-61.774777	15.989334	-61.619294	0.903645504
PIG_CEJ0054_TCGAT_TGACCA	NTS_CJS2222_AAGGA_ATCACG	16.150427	-61.774777	15.989334	-61.619294	0.905769779
PNE_CJS0470_AACCA_TTAGGC	NTS_CJS2222_AAGGA_ATCACG	16.223051	-61.78065	15.989334	-61.619294	0.90728925
PNE_CJS0473_AAGGA_TTAGGC	NTS_CJS2222_AAGGA_ATCACG	16.223051	-61.78065	15.989334	-61.619294	0.902988142
PNE_CJS0474_GGTTG_TTAGGC	NTS_CJS2222_AAGGA_ATCACG	16.223051	-61.78065	15.989334	-61.619294	0.900496568
PNE_CJS0475_AATTA_TTAGGC	NTS_CJS2222_AAGGA_ATCACG	16.223051	-61.78065	15.989334	-61.619294	0.902933645
PNE_CJS0476_TCGAT_TTAGGC	NTS_CJS2222_AAGGA_ATCACG	16.223051	-61.78065	15.989334	-61.619294	0.904407565
PDV_CJS1978_GCATG_TGACCA	NTS_CJS2222_AAGGA_ATCACG	16.168954	-61.585614	15.989334	-61.619294	0.904881562
PDV_CJS1979_AACCA_TGACCA	NTS_CJS2222_AAGGA_ATCACG	16.168954	-61.585614	15.989334	-61.619294	0.906534419
PDV_CJS1980_CGATC_TGACCA	NTS_CJS2222_AAGGA_ATCACG	16.168954	-61.585614	15.989334	-61.619294	0.909098495
PDV_CJS1982_TCGAT_TGACCA	NTS_CJS2222_AAGGA_ATCACG	16.168954	-61.585614	15.989334	-61.619294	0.906459664
AmaS_CJS0484_AATTA_TTAGGC	NTS_CJS2222_AAGGA_ATCACG	16.032595	-61.681713	15.989334	-61.619294	0.919589718
AmaS_CJS0486_TCGAT_TTAGGC	NTS_CJS2222_AAGGA_ATCACG	16.032595	-61.681713	15.989334	-61.619294	0.920768402
AmaS_CJS0487_ACACA_TTAGGC	NTS_CJS2222_AAGGA_ATCACG	16.032595	-61.681713	15.989334	-61.619294	0.918343812
AmaS_CJS0495_TGCAT_TTAGGC	NTS_CJS2222_AAGGA_ATCACG	16.032595	-61.681713	15.989334	-61.619294	0.91805199
AmaS_CJS0502_AACCA_TGACCA	NTS_CJS2222_AAGGA_ATCACG	16.032595	-61.681713	15.989334	-61.619294	0.918021852
STM_CEJ028_AACCA_ATCACG	NTS_CJS2222_AAGGA_ATCACG	16.087515	-61.563462	15.989334	-61.619294	0.916642882
STM_CEJ029_CGATC_ATCACG	NTS_CJS2222_AAGGA_ATCACG	16.087515	-61.563462	15.989334	-61.619294	0.91634849
STM_CEJ030_TCGAT_ATCACG	NTS_CJS2222_AAGGA_ATCACG	16.087515	-61.563462	15.989334	-61.619294	0.91955187
STM_CEJ031_TGCAT_ATCACG	NTS_CJS2222_AAGGA_ATCACG	16.087515	-61.563462	15.989334	-61.619294	0.918362197
STM_CEJ032_CAACC_ATCACG	NTS_CJS2222_AAGGA_ATCACG	16.087515	-61.563462	15.989334	-61.619294	0.920142839
STM_CEJ033_GGTTG_ATCACG	NTS_CJS2222_AAGGA_ATCACG	16.087515	-61.563462	15.989334	-61.619294	0.919863625
STM_CEJ034_AAGGA_ATCACG	NTS_CJS2222_AAGGA_ATCACG	16.087515	-61.563462	15.989334	-61.619294	0.918520508
SSR_CJS383_GGTTG_ATCACG	NTS_CJS2222_AAGGA_ATCACG	16.314312	-61.693776	15.989334	-61.619294	0.898897523
SSR_CJS384_TGCAT_CGATGT	NTS_CJS2222_AAGGA_ATCACG	16.314312	-61.693776	15.989334	-61.619294	0.899866996
SSR_CJS385_AAGGA_TGACCA	NTS_CJS2222_AAGGA_ATCACG	16.314312	-61.693776	15.989334	-61.619294	0.901261397
SSR_CJS386_GCATG_TTAGGC	NTS_CJS2222_AAGGA_ATCACG	16.314312	-61.693776	15.989334	-61.619294	0.90474822
PGB_CJS2232_CAACC_ATCACG	NTS_CJS2222_AAGGA_ATCACG	15.99685	-61.64636	15.989334	-61.619294	0.923312593
PGB_CJS2233_CGATC_ATCACG	NTS_CJS2222_AAGGA_ATCACG	15.99685	-61.64636	15.989334	-61.619294	0.922974935
PGB_CJS2234_AACCA_CGATGT	NTS_CJS2222_AAGGA_ATCACG	15.99685	-61.64636	15.989334	-61.619294	0.922458122
PGB_CJS2236_AAGGA_CGATGT	NTS_CJS2222_AAGGA_ATCACG	15.99685	-61.64636	15.989334	-61.619294	0.922429877
PGB_CJS2237_GGTTG_CGATGT	NTS_CJS2222_AAGGA_ATCACG	15.99685	-61.64636	15.989334	-61.619294	0.922672269
PGB_CJS2238_AATTA_CGATGT	NTS_CJS2222_AAGGA_ATCACG	15.99685	-61.64636	15.989334	-61.619294	0.921240143
PGB_CJS2239_TCGAT_CGATGT	NTS_CJS2222_AAGGA_ATCACG	15.99685	-61.64636	15.989334	-61.619294	0.922180772
PGB_CJS2240_ACACA_CGATGT	NTS_CJS2222_AAGGA_ATCACG	15.99685	-61.64636	15.989334	-61.619294	0.924093191
PGB_CJS2241_TGCAT_CGATGT	NTS_CJS2222_AAGGA_ATCACG	15.99685	-61.64636	15.989334	-61.619294	0.919778416
NTS_CJS2220_AACCA_ATCACG	NTS_CJS2225_GGTTG_ATCACG	15.989334	-61.619294	15.989334	-61.619294	0.921026294
NTS_CJS2222_AAGGA_ATCACG	NTS_CJS2225_GGTTG_ATCACG	15.989334	-61.619294	15.989334	-61.619294	0.92366991
NTS_CJS2226_AATTA_ATCACG	NTS_CJS2225_GGTTG_ATCACG	15.989334	-61.619294	15.989334	-61.619294	0.921840826
NTS_CJS2227_TCGAT_ATCACG	NTS_CJS2225_GGTTG_ATCACG	15.989334	-61.619294	15.989334	-61.619294	0.921402954
NTS_CJS2228_ACACA_ATCACG	NTS_CJS2225_GGTTG_ATCACG	15.989334	-61.619294	15.989334	-61.619294	0.92211101
NTS_CJS2229_TGCAT_ATCACG	NTS_CJS2225_GGTTG_ATCACG	15.989334	-61.619294	15.989334	-61.619294	0.922168383
NTS_CJS2230_ACGGT_ATCACG	NTS_CJS2225_GGTTG_ATCACG	15.989334	-61.619294	15.989334	-61.619294	0.92374116
NTS_CJS2231_AGCTA_ATCACG	NTS_CJS2225_GGTTG_ATCACG	15.989334	-61.619294	15.989334	-61.619294	0.921619085
BLF_CJS2252_ACACA_TTAGGC	NTS_CJS2225_GGTTG_ATCACG	16.02635	-61.72689	15.989334	-61.619294	0.914234997
BLF_CJS2253_TGCAT_TTAGGC	NTS_CJS2225_GGTTG_ATCACG	16.02635	-61.72689	15.989334	-61.619294	0.913194444
BLF_CJS2254_ACGGT_TTAGGC	NTS_CJS2225_GGTTG_ATCACG	16.02635	-61.72689	15.989334	-61.619294	0.917413214
BLF_CJS2255_AGCTA_TTAGGC	NTS_CJS2225_GGTTG_ATCACG	16.02635	-61.72689	15.989334	-61.619294	0.914293168
BLF_CJS2256_CAACC_TTAGGC	NTS_CJS2225_GGTTG_ATCACG	16.02635	-61.72689	15.989334	-61.619294	0.914346665
BLF_CJS2257_CGATC_TTAGGC	NTS_CJS2225_GGTTG_ATCACG	16.02635	-61.72689	15.989334	-61.619294	0.916658846
BLF_CJS2258_AACCA_TGACCA	NTS_CJS2225_GGTTG_ATCACG	16.02635	-61.72689	15.989334	-61.619294	0.916867509
BLF_CJS2260_AAGGA_TGACCA	NTS_CJS2225_GGTTG_ATCACG	16.02635	-61.72689	15.989334	-61.619294	0.915093723
BLF_CJS2261_GGTTG_TGACCA	NTS_CJS2225_GGTTG_ATCACG	16.02635	-61.72689	15.989334	-61.619294	0.914509459
SBO_CJS0393_ACACA_TGACCA	NTS_CJS2225_GGTTG_ATCACG	16.116709	-61.771966	15.989334	-61.619294	0.90699407
SBO_CJS0394_TGCAT_TGACCA	NTS_CJS2225_GGTTG_ATCACG	16.116709	-61.771966	15.989334	-61.619294	0.906020179
SBO_CJS0395_ACGGT_TGACCA	NTS_CJS2225_GGTTG_ATCACG	16.116709	-61.771966	15.989334	-61.619294	0.90854182
SBO_CJS0396_AGCTA_TGACCA	NTS_CJS2225_GGTTG_ATCACG	16.116709	-61.771966	15.989334	-61.619294	0.903493899
SBO_CJS0397_CAACC_TGACCA	NTS_CJS2225_GGTTG_ATCACG	16.116709	-61.771966	15.989334	-61.619294	0.907422102
SBO_CJS0398_CGATC_TGACCA	NTS_CJS2225_GGTTG_ATCACG	16.116709	-61.771966	15.989334	-61.619294	0.904792883
CAP_CEJ021_GCATG_ATCACG	NTS_CJS2225_GGTTG_ATCACG	16.058325	-61.565645	15.989334	-61.619294	0.918559428
CAP_CEJ035_AGCTA_ATCACG	NTS_CJS2225_GGTTG_ATCACG	16.058325	-61.565645	15.989334	-61.619294	0.914722701
CAP_CEJ036_ACACA_ATCACG	NTS_CJS2225_GGTTG_ATCACG	16.058325	-61.565645	15.989334	-61.619294	0.914457176
CAP_CEJ037_AATTA_ATCACG	NTS_CJS2225_GGTTG_ATCACG	16.058325	-61.565645	15.989334	-61.619294	0.916236095
CAP_CEJ039_ACGGT_ATCACG	NTS_CJS2225_GGTTG_ATCACG	16.058325	-61.565645	15.989334	-61.619294	0.919112286
CAP_CEJ040_GCATG_CGATGT	NTS_CJS2225_GGTTG_ATCACG	16.058325	-61.565645	15.989334	-61.619294	0.917227588
CAP_CEJ041_AACCA_CGATGT	NTS_CJS2225_GGTTG_ATCACG	16.058325	-61.565645	15.989334	-61.619294	0.914315198
DSH_CJS251_AATTA_CGATGT	NTS_CJS2225_GGTTG_ATCACG	16.31102	-61.787952	15.989334	-61.619294	0.89575945
DSH_CJS252_ACACA_TTAGGC	NTS_CJS2225_GGTTG_ATCACG	16.31102	-61.787952	15.989334	-61.619294	0.903593142
DSS_CJS441_TGCAT_TTAGGC	NTS_CJS2225_GGTTG_ATCACG	16.295782	-61.790836	15.989334	-61.619294	0.899762355
DSS_CJS442_CGATC_TGACCA	NTS_CJS2225_GGTTG_ATCACG	16.295782	-61.790836	15.989334	-61.619294	0.900260777
DSS_CJS444_GCATG_CGATGT	NTS_CJS2225_GGTTG_ATCACG	16.295782	-61.790836	15.989334	-61.619294	0.902281446
DSS_CJS446_GGTTG_TGACCA	NTS_CJS2225_GGTTG_ATCACG	16.295782	-61.790836	15.989334	-61.619294	0.902366864
DSS_CJS447_AATTA_ATCACG	NTS_CJS2225_GGTTG_ATCACG	16.295782	-61.790836	15.989334	-61.619294	0.90203316
DSS_CJS448_AACCA_ATCACG	NTS_CJS2225_GGTTG_ATCACG	16.295782	-61.790836	15.989334	-61.619294	0.899795813
FRY_CJS449_CAACC_TTAGGC	NTS_CJS2225_GGTTG_ATCACG	16.276983	-61.801793	15.989334	-61.619294	0.897630227
FRY_CJS450_AATTA_TTAGGC	NTS_CJS2225_GGTTG_ATCACG	16.276983	-61.801793	15.989334	-61.619294	0.897624973
FRY_CJS451_CAACC_ATCACG	NTS_CJS2225_GGTTG_ATCACG	16.276983	-61.801793	15.989334	-61.619294	0.901097385
FRY_CJS453_AACCA_CGATGT	NTS_CJS2225_GGTTG_ATCACG	16.276983	-61.801793	15.989334	-61.619294	0.896676036
FRY_CJS454_AACCA_TTAGGC	NTS_CJS2225_GGTTG_ATCACG	16.276983	-61.801793	15.989334	-61.619294	0.900543842
FRY_CJS455_CGATC_CGATGT	NTS_CJS2225_GGTTG_ATCACG	16.276983	-61.801793	15.989334	-61.619294	0.89825422
FRY_CJS456_GCATG_TGACCA	NTS_CJS2225_GGTTG_ATCACG	16.276983	-61.801793	15.989334	-61.619294	0.907188128
FRY_CJS458_AACCA_TGACCA	NTS_CJS2225_GGTTG_ATCACG	16.276983	-61.801793	15.989334	-61.619294	0.898960721
FRY_CJS459_GGTTG_CGATGT	NTS_CJS2225_GGTTG_ATCACG	16.276983	-61.801793	15.989334	-61.619294	0.901480966
SFY_CJS0460_AATTA_CGATGT	NTS_CJS2225_GGTTG_ATCACG	16.253594	-61.79624	15.989334	-61.619294	0.895986778
SFY_CJS0461_TCGAT_CGATGT	NTS_CJS2225_GGTTG_ATCACG	16.253594	-61.79624	15.989334	-61.619294	0.901858281
SFY_CJS0462_ACACA_CGATGT	NTS_CJS2225_GGTTG_ATCACG	16.253594	-61.79624	15.989334	-61.619294	0.898162939
SFY_CJS0463_TGCAT_CGATGT	NTS_CJS2225_GGTTG_ATCACG	16.253594	-61.79624	15.989334	-61.619294	0.904876454
SFY_CJS0464_ACGGT_CGATGT	NTS_CJS2225_GGTTG_ATCACG	16.253594	-61.79624	15.989334	-61.619294	0.899494635
SFY_CJS0465_AGCTA_CGATGT	NTS_CJS2225_GGTTG_ATCACG	16.253594	-61.79624	15.989334	-61.619294	0.897101811
SFY_CJS0466_CAACC_CGATGT	NTS_CJS2225_GGTTG_ATCACG	16.253594	-61.79624	15.989334	-61.619294	0.902053549
SFY_CJS0467_CGATC_CGATGT	NTS_CJS2225_GGTTG_ATCACG	16.253594	-61.79624	15.989334	-61.619294	0.897440973
LGA_CJS388_ACGGT_ATCACG	NTS_CJS2225_GGTTG_ATCACG	16.322066	-61.788142	15.989334	-61.619294	0.900867692
LGA_CJS389_AAGGA_TTAGGC	NTS_CJS2225_GGTTG_ATCACG	16.322066	-61.788142	15.989334	-61.619294	0.897156908
LGA_CJS390_AGCTA_ATCACG	NTS_CJS2225_GGTTG_ATCACG	16.322066	-61.788142	15.989334	-61.619294	0.898655906
LGA_CJS391_TGCAT_TGACCA	NTS_CJS2225_GGTTG_ATCACG	16.322066	-61.788142	15.989334	-61.619294	0.906491038
SRG_CJS2066_CAACC_TGACCA	NTS_CJS2225_GGTTG_ATCACG	16.1234	-61.5752	15.989334	-61.619294	0.905976168
SRG_CJS2067_GGTTG_TGACCA	NTS_CJS2225_GGTTG_ATCACG	16.1234	-61.5752	15.989334	-61.619294	0.908470195
SRG_CJS2068_AAGGA_TGACCA	NTS_CJS2225_GGTTG_ATCACG	16.1234	-61.5752	15.989334	-61.619294	0.912839498
SRG_CJS2069_AGCTA_TGACCA	NTS_CJS2225_GGTTG_ATCACG	16.1234	-61.5752	15.989334	-61.619294	0.908616188
SRG_CJS2072_ACACA_TGACCA	NTS_CJS2225_GGTTG_ATCACG	16.1234	-61.5752	15.989334	-61.619294	0.91010429
SRG_CJS2073_AATTA_TGACCA	NTS_CJS2225_GGTTG_ATCACG	16.1234	-61.5752	15.989334	-61.619294	0.909839881
SRG_CJS2074_ACGGT_TGACCA	NTS_CJS2225_GGTTG_ATCACG	16.1234	-61.5752	15.989334	-61.619294	0.91139494
NGB_CJS2242_ACGGT_CGATGT	NTS_CJS2225_GGTTG_ATCACG	16.00621	-61.69162	15.989334	-61.619294	0.920558767
NGB_CJS2243_AGCTA_CGATGT	NTS_CJS2225_GGTTG_ATCACG	16.00621	-61.69162	15.989334	-61.619294	0.917959887
NGB_CJS2244_CAACC_CGATGT	NTS_CJS2225_GGTTG_ATCACG	16.00621	-61.69162	15.989334	-61.619294	0.917990859
NGB_CJS2245_CGATC_CGATGT	NTS_CJS2225_GGTTG_ATCACG	16.00621	-61.69162	15.989334	-61.619294	0.920548028
NGB_CJS2246_AACCA_TTAGGC	NTS_CJS2225_GGTTG_ATCACG	16.00621	-61.69162	15.989334	-61.619294	0.919244683
NGB_CJS2248_AAGGA_TTAGGC	NTS_CJS2225_GGTTG_ATCACG	16.00621	-61.69162	15.989334	-61.619294	0.918709378
NGB_CJS2249_GGTTG_TTAGGC	NTS_CJS2225_GGTTG_ATCACG	16.00621	-61.69162	15.989334	-61.619294	0.918814153
NGB_CJS2250_AATTA_TTAGGC	NTS_CJS2225_GGTTG_ATCACG	16.00621	-61.69162	15.989334	-61.619294	0.917425536
NGB_CJS2251_TCGAT_TTAGGC	NTS_CJS2225_GGTTG_ATCACG	16.00621	-61.69162	15.989334	-61.619294	0.918855624
LMN_CJS221_TCGAT_TGACCA	NTS_CJS2225_GGTTG_ATCACG	16.262301	-61.645433	15.989334	-61.619294	0.901487414
LMN_CJS222_ACGGT_TGACCA	NTS_CJS2225_GGTTG_ATCACG	16.262301	-61.645433	15.989334	-61.619294	0.900345098
LMN_CJS223_TCGAT_TTAGGC	NTS_CJS2225_GGTTG_ATCACG	16.262301	-61.645433	15.989334	-61.619294	0.896265433
LMN_CJS376_ACACA_CGATGT	NTS_CJS2225_GGTTG_ATCACG	16.262301	-61.645433	15.989334	-61.619294	0.898099115
LMN_CJS377_AGCTA_TGACCA	NTS_CJS2225_GGTTG_ATCACG	16.262301	-61.645433	15.989334	-61.619294	0.89567626
LMN_CJS378_CGATC_ATCACG	NTS_CJS2225_GGTTG_ATCACG	16.262301	-61.645433	15.989334	-61.619294	0.896617625
LMN_CJS380_TCGAT_ATCACG	NTS_CJS2225_GGTTG_ATCACG	16.262301	-61.645433	15.989334	-61.619294	0.897983357
LMN_CJS381_ACGGT_TTAGGC	NTS_CJS2225_GGTTG_ATCACG	16.262301	-61.645433	15.989334	-61.619294	0.899822962
LMN_CJS382_AGCTA_TTAGGC	NTS_CJS2225_GGTTG_ATCACG	16.262301	-61.645433	15.989334	-61.619294	0.898932173
ALT_CJS0126_ACGGT_ATCACG	NTS_CJS2225_GGTTG_ATCACG	16.186455	-61.77876	15.989334	-61.619294	0.904611052
ALT_CJS0189_TCGAT_CGATGT	NTS_CJS2225_GGTTG_ATCACG	16.186455	-61.77876	15.989334	-61.619294	0.903072098
ALT_CJS0190_ACACA_CGATGT	NTS_CJS2225_GGTTG_ATCACG	16.186455	-61.77876	15.989334	-61.619294	0.901922317
ALT_CJS0191_TGCAT_CGATGT	NTS_CJS2225_GGTTG_ATCACG	16.186455	-61.77876	15.989334	-61.619294	0.901077553
ALT_CJS0524_AAGGA_TGACCA	NTS_CJS2225_GGTTG_ATCACG	16.179863	-61.752351	15.989334	-61.619294	0.90184414
ALT_CJS0525_GGTTG_TGACCA	NTS_CJS2225_GGTTG_ATCACG	16.179863	-61.752351	15.989334	-61.619294	0.902082048
ALT_CJS0526_AATTA_TGACCA	NTS_CJS2225_GGTTG_ATCACG	16.179863	-61.752351	15.989334	-61.619294	0.899975261
ALT_CJS0527_TCGAT_TGACCA	NTS_CJS2225_GGTTG_ATCACG	16.179863	-61.752351	15.989334	-61.619294	0.902143509
ALT_CJS0528_ACACA_TGACCA	NTS_CJS2225_GGTTG_ATCACG	16.179863	-61.752351	15.989334	-61.619294	0.900233425
ALT_CJS0529_TGCAT_TGACCA	NTS_CJS2225_GGTTG_ATCACG	16.179863	-61.752351	15.989334	-61.619294	0.90096113
ALT_CJS0530_ACGGT_TGACCA	NTS_CJS2225_GGTTG_ATCACG	16.179863	-61.752351	15.989334	-61.619294	0.901487841
ALT_CJS0531_AGCTA_TGACCA	NTS_CJS2225_GGTTG_ATCACG	16.179863	-61.752351	15.989334	-61.619294	0.899399308
ALT_CJS0532_CAACC_TGACCA	NTS_CJS2225_GGTTG_ATCACG	16.179863	-61.752351	15.989334	-61.619294	0.900656415
ALT_CJS0533_CGATC_TGACCA	NTS_CJS2225_GGTTG_ATCACG	16.179863	-61.752351	15.989334	-61.619294	0.901471704
ALT_CJS0180_AGCTA_ATCACG	NTS_CJS2225_GGTTG_ATCACG	16.186455	-61.77876	15.989334	-61.619294	0.902307849
ALT_CJS0181_CAACC_ATCACG	NTS_CJS2225_GGTTG_ATCACG	16.181451	-61.737464	15.989334	-61.619294	0.903603666
ALT_CJS0182_CGATC_ATCACG	NTS_CJS2225_GGTTG_ATCACG	16.181451	-61.737464	15.989334	-61.619294	0.900349482
ALT_CJS0186_AAGGA_CGATGT	NTS_CJS2225_GGTTG_ATCACG	16.181451	-61.737464	15.989334	-61.619294	0.899517392
ALT_CJS0187_GGTTG_CGATGT	NTS_CJS2225_GGTTG_ATCACG	16.181451	-61.737464	15.989334	-61.619294	0.901096737
ALT_CJS0188_AATTA_CGATGT	NTS_CJS2225_GGTTG_ATCACG	16.181451	-61.737464	15.989334	-61.619294	0.899969568
NMT_CJS0477_ACACA_TTAGGC	NTS_CJS2225_GGTTG_ATCACG	16.200652	-61.780405	15.989334	-61.619294	0.899915118
NMT_CJS0478_TGCAT_TTAGGC	NTS_CJS2225_GGTTG_ATCACG	16.200652	-61.780405	15.989334	-61.619294	0.901477683
NMT_CJS0479_ACGGT_TTAGGC	NTS_CJS2225_GGTTG_ATCACG	16.200652	-61.780405	15.989334	-61.619294	0.902882783
NMT_CJS0480_AGCTA_TTAGGC	NTS_CJS2225_GGTTG_ATCACG	16.200652	-61.780405	15.989334	-61.619294	0.899080481
NMT_CJS0481_CAACC_TTAGGC	NTS_CJS2225_GGTTG_ATCACG	16.200652	-61.780405	15.989334	-61.619294	0.90061781
MGT_CJS2263_AATTA_TGACCA	NTS_CJS2225_GGTTG_ATCACG	16.08348	-61.76092	15.989334	-61.619294	0.909275421
MGT_CJS2264_TCGAT_TGACCA	NTS_CJS2225_GGTTG_ATCACG	16.08348	-61.76092	15.989334	-61.619294	0.909148244
MGT_CJS2265_ACACA_TGACCA	NTS_CJS2225_GGTTG_ATCACG	16.08348	-61.76092	15.989334	-61.619294	0.905223688
MGT_CJS2266_TGCAT_TGACCA	NTS_CJS2225_GGTTG_ATCACG	16.08348	-61.76092	15.989334	-61.619294	0.909172245
MGT_CJS2267_ACGGT_TGACCA	NTS_CJS2225_GGTTG_ATCACG	16.08348	-61.76092	15.989334	-61.619294	0.910361105
MGT_CJS2268_AGCTA_TGACCA	NTS_CJS2225_GGTTG_ATCACG	16.08348	-61.76092	15.989334	-61.619294	0.907738095
MGT_CJS2270_CAACC_TGACCA	NTS_CJS2225_GGTTG_ATCACG	16.08348	-61.76092	15.989334	-61.619294	0.908456729
MGT_CJS2271_CGATC_TGACCA	NTS_CJS2225_GGTTG_ATCACG	16.08348	-61.76092	15.989334	-61.619294	0.906892919
PPB_CEJ092_TGCAT_CGATGT	NTS_CJS2225_GGTTG_ATCACG	16.195	-61.589811	15.989334	-61.619294	0.907705209
PPB_CEJ093_CAACC_CGATGT	NTS_CJS2225_GGTTG_ATCACG	16.195	-61.589811	15.989334	-61.619294	0.906098262
PPB_CEJ094_GGTTG_CGATGT	NTS_CJS2225_GGTTG_ATCACG	16.195	-61.589811	15.989334	-61.619294	0.914571991
PDC_CJS2034_ACGGT_CGATGT	NTS_CJS2225_GGTTG_ATCACG	16.3535	-61.7553	15.989334	-61.619294	0.898654408
PDC_CJS2035_CAACC_CGATGT	NTS_CJS2225_GGTTG_ATCACG	16.3535	-61.7553	15.989334	-61.619294	0.897697358
PDC_CJS2036_CGATC_TTAGGC	NTS_CJS2225_GGTTG_ATCACG	16.3535	-61.7553	15.989334	-61.619294	0.899174385
PDC_CJS2037_CAACC_TGACCA	NTS_CJS2225_GGTTG_ATCACG	16.3535	-61.7553	15.989334	-61.619294	0.896764607
PDC_CJS2038_ACACA_ATCACG	NTS_CJS2225_GGTTG_ATCACG	16.3535	-61.7553	15.989334	-61.619294	0.900930388
PDC_CJS2039_AAGGA_CGATGT	NTS_CJS2225_GGTTG_ATCACG	16.3535	-61.7553	15.989334	-61.619294	0.901124076
PDC_CJS2042_AATTA_TGACCA	NTS_CJS2225_GGTTG_ATCACG	16.3535	-61.7553	15.989334	-61.619294	0.897417231
PDC_CJS246_AGCTA_CGATGT	NTS_CJS2225_GGTTG_ATCACG	16.3535	-61.7553	15.989334	-61.619294	0.896993456
PDC_CJS280_ACACA_TGACCA	NTS_CJS2225_GGTTG_ATCACG	16.3535	-61.7553	15.989334	-61.619294	0.901767765
PDC_CJS285_AAGGA_ATCACG	NTS_CJS2225_GGTTG_ATCACG	16.3535	-61.7553	15.989334	-61.619294	0.897387663
PIG_CEJ0048_CGATC_TTAGGC	NTS_CJS2225_GGTTG_ATCACG	16.150427	-61.774777	15.989334	-61.619294	0.900333081
PIG_CEJ0049_AACCA_TGACCA	NTS_CJS2225_GGTTG_ATCACG	16.150427	-61.774777	15.989334	-61.619294	0.905335524
PIG_CEJ0051_AAGGA_TGACCA	NTS_CJS2225_GGTTG_ATCACG	16.150427	-61.774777	15.989334	-61.619294	0.901230834
PIG_CEJ0052_GGTTG_TGACCA	NTS_CJS2225_GGTTG_ATCACG	16.150427	-61.774777	15.989334	-61.619294	0.899630672
PIG_CEJ0053_AATTA_TGACCA	NTS_CJS2225_GGTTG_ATCACG	16.150427	-61.774777	15.989334	-61.619294	0.90118146
PIG_CEJ0054_TCGAT_TGACCA	NTS_CJS2225_GGTTG_ATCACG	16.150427	-61.774777	15.989334	-61.619294	0.903115605
PNE_CJS0470_AACCA_TTAGGC	NTS_CJS2225_GGTTG_ATCACG	16.223051	-61.78065	15.989334	-61.619294	0.904013099
PNE_CJS0473_AAGGA_TTAGGC	NTS_CJS2225_GGTTG_ATCACG	16.223051	-61.78065	15.989334	-61.619294	0.900381749
PNE_CJS0474_GGTTG_TTAGGC	NTS_CJS2225_GGTTG_ATCACG	16.223051	-61.78065	15.989334	-61.619294	0.897722448
PNE_CJS0475_AATTA_TTAGGC	NTS_CJS2225_GGTTG_ATCACG	16.223051	-61.78065	15.989334	-61.619294	0.898936009
PNE_CJS0476_TCGAT_TTAGGC	NTS_CJS2225_GGTTG_ATCACG	16.223051	-61.78065	15.989334	-61.619294	0.900668998
PDV_CJS1978_GCATG_TGACCA	NTS_CJS2225_GGTTG_ATCACG	16.168954	-61.585614	15.989334	-61.619294	0.904306513
PDV_CJS1979_AACCA_TGACCA	NTS_CJS2225_GGTTG_ATCACG	16.168954	-61.585614	15.989334	-61.619294	0.904784557
PDV_CJS1980_CGATC_TGACCA	NTS_CJS2225_GGTTG_ATCACG	16.168954	-61.585614	15.989334	-61.619294	0.906366802
PDV_CJS1982_TCGAT_TGACCA	NTS_CJS2225_GGTTG_ATCACG	16.168954	-61.585614	15.989334	-61.619294	0.904925971
AmaS_CJS0484_AATTA_TTAGGC	NTS_CJS2225_GGTTG_ATCACG	16.032595	-61.681713	15.989334	-61.619294	0.919126346
AmaS_CJS0486_TCGAT_TTAGGC	NTS_CJS2225_GGTTG_ATCACG	16.032595	-61.681713	15.989334	-61.619294	0.919736403
AmaS_CJS0487_ACACA_TTAGGC	NTS_CJS2225_GGTTG_ATCACG	16.032595	-61.681713	15.989334	-61.619294	0.917138274
AmaS_CJS0495_TGCAT_TTAGGC	NTS_CJS2225_GGTTG_ATCACG	16.032595	-61.681713	15.989334	-61.619294	0.915305589
AmaS_CJS0502_AACCA_TGACCA	NTS_CJS2225_GGTTG_ATCACG	16.032595	-61.681713	15.989334	-61.619294	0.915225861
STM_CEJ028_AACCA_ATCACG	NTS_CJS2225_GGTTG_ATCACG	16.087515	-61.563462	15.989334	-61.619294	0.914932085
STM_CEJ029_CGATC_ATCACG	NTS_CJS2225_GGTTG_ATCACG	16.087515	-61.563462	15.989334	-61.619294	0.91506609
STM_CEJ030_TCGAT_ATCACG	NTS_CJS2225_GGTTG_ATCACG	16.087515	-61.563462	15.989334	-61.619294	0.918272002
STM_CEJ031_TGCAT_ATCACG	NTS_CJS2225_GGTTG_ATCACG	16.087515	-61.563462	15.989334	-61.619294	0.915084643
STM_CEJ032_CAACC_ATCACG	NTS_CJS2225_GGTTG_ATCACG	16.087515	-61.563462	15.989334	-61.619294	0.917865254
STM_CEJ033_GGTTG_ATCACG	NTS_CJS2225_GGTTG_ATCACG	16.087515	-61.563462	15.989334	-61.619294	0.917682647
STM_CEJ034_AAGGA_ATCACG	NTS_CJS2225_GGTTG_ATCACG	16.087515	-61.563462	15.989334	-61.619294	0.917168812
SSR_CJS383_GGTTG_ATCACG	NTS_CJS2225_GGTTG_ATCACG	16.314312	-61.693776	15.989334	-61.619294	0.896137313
SSR_CJS384_TGCAT_CGATGT	NTS_CJS2225_GGTTG_ATCACG	16.314312	-61.693776	15.989334	-61.619294	0.896902682
SSR_CJS385_AAGGA_TGACCA	NTS_CJS2225_GGTTG_ATCACG	16.314312	-61.693776	15.989334	-61.619294	0.899301969
SSR_CJS386_GCATG_TTAGGC	NTS_CJS2225_GGTTG_ATCACG	16.314312	-61.693776	15.989334	-61.619294	0.902027337
PGB_CJS2232_CAACC_ATCACG	NTS_CJS2225_GGTTG_ATCACG	15.99685	-61.64636	15.989334	-61.619294	0.922939502
PGB_CJS2233_CGATC_ATCACG	NTS_CJS2225_GGTTG_ATCACG	15.99685	-61.64636	15.989334	-61.619294	0.921045467
PGB_CJS2234_AACCA_CGATGT	NTS_CJS2225_GGTTG_ATCACG	15.99685	-61.64636	15.989334	-61.619294	0.920701118
PGB_CJS2236_AAGGA_CGATGT	NTS_CJS2225_GGTTG_ATCACG	15.99685	-61.64636	15.989334	-61.619294	0.920554091
PGB_CJS2237_GGTTG_CGATGT	NTS_CJS2225_GGTTG_ATCACG	15.99685	-61.64636	15.989334	-61.619294	0.920530202
PGB_CJS2238_AATTA_CGATGT	NTS_CJS2225_GGTTG_ATCACG	15.99685	-61.64636	15.989334	-61.619294	0.91981848
PGB_CJS2239_TCGAT_CGATGT	NTS_CJS2225_GGTTG_ATCACG	15.99685	-61.64636	15.989334	-61.619294	0.920952208
PGB_CJS2240_ACACA_CGATGT	NTS_CJS2225_GGTTG_ATCACG	15.99685	-61.64636	15.989334	-61.619294	0.921660311
PGB_CJS2241_TGCAT_CGATGT	NTS_CJS2225_GGTTG_ATCACG	15.99685	-61.64636	15.989334	-61.619294	0.917624463
NTS_CJS2220_AACCA_ATCACG	NTS_CJS2226_AATTA_ATCACG	15.989334	-61.619294	15.989334	-61.619294	0.923606886
NTS_CJS2222_AAGGA_ATCACG	NTS_CJS2226_AATTA_ATCACG	15.989334	-61.619294	15.989334	-61.619294	0.923806959
NTS_CJS2225_GGTTG_ATCACG	NTS_CJS2226_AATTA_ATCACG	15.989334	-61.619294	15.989334	-61.619294	0.921840826
NTS_CJS2227_TCGAT_ATCACG	NTS_CJS2226_AATTA_ATCACG	15.989334	-61.619294	15.989334	-61.619294	0.922389106
NTS_CJS2228_ACACA_ATCACG	NTS_CJS2226_AATTA_ATCACG	15.989334	-61.619294	15.989334	-61.619294	0.92317637
NTS_CJS2229_TGCAT_ATCACG	NTS_CJS2226_AATTA_ATCACG	15.989334	-61.619294	15.989334	-61.619294	0.921855069
NTS_CJS2230_ACGGT_ATCACG	NTS_CJS2226_AATTA_ATCACG	15.989334	-61.619294	15.989334	-61.619294	0.924035419
NTS_CJS2231_AGCTA_ATCACG	NTS_CJS2226_AATTA_ATCACG	15.989334	-61.619294	15.989334	-61.619294	0.9227103
BLF_CJS2252_ACACA_TTAGGC	NTS_CJS2226_AATTA_ATCACG	16.02635	-61.72689	15.989334	-61.619294	0.917187207
BLF_CJS2253_TGCAT_TTAGGC	NTS_CJS2226_AATTA_ATCACG	16.02635	-61.72689	15.989334	-61.619294	0.916226308
BLF_CJS2254_ACGGT_TTAGGC	NTS_CJS2226_AATTA_ATCACG	16.02635	-61.72689	15.989334	-61.619294	0.915791278
BLF_CJS2255_AGCTA_TTAGGC	NTS_CJS2226_AATTA_ATCACG	16.02635	-61.72689	15.989334	-61.619294	0.916212723
BLF_CJS2256_CAACC_TTAGGC	NTS_CJS2226_AATTA_ATCACG	16.02635	-61.72689	15.989334	-61.619294	0.91634361
BLF_CJS2257_CGATC_TTAGGC	NTS_CJS2226_AATTA_ATCACG	16.02635	-61.72689	15.989334	-61.619294	0.918831169
BLF_CJS2258_AACCA_TGACCA	NTS_CJS2226_AATTA_ATCACG	16.02635	-61.72689	15.989334	-61.619294	0.918564381
BLF_CJS2260_AAGGA_TGACCA	NTS_CJS2226_AATTA_ATCACG	16.02635	-61.72689	15.989334	-61.619294	0.916876822
BLF_CJS2261_GGTTG_TGACCA	NTS_CJS2226_AATTA_ATCACG	16.02635	-61.72689	15.989334	-61.619294	0.916955017
SBO_CJS0393_ACACA_TGACCA	NTS_CJS2226_AATTA_ATCACG	16.116709	-61.771966	15.989334	-61.619294	0.909183798
SBO_CJS0394_TGCAT_TGACCA	NTS_CJS2226_AATTA_ATCACG	16.116709	-61.771966	15.989334	-61.619294	0.907715513
SBO_CJS0395_ACGGT_TGACCA	NTS_CJS2226_AATTA_ATCACG	16.116709	-61.771966	15.989334	-61.619294	0.910600098
SBO_CJS0396_AGCTA_TGACCA	NTS_CJS2226_AATTA_ATCACG	16.116709	-61.771966	15.989334	-61.619294	0.905505116
SBO_CJS0397_CAACC_TGACCA	NTS_CJS2226_AATTA_ATCACG	16.116709	-61.771966	15.989334	-61.619294	0.909538819
SBO_CJS0398_CGATC_TGACCA	NTS_CJS2226_AATTA_ATCACG	16.116709	-61.771966	15.989334	-61.619294	0.905591966
CAP_CEJ021_GCATG_ATCACG	NTS_CJS2226_AATTA_ATCACG	16.058325	-61.565645	15.989334	-61.619294	0.918289942
CAP_CEJ035_AGCTA_ATCACG	NTS_CJS2226_AATTA_ATCACG	16.058325	-61.565645	15.989334	-61.619294	0.916545344
CAP_CEJ036_ACACA_ATCACG	NTS_CJS2226_AATTA_ATCACG	16.058325	-61.565645	15.989334	-61.619294	0.916156225
CAP_CEJ037_AATTA_ATCACG	NTS_CJS2226_AATTA_ATCACG	16.058325	-61.565645	15.989334	-61.619294	0.918120007
CAP_CEJ039_ACGGT_ATCACG	NTS_CJS2226_AATTA_ATCACG	16.058325	-61.565645	15.989334	-61.619294	0.917788403
CAP_CEJ040_GCATG_CGATGT	NTS_CJS2226_AATTA_ATCACG	16.058325	-61.565645	15.989334	-61.619294	0.916242827
CAP_CEJ041_AACCA_CGATGT	NTS_CJS2226_AATTA_ATCACG	16.058325	-61.565645	15.989334	-61.619294	0.916895628
DSH_CJS251_AATTA_CGATGT	NTS_CJS2226_AATTA_ATCACG	16.31102	-61.787952	15.989334	-61.619294	0.896544388
DSH_CJS252_ACACA_TTAGGC	NTS_CJS2226_AATTA_ATCACG	16.31102	-61.787952	15.989334	-61.619294	0.906556531
DSS_CJS441_TGCAT_TTAGGC	NTS_CJS2226_AATTA_ATCACG	16.295782	-61.790836	15.989334	-61.619294	0.903155355
DSS_CJS442_CGATC_TGACCA	NTS_CJS2226_AATTA_ATCACG	16.295782	-61.790836	15.989334	-61.619294	0.902390626
DSS_CJS444_GCATG_CGATGT	NTS_CJS2226_AATTA_ATCACG	16.295782	-61.790836	15.989334	-61.619294	0.904690538
DSS_CJS446_GGTTG_TGACCA	NTS_CJS2226_AATTA_ATCACG	16.295782	-61.790836	15.989334	-61.619294	0.905226912
DSS_CJS447_AATTA_ATCACG	NTS_CJS2226_AATTA_ATCACG	16.295782	-61.790836	15.989334	-61.619294	0.901458415
DSS_CJS448_AACCA_ATCACG	NTS_CJS2226_AATTA_ATCACG	16.295782	-61.790836	15.989334	-61.619294	0.901955691
FRY_CJS449_CAACC_TTAGGC	NTS_CJS2226_AATTA_ATCACG	16.276983	-61.801793	15.989334	-61.619294	0.899576566
FRY_CJS450_AATTA_TTAGGC	NTS_CJS2226_AATTA_ATCACG	16.276983	-61.801793	15.989334	-61.619294	0.8982714
FRY_CJS451_CAACC_ATCACG	NTS_CJS2226_AATTA_ATCACG	16.276983	-61.801793	15.989334	-61.619294	0.904077807
FRY_CJS453_AACCA_CGATGT	NTS_CJS2226_AATTA_ATCACG	16.276983	-61.801793	15.989334	-61.619294	0.897582424
FRY_CJS454_AACCA_TTAGGC	NTS_CJS2226_AATTA_ATCACG	16.276983	-61.801793	15.989334	-61.619294	0.902631819
FRY_CJS455_CGATC_CGATGT	NTS_CJS2226_AATTA_ATCACG	16.276983	-61.801793	15.989334	-61.619294	0.89988693
FRY_CJS456_GCATG_TGACCA	NTS_CJS2226_AATTA_ATCACG	16.276983	-61.801793	15.989334	-61.619294	0.908910523
FRY_CJS458_AACCA_TGACCA	NTS_CJS2226_AATTA_ATCACG	16.276983	-61.801793	15.989334	-61.619294	0.900151095
FRY_CJS459_GGTTG_CGATGT	NTS_CJS2226_AATTA_ATCACG	16.276983	-61.801793	15.989334	-61.619294	0.903672651
SFY_CJS0460_AATTA_CGATGT	NTS_CJS2226_AATTA_ATCACG	16.253594	-61.79624	15.989334	-61.619294	0.898396974
SFY_CJS0461_TCGAT_CGATGT	NTS_CJS2226_AATTA_ATCACG	16.253594	-61.79624	15.989334	-61.619294	0.90347582
SFY_CJS0462_ACACA_CGATGT	NTS_CJS2226_AATTA_ATCACG	16.253594	-61.79624	15.989334	-61.619294	0.900257579
SFY_CJS0463_TGCAT_CGATGT	NTS_CJS2226_AATTA_ATCACG	16.253594	-61.79624	15.989334	-61.619294	0.907183666
SFY_CJS0464_ACGGT_CGATGT	NTS_CJS2226_AATTA_ATCACG	16.253594	-61.79624	15.989334	-61.619294	0.901903152
SFY_CJS0465_AGCTA_CGATGT	NTS_CJS2226_AATTA_ATCACG	16.253594	-61.79624	15.989334	-61.619294	0.898540877
SFY_CJS0466_CAACC_CGATGT	NTS_CJS2226_AATTA_ATCACG	16.253594	-61.79624	15.989334	-61.619294	0.90398956
SFY_CJS0467_CGATC_CGATGT	NTS_CJS2226_AATTA_ATCACG	16.253594	-61.79624	15.989334	-61.619294	0.89948742
LGA_CJS388_ACGGT_ATCACG	NTS_CJS2226_AATTA_ATCACG	16.322066	-61.788142	15.989334	-61.619294	0.902601552
LGA_CJS389_AAGGA_TTAGGC	NTS_CJS2226_AATTA_ATCACG	16.322066	-61.788142	15.989334	-61.619294	0.899312619
LGA_CJS390_AGCTA_ATCACG	NTS_CJS2226_AATTA_ATCACG	16.322066	-61.788142	15.989334	-61.619294	0.900430769
LGA_CJS391_TGCAT_TGACCA	NTS_CJS2226_AATTA_ATCACG	16.322066	-61.788142	15.989334	-61.619294	0.906471863
SRG_CJS2066_CAACC_TGACCA	NTS_CJS2226_AATTA_ATCACG	16.1234	-61.5752	15.989334	-61.619294	0.906507526
SRG_CJS2067_GGTTG_TGACCA	NTS_CJS2226_AATTA_ATCACG	16.1234	-61.5752	15.989334	-61.619294	0.910184846
SRG_CJS2068_AAGGA_TGACCA	NTS_CJS2226_AATTA_ATCACG	16.1234	-61.5752	15.989334	-61.619294	0.916646698
SRG_CJS2069_AGCTA_TGACCA	NTS_CJS2226_AATTA_ATCACG	16.1234	-61.5752	15.989334	-61.619294	0.908066628
SRG_CJS2072_ACACA_TGACCA	NTS_CJS2226_AATTA_ATCACG	16.1234	-61.5752	15.989334	-61.619294	0.910715963
SRG_CJS2073_AATTA_TGACCA	NTS_CJS2226_AATTA_ATCACG	16.1234	-61.5752	15.989334	-61.619294	0.911955168
SRG_CJS2074_ACGGT_TGACCA	NTS_CJS2226_AATTA_ATCACG	16.1234	-61.5752	15.989334	-61.619294	0.912204542
NGB_CJS2242_ACGGT_CGATGT	NTS_CJS2226_AATTA_ATCACG	16.00621	-61.69162	15.989334	-61.619294	0.922743003
NGB_CJS2243_AGCTA_CGATGT	NTS_CJS2226_AATTA_ATCACG	16.00621	-61.69162	15.989334	-61.619294	0.920572087
NGB_CJS2244_CAACC_CGATGT	NTS_CJS2226_AATTA_ATCACG	16.00621	-61.69162	15.989334	-61.619294	0.91947378
NGB_CJS2245_CGATC_CGATGT	NTS_CJS2226_AATTA_ATCACG	16.00621	-61.69162	15.989334	-61.619294	0.921757982
NGB_CJS2246_AACCA_TTAGGC	NTS_CJS2226_AATTA_ATCACG	16.00621	-61.69162	15.989334	-61.619294	0.920334053
NGB_CJS2248_AAGGA_TTAGGC	NTS_CJS2226_AATTA_ATCACG	16.00621	-61.69162	15.989334	-61.619294	0.919510075
NGB_CJS2249_GGTTG_TTAGGC	NTS_CJS2226_AATTA_ATCACG	16.00621	-61.69162	15.989334	-61.619294	0.919510374
NGB_CJS2250_AATTA_TTAGGC	NTS_CJS2226_AATTA_ATCACG	16.00621	-61.69162	15.989334	-61.619294	0.917235035
NGB_CJS2251_TCGAT_TTAGGC	NTS_CJS2226_AATTA_ATCACG	16.00621	-61.69162	15.989334	-61.619294	0.918972959
LMN_CJS221_TCGAT_TGACCA	NTS_CJS2226_AATTA_ATCACG	16.262301	-61.645433	15.989334	-61.619294	0.903607149
LMN_CJS222_ACGGT_TGACCA	NTS_CJS2226_AATTA_ATCACG	16.262301	-61.645433	15.989334	-61.619294	0.902871701
LMN_CJS223_TCGAT_TTAGGC	NTS_CJS2226_AATTA_ATCACG	16.262301	-61.645433	15.989334	-61.619294	0.89847014
LMN_CJS376_ACACA_CGATGT	NTS_CJS2226_AATTA_ATCACG	16.262301	-61.645433	15.989334	-61.619294	0.900110494
LMN_CJS377_AGCTA_TGACCA	NTS_CJS2226_AATTA_ATCACG	16.262301	-61.645433	15.989334	-61.619294	0.896911451
LMN_CJS378_CGATC_ATCACG	NTS_CJS2226_AATTA_ATCACG	16.262301	-61.645433	15.989334	-61.619294	0.898308694
LMN_CJS380_TCGAT_ATCACG	NTS_CJS2226_AATTA_ATCACG	16.262301	-61.645433	15.989334	-61.619294	0.898388227
LMN_CJS381_ACGGT_TTAGGC	NTS_CJS2226_AATTA_ATCACG	16.262301	-61.645433	15.989334	-61.619294	0.899862711
LMN_CJS382_AGCTA_TTAGGC	NTS_CJS2226_AATTA_ATCACG	16.262301	-61.645433	15.989334	-61.619294	0.900863422
ALT_CJS0126_ACGGT_ATCACG	NTS_CJS2226_AATTA_ATCACG	16.186455	-61.77876	15.989334	-61.619294	0.907904453
ALT_CJS0189_TCGAT_CGATGT	NTS_CJS2226_AATTA_ATCACG	16.186455	-61.77876	15.989334	-61.619294	0.904197832
ALT_CJS0190_ACACA_CGATGT	NTS_CJS2226_AATTA_ATCACG	16.186455	-61.77876	15.989334	-61.619294	0.903625111
ALT_CJS0191_TGCAT_CGATGT	NTS_CJS2226_AATTA_ATCACG	16.186455	-61.77876	15.989334	-61.619294	0.90288602
ALT_CJS0524_AAGGA_TGACCA	NTS_CJS2226_AATTA_ATCACG	16.179863	-61.752351	15.989334	-61.619294	0.902759032
ALT_CJS0525_GGTTG_TGACCA	NTS_CJS2226_AATTA_ATCACG	16.179863	-61.752351	15.989334	-61.619294	0.904421769
ALT_CJS0526_AATTA_TGACCA	NTS_CJS2226_AATTA_ATCACG	16.179863	-61.752351	15.989334	-61.619294	0.904324241
ALT_CJS0527_TCGAT_TGACCA	NTS_CJS2226_AATTA_ATCACG	16.179863	-61.752351	15.989334	-61.619294	0.903234657
ALT_CJS0528_ACACA_TGACCA	NTS_CJS2226_AATTA_ATCACG	16.179863	-61.752351	15.989334	-61.619294	0.90174772
ALT_CJS0529_TGCAT_TGACCA	NTS_CJS2226_AATTA_ATCACG	16.179863	-61.752351	15.989334	-61.619294	0.902004014
ALT_CJS0530_ACGGT_TGACCA	NTS_CJS2226_AATTA_ATCACG	16.179863	-61.752351	15.989334	-61.619294	0.904726147
ALT_CJS0531_AGCTA_TGACCA	NTS_CJS2226_AATTA_ATCACG	16.179863	-61.752351	15.989334	-61.619294	0.90110709
ALT_CJS0532_CAACC_TGACCA	NTS_CJS2226_AATTA_ATCACG	16.179863	-61.752351	15.989334	-61.619294	0.902330541
ALT_CJS0533_CGATC_TGACCA	NTS_CJS2226_AATTA_ATCACG	16.179863	-61.752351	15.989334	-61.619294	0.902188803
ALT_CJS0180_AGCTA_ATCACG	NTS_CJS2226_AATTA_ATCACG	16.186455	-61.77876	15.989334	-61.619294	0.903404241
ALT_CJS0181_CAACC_ATCACG	NTS_CJS2226_AATTA_ATCACG	16.181451	-61.737464	15.989334	-61.619294	0.906380627
ALT_CJS0182_CGATC_ATCACG	NTS_CJS2226_AATTA_ATCACG	16.181451	-61.737464	15.989334	-61.619294	0.902231583
ALT_CJS0186_AAGGA_CGATGT	NTS_CJS2226_AATTA_ATCACG	16.181451	-61.737464	15.989334	-61.619294	0.901823218
ALT_CJS0187_GGTTG_CGATGT	NTS_CJS2226_AATTA_ATCACG	16.181451	-61.737464	15.989334	-61.619294	0.903238055
ALT_CJS0188_AATTA_CGATGT	NTS_CJS2226_AATTA_ATCACG	16.181451	-61.737464	15.989334	-61.619294	0.903819169
NMT_CJS0477_ACACA_TTAGGC	NTS_CJS2226_AATTA_ATCACG	16.200652	-61.780405	15.989334	-61.619294	0.902255868
NMT_CJS0478_TGCAT_TTAGGC	NTS_CJS2226_AATTA_ATCACG	16.200652	-61.780405	15.989334	-61.619294	0.90313451
NMT_CJS0479_ACGGT_TTAGGC	NTS_CJS2226_AATTA_ATCACG	16.200652	-61.780405	15.989334	-61.619294	0.904524162
NMT_CJS0480_AGCTA_TTAGGC	NTS_CJS2226_AATTA_ATCACG	16.200652	-61.780405	15.989334	-61.619294	0.902523285
NMT_CJS0481_CAACC_TTAGGC	NTS_CJS2226_AATTA_ATCACG	16.200652	-61.780405	15.989334	-61.619294	0.903012637
MGT_CJS2263_AATTA_TGACCA	NTS_CJS2226_AATTA_ATCACG	16.08348	-61.76092	15.989334	-61.619294	0.91067612
MGT_CJS2264_TCGAT_TGACCA	NTS_CJS2226_AATTA_ATCACG	16.08348	-61.76092	15.989334	-61.619294	0.911511055
MGT_CJS2265_ACACA_TGACCA	NTS_CJS2226_AATTA_ATCACG	16.08348	-61.76092	15.989334	-61.619294	0.907891324
MGT_CJS2266_TGCAT_TGACCA	NTS_CJS2226_AATTA_ATCACG	16.08348	-61.76092	15.989334	-61.619294	0.912032574
MGT_CJS2267_ACGGT_TGACCA	NTS_CJS2226_AATTA_ATCACG	16.08348	-61.76092	15.989334	-61.619294	0.911928381
MGT_CJS2268_AGCTA_TGACCA	NTS_CJS2226_AATTA_ATCACG	16.08348	-61.76092	15.989334	-61.619294	0.908464952
MGT_CJS2270_CAACC_TGACCA	NTS_CJS2226_AATTA_ATCACG	16.08348	-61.76092	15.989334	-61.619294	0.910290673
MGT_CJS2271_CGATC_TGACCA	NTS_CJS2226_AATTA_ATCACG	16.08348	-61.76092	15.989334	-61.619294	0.910008258
PPB_CEJ092_TGCAT_CGATGT	NTS_CJS2226_AATTA_ATCACG	16.195	-61.589811	15.989334	-61.619294	0.908500181
PPB_CEJ093_CAACC_CGATGT	NTS_CJS2226_AATTA_ATCACG	16.195	-61.589811	15.989334	-61.619294	0.908884119
PPB_CEJ094_GGTTG_CGATGT	NTS_CJS2226_AATTA_ATCACG	16.195	-61.589811	15.989334	-61.619294	0.912784273
PDC_CJS2034_ACGGT_CGATGT	NTS_CJS2226_AATTA_ATCACG	16.3535	-61.7553	15.989334	-61.619294	0.900100754
PDC_CJS2035_CAACC_CGATGT	NTS_CJS2226_AATTA_ATCACG	16.3535	-61.7553	15.989334	-61.619294	0.900637233
PDC_CJS2036_CGATC_TTAGGC	NTS_CJS2226_AATTA_ATCACG	16.3535	-61.7553	15.989334	-61.619294	0.900219968
PDC_CJS2037_CAACC_TGACCA	NTS_CJS2226_AATTA_ATCACG	16.3535	-61.7553	15.989334	-61.619294	0.899228973
PDC_CJS2038_ACACA_ATCACG	NTS_CJS2226_AATTA_ATCACG	16.3535	-61.7553	15.989334	-61.619294	0.903877712
PDC_CJS2039_AAGGA_CGATGT	NTS_CJS2226_AATTA_ATCACG	16.3535	-61.7553	15.989334	-61.619294	0.902487212
PDC_CJS2042_AATTA_TGACCA	NTS_CJS2226_AATTA_ATCACG	16.3535	-61.7553	15.989334	-61.619294	0.900228521
PDC_CJS246_AGCTA_CGATGT	NTS_CJS2226_AATTA_ATCACG	16.3535	-61.7553	15.989334	-61.619294	0.898362787
PDC_CJS280_ACACA_TGACCA	NTS_CJS2226_AATTA_ATCACG	16.3535	-61.7553	15.989334	-61.619294	0.902660527
PDC_CJS285_AAGGA_ATCACG	NTS_CJS2226_AATTA_ATCACG	16.3535	-61.7553	15.989334	-61.619294	0.898871105
PIG_CEJ0048_CGATC_TTAGGC	NTS_CJS2226_AATTA_ATCACG	16.150427	-61.774777	15.989334	-61.619294	0.902097371
PIG_CEJ0049_AACCA_TGACCA	NTS_CJS2226_AATTA_ATCACG	16.150427	-61.774777	15.989334	-61.619294	0.907705683
PIG_CEJ0051_AAGGA_TGACCA	NTS_CJS2226_AATTA_ATCACG	16.150427	-61.774777	15.989334	-61.619294	0.903691011
PIG_CEJ0052_GGTTG_TGACCA	NTS_CJS2226_AATTA_ATCACG	16.150427	-61.774777	15.989334	-61.619294	0.902243201
PIG_CEJ0053_AATTA_TGACCA	NTS_CJS2226_AATTA_ATCACG	16.150427	-61.774777	15.989334	-61.619294	0.903463993
PIG_CEJ0054_TCGAT_TGACCA	NTS_CJS2226_AATTA_ATCACG	16.150427	-61.774777	15.989334	-61.619294	0.904167555
PNE_CJS0470_AACCA_TTAGGC	NTS_CJS2226_AATTA_ATCACG	16.223051	-61.78065	15.989334	-61.619294	0.905391595
PNE_CJS0473_AAGGA_TTAGGC	NTS_CJS2226_AATTA_ATCACG	16.223051	-61.78065	15.989334	-61.619294	0.900954001
PNE_CJS0474_GGTTG_TTAGGC	NTS_CJS2226_AATTA_ATCACG	16.223051	-61.78065	15.989334	-61.619294	0.899631984
PNE_CJS0475_AATTA_TTAGGC	NTS_CJS2226_AATTA_ATCACG	16.223051	-61.78065	15.989334	-61.619294	0.899848024
PNE_CJS0476_TCGAT_TTAGGC	NTS_CJS2226_AATTA_ATCACG	16.223051	-61.78065	15.989334	-61.619294	0.902601165
PDV_CJS1978_GCATG_TGACCA	NTS_CJS2226_AATTA_ATCACG	16.168954	-61.585614	15.989334	-61.619294	0.903423584
PDV_CJS1979_AACCA_TGACCA	NTS_CJS2226_AATTA_ATCACG	16.168954	-61.585614	15.989334	-61.619294	0.906137462
PDV_CJS1980_CGATC_TGACCA	NTS_CJS2226_AATTA_ATCACG	16.168954	-61.585614	15.989334	-61.619294	0.90886376
PDV_CJS1982_TCGAT_TGACCA	NTS_CJS2226_AATTA_ATCACG	16.168954	-61.585614	15.989334	-61.619294	0.906735348
AmaS_CJS0484_AATTA_TTAGGC	NTS_CJS2226_AATTA_ATCACG	16.032595	-61.681713	15.989334	-61.619294	0.920403383
AmaS_CJS0486_TCGAT_TTAGGC	NTS_CJS2226_AATTA_ATCACG	16.032595	-61.681713	15.989334	-61.619294	0.920439668
AmaS_CJS0487_ACACA_TTAGGC	NTS_CJS2226_AATTA_ATCACG	16.032595	-61.681713	15.989334	-61.619294	0.91853583
AmaS_CJS0495_TGCAT_TTAGGC	NTS_CJS2226_AATTA_ATCACG	16.032595	-61.681713	15.989334	-61.619294	0.91606526
AmaS_CJS0502_AACCA_TGACCA	NTS_CJS2226_AATTA_ATCACG	16.032595	-61.681713	15.989334	-61.619294	0.917218341
STM_CEJ028_AACCA_ATCACG	NTS_CJS2226_AATTA_ATCACG	16.087515	-61.563462	15.989334	-61.619294	0.916707295
STM_CEJ029_CGATC_ATCACG	NTS_CJS2226_AATTA_ATCACG	16.087515	-61.563462	15.989334	-61.619294	0.916077658
STM_CEJ030_TCGAT_ATCACG	NTS_CJS2226_AATTA_ATCACG	16.087515	-61.563462	15.989334	-61.619294	0.919961046
STM_CEJ031_TGCAT_ATCACG	NTS_CJS2226_AATTA_ATCACG	16.087515	-61.563462	15.989334	-61.619294	0.916050094
STM_CEJ032_CAACC_ATCACG	NTS_CJS2226_AATTA_ATCACG	16.087515	-61.563462	15.989334	-61.619294	0.919374431
STM_CEJ033_GGTTG_ATCACG	NTS_CJS2226_AATTA_ATCACG	16.087515	-61.563462	15.989334	-61.619294	0.918740423
STM_CEJ034_AAGGA_ATCACG	NTS_CJS2226_AATTA_ATCACG	16.087515	-61.563462	15.989334	-61.619294	0.918177677
SSR_CJS383_GGTTG_ATCACG	NTS_CJS2226_AATTA_ATCACG	16.314312	-61.693776	15.989334	-61.619294	0.898998331
SSR_CJS384_TGCAT_CGATGT	NTS_CJS2226_AATTA_ATCACG	16.314312	-61.693776	15.989334	-61.619294	0.89930038
SSR_CJS385_AAGGA_TGACCA	NTS_CJS2226_AATTA_ATCACG	16.314312	-61.693776	15.989334	-61.619294	0.900725024
SSR_CJS386_GCATG_TTAGGC	NTS_CJS2226_AATTA_ATCACG	16.314312	-61.693776	15.989334	-61.619294	0.904191709
PGB_CJS2232_CAACC_ATCACG	NTS_CJS2226_AATTA_ATCACG	15.99685	-61.64636	15.989334	-61.619294	0.922829387
PGB_CJS2233_CGATC_ATCACG	NTS_CJS2226_AATTA_ATCACG	15.99685	-61.64636	15.989334	-61.619294	0.922611465
PGB_CJS2234_AACCA_CGATGT	NTS_CJS2226_AATTA_ATCACG	15.99685	-61.64636	15.989334	-61.619294	0.92324475
PGB_CJS2236_AAGGA_CGATGT	NTS_CJS2226_AATTA_ATCACG	15.99685	-61.64636	15.989334	-61.619294	0.921812764
PGB_CJS2237_GGTTG_CGATGT	NTS_CJS2226_AATTA_ATCACG	15.99685	-61.64636	15.989334	-61.619294	0.921523098
PGB_CJS2238_AATTA_CGATGT	NTS_CJS2226_AATTA_ATCACG	15.99685	-61.64636	15.989334	-61.619294	0.920046861
PGB_CJS2239_TCGAT_CGATGT	NTS_CJS2226_AATTA_ATCACG	15.99685	-61.64636	15.989334	-61.619294	0.922306945
PGB_CJS2240_ACACA_CGATGT	NTS_CJS2226_AATTA_ATCACG	15.99685	-61.64636	15.989334	-61.619294	0.921481459
PGB_CJS2241_TGCAT_CGATGT	NTS_CJS2226_AATTA_ATCACG	15.99685	-61.64636	15.989334	-61.619294	0.918400146
NTS_CJS2220_AACCA_ATCACG	NTS_CJS2227_TCGAT_ATCACG	15.989334	-61.619294	15.989334	-61.619294	0.922046118
NTS_CJS2222_AAGGA_ATCACG	NTS_CJS2227_TCGAT_ATCACG	15.989334	-61.619294	15.989334	-61.619294	0.924183441
NTS_CJS2225_GGTTG_ATCACG	NTS_CJS2227_TCGAT_ATCACG	15.989334	-61.619294	15.989334	-61.619294	0.921402954
NTS_CJS2226_AATTA_ATCACG	NTS_CJS2227_TCGAT_ATCACG	15.989334	-61.619294	15.989334	-61.619294	0.922389106
NTS_CJS2228_ACACA_ATCACG	NTS_CJS2227_TCGAT_ATCACG	15.989334	-61.619294	15.989334	-61.619294	0.921501187
NTS_CJS2229_TGCAT_ATCACG	NTS_CJS2227_TCGAT_ATCACG	15.989334	-61.619294	15.989334	-61.619294	0.922401483
NTS_CJS2230_ACGGT_ATCACG	NTS_CJS2227_TCGAT_ATCACG	15.989334	-61.619294	15.989334	-61.619294	0.9235758
NTS_CJS2231_AGCTA_ATCACG	NTS_CJS2227_TCGAT_ATCACG	15.989334	-61.619294	15.989334	-61.619294	0.922794341
BLF_CJS2252_ACACA_TTAGGC	NTS_CJS2227_TCGAT_ATCACG	16.02635	-61.72689	15.989334	-61.619294	0.915443014
BLF_CJS2253_TGCAT_TTAGGC	NTS_CJS2227_TCGAT_ATCACG	16.02635	-61.72689	15.989334	-61.619294	0.915634994
BLF_CJS2254_ACGGT_TTAGGC	NTS_CJS2227_TCGAT_ATCACG	16.02635	-61.72689	15.989334	-61.619294	0.916708268
BLF_CJS2255_AGCTA_TTAGGC	NTS_CJS2227_TCGAT_ATCACG	16.02635	-61.72689	15.989334	-61.619294	0.915142276
BLF_CJS2256_CAACC_TTAGGC	NTS_CJS2227_TCGAT_ATCACG	16.02635	-61.72689	15.989334	-61.619294	0.914062259
BLF_CJS2257_CGATC_TTAGGC	NTS_CJS2227_TCGAT_ATCACG	16.02635	-61.72689	15.989334	-61.619294	0.91831357
BLF_CJS2258_AACCA_TGACCA	NTS_CJS2227_TCGAT_ATCACG	16.02635	-61.72689	15.989334	-61.619294	0.918224605
BLF_CJS2260_AAGGA_TGACCA	NTS_CJS2227_TCGAT_ATCACG	16.02635	-61.72689	15.989334	-61.619294	0.915260347
BLF_CJS2261_GGTTG_TGACCA	NTS_CJS2227_TCGAT_ATCACG	16.02635	-61.72689	15.989334	-61.619294	0.916138206
SBO_CJS0393_ACACA_TGACCA	NTS_CJS2227_TCGAT_ATCACG	16.116709	-61.771966	15.989334	-61.619294	0.908812225
SBO_CJS0394_TGCAT_TGACCA	NTS_CJS2227_TCGAT_ATCACG	16.116709	-61.771966	15.989334	-61.619294	0.90940825
SBO_CJS0395_ACGGT_TGACCA	NTS_CJS2227_TCGAT_ATCACG	16.116709	-61.771966	15.989334	-61.619294	0.909602608
SBO_CJS0396_AGCTA_TGACCA	NTS_CJS2227_TCGAT_ATCACG	16.116709	-61.771966	15.989334	-61.619294	0.905819993
SBO_CJS0397_CAACC_TGACCA	NTS_CJS2227_TCGAT_ATCACG	16.116709	-61.771966	15.989334	-61.619294	0.908837494
SBO_CJS0398_CGATC_TGACCA	NTS_CJS2227_TCGAT_ATCACG	16.116709	-61.771966	15.989334	-61.619294	0.905494839
CAP_CEJ021_GCATG_ATCACG	NTS_CJS2227_TCGAT_ATCACG	16.058325	-61.565645	15.989334	-61.619294	0.918786082
CAP_CEJ035_AGCTA_ATCACG	NTS_CJS2227_TCGAT_ATCACG	16.058325	-61.565645	15.989334	-61.619294	0.914271406
CAP_CEJ036_ACACA_ATCACG	NTS_CJS2227_TCGAT_ATCACG	16.058325	-61.565645	15.989334	-61.619294	0.915956317
CAP_CEJ037_AATTA_ATCACG	NTS_CJS2227_TCGAT_ATCACG	16.058325	-61.565645	15.989334	-61.619294	0.918812153
CAP_CEJ039_ACGGT_ATCACG	NTS_CJS2227_TCGAT_ATCACG	16.058325	-61.565645	15.989334	-61.619294	0.920265781
CAP_CEJ040_GCATG_CGATGT	NTS_CJS2227_TCGAT_ATCACG	16.058325	-61.565645	15.989334	-61.619294	0.917272876
CAP_CEJ041_AACCA_CGATGT	NTS_CJS2227_TCGAT_ATCACG	16.058325	-61.565645	15.989334	-61.619294	0.915993346
DSH_CJS251_AATTA_CGATGT	NTS_CJS2227_TCGAT_ATCACG	16.31102	-61.787952	15.989334	-61.619294	0.897554819
DSH_CJS252_ACACA_TTAGGC	NTS_CJS2227_TCGAT_ATCACG	16.31102	-61.787952	15.989334	-61.619294	0.905264177
DSS_CJS441_TGCAT_TTAGGC	NTS_CJS2227_TCGAT_ATCACG	16.295782	-61.790836	15.989334	-61.619294	0.901051698
DSS_CJS442_CGATC_TGACCA	NTS_CJS2227_TCGAT_ATCACG	16.295782	-61.790836	15.989334	-61.619294	0.903393144
DSS_CJS444_GCATG_CGATGT	NTS_CJS2227_TCGAT_ATCACG	16.295782	-61.790836	15.989334	-61.619294	0.903327119
DSS_CJS446_GGTTG_TGACCA	NTS_CJS2227_TCGAT_ATCACG	16.295782	-61.790836	15.989334	-61.619294	0.905041156
DSS_CJS447_AATTA_ATCACG	NTS_CJS2227_TCGAT_ATCACG	16.295782	-61.790836	15.989334	-61.619294	0.90179032
DSS_CJS448_AACCA_ATCACG	NTS_CJS2227_TCGAT_ATCACG	16.295782	-61.790836	15.989334	-61.619294	0.901684964
FRY_CJS449_CAACC_TTAGGC	NTS_CJS2227_TCGAT_ATCACG	16.276983	-61.801793	15.989334	-61.619294	0.899221987
FRY_CJS450_AATTA_TTAGGC	NTS_CJS2227_TCGAT_ATCACG	16.276983	-61.801793	15.989334	-61.619294	0.898843842
FRY_CJS451_CAACC_ATCACG	NTS_CJS2227_TCGAT_ATCACG	16.276983	-61.801793	15.989334	-61.619294	0.90289396
FRY_CJS453_AACCA_CGATGT	NTS_CJS2227_TCGAT_ATCACG	16.276983	-61.801793	15.989334	-61.619294	0.898037713
FRY_CJS454_AACCA_TTAGGC	NTS_CJS2227_TCGAT_ATCACG	16.276983	-61.801793	15.989334	-61.619294	0.902042372
FRY_CJS455_CGATC_CGATGT	NTS_CJS2227_TCGAT_ATCACG	16.276983	-61.801793	15.989334	-61.619294	0.900006117
FRY_CJS456_GCATG_TGACCA	NTS_CJS2227_TCGAT_ATCACG	16.276983	-61.801793	15.989334	-61.619294	0.908710218
FRY_CJS458_AACCA_TGACCA	NTS_CJS2227_TCGAT_ATCACG	16.276983	-61.801793	15.989334	-61.619294	0.900966868
FRY_CJS459_GGTTG_CGATGT	NTS_CJS2227_TCGAT_ATCACG	16.276983	-61.801793	15.989334	-61.619294	0.902863048
SFY_CJS0460_AATTA_CGATGT	NTS_CJS2227_TCGAT_ATCACG	16.253594	-61.79624	15.989334	-61.619294	0.898083906
SFY_CJS0461_TCGAT_CGATGT	NTS_CJS2227_TCGAT_ATCACG	16.253594	-61.79624	15.989334	-61.619294	0.902671982
SFY_CJS0462_ACACA_CGATGT	NTS_CJS2227_TCGAT_ATCACG	16.253594	-61.79624	15.989334	-61.619294	0.900246862
SFY_CJS0463_TGCAT_CGATGT	NTS_CJS2227_TCGAT_ATCACG	16.253594	-61.79624	15.989334	-61.619294	0.905129284
SFY_CJS0464_ACGGT_CGATGT	NTS_CJS2227_TCGAT_ATCACG	16.253594	-61.79624	15.989334	-61.619294	0.900568286
SFY_CJS0465_AGCTA_CGATGT	NTS_CJS2227_TCGAT_ATCACG	16.253594	-61.79624	15.989334	-61.619294	0.89913236
SFY_CJS0466_CAACC_CGATGT	NTS_CJS2227_TCGAT_ATCACG	16.253594	-61.79624	15.989334	-61.619294	0.902835179
SFY_CJS0467_CGATC_CGATGT	NTS_CJS2227_TCGAT_ATCACG	16.253594	-61.79624	15.989334	-61.619294	0.899002089
LGA_CJS388_ACGGT_ATCACG	NTS_CJS2227_TCGAT_ATCACG	16.322066	-61.788142	15.989334	-61.619294	0.902170604
LGA_CJS389_AAGGA_TTAGGC	NTS_CJS2227_TCGAT_ATCACG	16.322066	-61.788142	15.989334	-61.619294	0.899435568
LGA_CJS390_AGCTA_ATCACG	NTS_CJS2227_TCGAT_ATCACG	16.322066	-61.788142	15.989334	-61.619294	0.900172435
LGA_CJS391_TGCAT_TGACCA	NTS_CJS2227_TCGAT_ATCACG	16.322066	-61.788142	15.989334	-61.619294	0.907047206
SRG_CJS2066_CAACC_TGACCA	NTS_CJS2227_TCGAT_ATCACG	16.1234	-61.5752	15.989334	-61.619294	0.907280638
SRG_CJS2067_GGTTG_TGACCA	NTS_CJS2227_TCGAT_ATCACG	16.1234	-61.5752	15.989334	-61.619294	0.909862077
SRG_CJS2068_AAGGA_TGACCA	NTS_CJS2227_TCGAT_ATCACG	16.1234	-61.5752	15.989334	-61.619294	0.91610451
SRG_CJS2069_AGCTA_TGACCA	NTS_CJS2227_TCGAT_ATCACG	16.1234	-61.5752	15.989334	-61.619294	0.90887345
SRG_CJS2072_ACACA_TGACCA	NTS_CJS2227_TCGAT_ATCACG	16.1234	-61.5752	15.989334	-61.619294	0.911130947
SRG_CJS2073_AATTA_TGACCA	NTS_CJS2227_TCGAT_ATCACG	16.1234	-61.5752	15.989334	-61.619294	0.911926863
SRG_CJS2074_ACGGT_TGACCA	NTS_CJS2227_TCGAT_ATCACG	16.1234	-61.5752	15.989334	-61.619294	0.911914775
NGB_CJS2242_ACGGT_CGATGT	NTS_CJS2227_TCGAT_ATCACG	16.00621	-61.69162	15.989334	-61.619294	0.922432375
NGB_CJS2243_AGCTA_CGATGT	NTS_CJS2227_TCGAT_ATCACG	16.00621	-61.69162	15.989334	-61.619294	0.919997572
NGB_CJS2244_CAACC_CGATGT	NTS_CJS2227_TCGAT_ATCACG	16.00621	-61.69162	15.989334	-61.619294	0.92049663
NGB_CJS2245_CGATC_CGATGT	NTS_CJS2227_TCGAT_ATCACG	16.00621	-61.69162	15.989334	-61.619294	0.920365931
NGB_CJS2246_AACCA_TTAGGC	NTS_CJS2227_TCGAT_ATCACG	16.00621	-61.69162	15.989334	-61.619294	0.919824161
NGB_CJS2248_AAGGA_TTAGGC	NTS_CJS2227_TCGAT_ATCACG	16.00621	-61.69162	15.989334	-61.619294	0.920292556
NGB_CJS2249_GGTTG_TTAGGC	NTS_CJS2227_TCGAT_ATCACG	16.00621	-61.69162	15.989334	-61.619294	0.918614786
NGB_CJS2250_AATTA_TTAGGC	NTS_CJS2227_TCGAT_ATCACG	16.00621	-61.69162	15.989334	-61.619294	0.919464898
NGB_CJS2251_TCGAT_TTAGGC	NTS_CJS2227_TCGAT_ATCACG	16.00621	-61.69162	15.989334	-61.619294	0.918933071
LMN_CJS221_TCGAT_TGACCA	NTS_CJS2227_TCGAT_ATCACG	16.262301	-61.645433	15.989334	-61.619294	0.902444627
LMN_CJS222_ACGGT_TGACCA	NTS_CJS2227_TCGAT_ATCACG	16.262301	-61.645433	15.989334	-61.619294	0.902690371
LMN_CJS223_TCGAT_TTAGGC	NTS_CJS2227_TCGAT_ATCACG	16.262301	-61.645433	15.989334	-61.619294	0.897743691
LMN_CJS376_ACACA_CGATGT	NTS_CJS2227_TCGAT_ATCACG	16.262301	-61.645433	15.989334	-61.619294	0.899834132
LMN_CJS377_AGCTA_TGACCA	NTS_CJS2227_TCGAT_ATCACG	16.262301	-61.645433	15.989334	-61.619294	0.897425358
LMN_CJS378_CGATC_ATCACG	NTS_CJS2227_TCGAT_ATCACG	16.262301	-61.645433	15.989334	-61.619294	0.898100514
LMN_CJS380_TCGAT_ATCACG	NTS_CJS2227_TCGAT_ATCACG	16.262301	-61.645433	15.989334	-61.619294	0.898372497
LMN_CJS381_ACGGT_TTAGGC	NTS_CJS2227_TCGAT_ATCACG	16.262301	-61.645433	15.989334	-61.619294	0.90080402
LMN_CJS382_AGCTA_TTAGGC	NTS_CJS2227_TCGAT_ATCACG	16.262301	-61.645433	15.989334	-61.619294	0.899924625
ALT_CJS0126_ACGGT_ATCACG	NTS_CJS2227_TCGAT_ATCACG	16.186455	-61.77876	15.989334	-61.619294	0.907590389
ALT_CJS0189_TCGAT_CGATGT	NTS_CJS2227_TCGAT_ATCACG	16.186455	-61.77876	15.989334	-61.619294	0.904542261
ALT_CJS0190_ACACA_CGATGT	NTS_CJS2227_TCGAT_ATCACG	16.186455	-61.77876	15.989334	-61.619294	0.902459116
ALT_CJS0191_TGCAT_CGATGT	NTS_CJS2227_TCGAT_ATCACG	16.186455	-61.77876	15.989334	-61.619294	0.902839126
ALT_CJS0524_AAGGA_TGACCA	NTS_CJS2227_TCGAT_ATCACG	16.179863	-61.752351	15.989334	-61.619294	0.903315958
ALT_CJS0525_GGTTG_TGACCA	NTS_CJS2227_TCGAT_ATCACG	16.179863	-61.752351	15.989334	-61.619294	0.903457768
ALT_CJS0526_AATTA_TGACCA	NTS_CJS2227_TCGAT_ATCACG	16.179863	-61.752351	15.989334	-61.619294	0.902939261
ALT_CJS0527_TCGAT_TGACCA	NTS_CJS2227_TCGAT_ATCACG	16.179863	-61.752351	15.989334	-61.619294	0.902718038
ALT_CJS0528_ACACA_TGACCA	NTS_CJS2227_TCGAT_ATCACG	16.179863	-61.752351	15.989334	-61.619294	0.901502479
ALT_CJS0529_TGCAT_TGACCA	NTS_CJS2227_TCGAT_ATCACG	16.179863	-61.752351	15.989334	-61.619294	0.902129601
ALT_CJS0530_ACGGT_TGACCA	NTS_CJS2227_TCGAT_ATCACG	16.179863	-61.752351	15.989334	-61.619294	0.902728806
ALT_CJS0531_AGCTA_TGACCA	NTS_CJS2227_TCGAT_ATCACG	16.179863	-61.752351	15.989334	-61.619294	0.900392646
ALT_CJS0532_CAACC_TGACCA	NTS_CJS2227_TCGAT_ATCACG	16.179863	-61.752351	15.989334	-61.619294	0.902725693
ALT_CJS0533_CGATC_TGACCA	NTS_CJS2227_TCGAT_ATCACG	16.179863	-61.752351	15.989334	-61.619294	0.902790046
ALT_CJS0180_AGCTA_ATCACG	NTS_CJS2227_TCGAT_ATCACG	16.186455	-61.77876	15.989334	-61.619294	0.903010261
ALT_CJS0181_CAACC_ATCACG	NTS_CJS2227_TCGAT_ATCACG	16.181451	-61.737464	15.989334	-61.619294	0.905707881
ALT_CJS0182_CGATC_ATCACG	NTS_CJS2227_TCGAT_ATCACG	16.181451	-61.737464	15.989334	-61.619294	0.903096293
ALT_CJS0186_AAGGA_CGATGT	NTS_CJS2227_TCGAT_ATCACG	16.181451	-61.737464	15.989334	-61.619294	0.901513998
ALT_CJS0187_GGTTG_CGATGT	NTS_CJS2227_TCGAT_ATCACG	16.181451	-61.737464	15.989334	-61.619294	0.902219182
ALT_CJS0188_AATTA_CGATGT	NTS_CJS2227_TCGAT_ATCACG	16.181451	-61.737464	15.989334	-61.619294	0.90240254
NMT_CJS0477_ACACA_TTAGGC	NTS_CJS2227_TCGAT_ATCACG	16.200652	-61.780405	15.989334	-61.619294	0.901478732
NMT_CJS0478_TGCAT_TTAGGC	NTS_CJS2227_TCGAT_ATCACG	16.200652	-61.780405	15.989334	-61.619294	0.902424169
NMT_CJS0479_ACGGT_TTAGGC	NTS_CJS2227_TCGAT_ATCACG	16.200652	-61.780405	15.989334	-61.619294	0.90517959
NMT_CJS0480_AGCTA_TTAGGC	NTS_CJS2227_TCGAT_ATCACG	16.200652	-61.780405	15.989334	-61.619294	0.901080999
NMT_CJS0481_CAACC_TTAGGC	NTS_CJS2227_TCGAT_ATCACG	16.200652	-61.780405	15.989334	-61.619294	0.902401026
MGT_CJS2263_AATTA_TGACCA	NTS_CJS2227_TCGAT_ATCACG	16.08348	-61.76092	15.989334	-61.619294	0.908936632
MGT_CJS2264_TCGAT_TGACCA	NTS_CJS2227_TCGAT_ATCACG	16.08348	-61.76092	15.989334	-61.619294	0.909778444
MGT_CJS2265_ACACA_TGACCA	NTS_CJS2227_TCGAT_ATCACG	16.08348	-61.76092	15.989334	-61.619294	0.907220509
MGT_CJS2266_TGCAT_TGACCA	NTS_CJS2227_TCGAT_ATCACG	16.08348	-61.76092	15.989334	-61.619294	0.910730912
MGT_CJS2267_ACGGT_TGACCA	NTS_CJS2227_TCGAT_ATCACG	16.08348	-61.76092	15.989334	-61.619294	0.912343501
MGT_CJS2268_AGCTA_TGACCA	NTS_CJS2227_TCGAT_ATCACG	16.08348	-61.76092	15.989334	-61.619294	0.908050294
MGT_CJS2270_CAACC_TGACCA	NTS_CJS2227_TCGAT_ATCACG	16.08348	-61.76092	15.989334	-61.619294	0.909853388
MGT_CJS2271_CGATC_TGACCA	NTS_CJS2227_TCGAT_ATCACG	16.08348	-61.76092	15.989334	-61.619294	0.909151018
PPB_CEJ092_TGCAT_CGATGT	NTS_CJS2227_TCGAT_ATCACG	16.195	-61.589811	15.989334	-61.619294	0.908387246
PPB_CEJ093_CAACC_CGATGT	NTS_CJS2227_TCGAT_ATCACG	16.195	-61.589811	15.989334	-61.619294	0.907671593
PPB_CEJ094_GGTTG_CGATGT	NTS_CJS2227_TCGAT_ATCACG	16.195	-61.589811	15.989334	-61.619294	0.91411936
PDC_CJS2034_ACGGT_CGATGT	NTS_CJS2227_TCGAT_ATCACG	16.3535	-61.7553	15.989334	-61.619294	0.900250558
PDC_CJS2035_CAACC_CGATGT	NTS_CJS2227_TCGAT_ATCACG	16.3535	-61.7553	15.989334	-61.619294	0.899581082
PDC_CJS2036_CGATC_TTAGGC	NTS_CJS2227_TCGAT_ATCACG	16.3535	-61.7553	15.989334	-61.619294	0.900177272
PDC_CJS2037_CAACC_TGACCA	NTS_CJS2227_TCGAT_ATCACG	16.3535	-61.7553	15.989334	-61.619294	0.898189698
PDC_CJS2038_ACACA_ATCACG	NTS_CJS2227_TCGAT_ATCACG	16.3535	-61.7553	15.989334	-61.619294	0.903284672
PDC_CJS2039_AAGGA_CGATGT	NTS_CJS2227_TCGAT_ATCACG	16.3535	-61.7553	15.989334	-61.619294	0.902507049
PDC_CJS2042_AATTA_TGACCA	NTS_CJS2227_TCGAT_ATCACG	16.3535	-61.7553	15.989334	-61.619294	0.899498206
PDC_CJS246_AGCTA_CGATGT	NTS_CJS2227_TCGAT_ATCACG	16.3535	-61.7553	15.989334	-61.619294	0.898359133
PDC_CJS280_ACACA_TGACCA	NTS_CJS2227_TCGAT_ATCACG	16.3535	-61.7553	15.989334	-61.619294	0.903261426
PDC_CJS285_AAGGA_ATCACG	NTS_CJS2227_TCGAT_ATCACG	16.3535	-61.7553	15.989334	-61.619294	0.899321508
PIG_CEJ0048_CGATC_TTAGGC	NTS_CJS2227_TCGAT_ATCACG	16.150427	-61.774777	15.989334	-61.619294	0.902889172
PIG_CEJ0049_AACCA_TGACCA	NTS_CJS2227_TCGAT_ATCACG	16.150427	-61.774777	15.989334	-61.619294	0.905576583
PIG_CEJ0051_AAGGA_TGACCA	NTS_CJS2227_TCGAT_ATCACG	16.150427	-61.774777	15.989334	-61.619294	0.902552275
PIG_CEJ0052_GGTTG_TGACCA	NTS_CJS2227_TCGAT_ATCACG	16.150427	-61.774777	15.989334	-61.619294	0.901378724
PIG_CEJ0053_AATTA_TGACCA	NTS_CJS2227_TCGAT_ATCACG	16.150427	-61.774777	15.989334	-61.619294	0.902808596
PIG_CEJ0054_TCGAT_TGACCA	NTS_CJS2227_TCGAT_ATCACG	16.150427	-61.774777	15.989334	-61.619294	0.903308353
PNE_CJS0470_AACCA_TTAGGC	NTS_CJS2227_TCGAT_ATCACG	16.223051	-61.78065	15.989334	-61.619294	0.905353047
PNE_CJS0473_AAGGA_TTAGGC	NTS_CJS2227_TCGAT_ATCACG	16.223051	-61.78065	15.989334	-61.619294	0.901803363
PNE_CJS0474_GGTTG_TTAGGC	NTS_CJS2227_TCGAT_ATCACG	16.223051	-61.78065	15.989334	-61.619294	0.898366192
PNE_CJS0475_AATTA_TTAGGC	NTS_CJS2227_TCGAT_ATCACG	16.223051	-61.78065	15.989334	-61.619294	0.899622825
PNE_CJS0476_TCGAT_TTAGGC	NTS_CJS2227_TCGAT_ATCACG	16.223051	-61.78065	15.989334	-61.619294	0.903057488
PDV_CJS1978_GCATG_TGACCA	NTS_CJS2227_TCGAT_ATCACG	16.168954	-61.585614	15.989334	-61.619294	0.903564618
PDV_CJS1979_AACCA_TGACCA	NTS_CJS2227_TCGAT_ATCACG	16.168954	-61.585614	15.989334	-61.619294	0.905431202
PDV_CJS1980_CGATC_TGACCA	NTS_CJS2227_TCGAT_ATCACG	16.168954	-61.585614	15.989334	-61.619294	0.907396127
PDV_CJS1982_TCGAT_TGACCA	NTS_CJS2227_TCGAT_ATCACG	16.168954	-61.585614	15.989334	-61.619294	0.905452111
AmaS_CJS0484_AATTA_TTAGGC	NTS_CJS2227_TCGAT_ATCACG	16.032595	-61.681713	15.989334	-61.619294	0.919405892
AmaS_CJS0486_TCGAT_TTAGGC	NTS_CJS2227_TCGAT_ATCACG	16.032595	-61.681713	15.989334	-61.619294	0.917978863
AmaS_CJS0487_ACACA_TTAGGC	NTS_CJS2227_TCGAT_ATCACG	16.032595	-61.681713	15.989334	-61.619294	0.918342243
AmaS_CJS0495_TGCAT_TTAGGC	NTS_CJS2227_TCGAT_ATCACG	16.032595	-61.681713	15.989334	-61.619294	0.916630676
AmaS_CJS0502_AACCA_TGACCA	NTS_CJS2227_TCGAT_ATCACG	16.032595	-61.681713	15.989334	-61.619294	0.915590166
STM_CEJ028_AACCA_ATCACG	NTS_CJS2227_TCGAT_ATCACG	16.087515	-61.563462	15.989334	-61.619294	0.916300701
STM_CEJ029_CGATC_ATCACG	NTS_CJS2227_TCGAT_ATCACG	16.087515	-61.563462	15.989334	-61.619294	0.915566281
STM_CEJ030_TCGAT_ATCACG	NTS_CJS2227_TCGAT_ATCACG	16.087515	-61.563462	15.989334	-61.619294	0.92000487
STM_CEJ031_TGCAT_ATCACG	NTS_CJS2227_TCGAT_ATCACG	16.087515	-61.563462	15.989334	-61.619294	0.915756583
STM_CEJ032_CAACC_ATCACG	NTS_CJS2227_TCGAT_ATCACG	16.087515	-61.563462	15.989334	-61.619294	0.919371012
STM_CEJ033_GGTTG_ATCACG	NTS_CJS2227_TCGAT_ATCACG	16.087515	-61.563462	15.989334	-61.619294	0.918754024
STM_CEJ034_AAGGA_ATCACG	NTS_CJS2227_TCGAT_ATCACG	16.087515	-61.563462	15.989334	-61.619294	0.91882732
SSR_CJS383_GGTTG_ATCACG	NTS_CJS2227_TCGAT_ATCACG	16.314312	-61.693776	15.989334	-61.619294	0.897757997
SSR_CJS384_TGCAT_CGATGT	NTS_CJS2227_TCGAT_ATCACG	16.314312	-61.693776	15.989334	-61.619294	0.899649924
SSR_CJS385_AAGGA_TGACCA	NTS_CJS2227_TCGAT_ATCACG	16.314312	-61.693776	15.989334	-61.619294	0.901196195
SSR_CJS386_GCATG_TTAGGC	NTS_CJS2227_TCGAT_ATCACG	16.314312	-61.693776	15.989334	-61.619294	0.903016448
PGB_CJS2232_CAACC_ATCACG	NTS_CJS2227_TCGAT_ATCACG	15.99685	-61.64636	15.989334	-61.619294	0.920607441
PGB_CJS2233_CGATC_ATCACG	NTS_CJS2227_TCGAT_ATCACG	15.99685	-61.64636	15.989334	-61.619294	0.920741145
PGB_CJS2234_AACCA_CGATGT	NTS_CJS2227_TCGAT_ATCACG	15.99685	-61.64636	15.989334	-61.619294	0.922438891
PGB_CJS2236_AAGGA_CGATGT	NTS_CJS2227_TCGAT_ATCACG	15.99685	-61.64636	15.989334	-61.619294	0.920813448
PGB_CJS2237_GGTTG_CGATGT	NTS_CJS2227_TCGAT_ATCACG	15.99685	-61.64636	15.989334	-61.619294	0.92243107
PGB_CJS2238_AATTA_CGATGT	NTS_CJS2227_TCGAT_ATCACG	15.99685	-61.64636	15.989334	-61.619294	0.919337656
PGB_CJS2239_TCGAT_CGATGT	NTS_CJS2227_TCGAT_ATCACG	15.99685	-61.64636	15.989334	-61.619294	0.92167558
PGB_CJS2240_ACACA_CGATGT	NTS_CJS2227_TCGAT_ATCACG	15.99685	-61.64636	15.989334	-61.619294	0.920693947
PGB_CJS2241_TGCAT_CGATGT	NTS_CJS2227_TCGAT_ATCACG	15.99685	-61.64636	15.989334	-61.619294	0.918525262
NTS_CJS2220_AACCA_ATCACG	NTS_CJS2228_ACACA_ATCACG	15.989334	-61.619294	15.989334	-61.619294	0.92247191
NTS_CJS2222_AAGGA_ATCACG	NTS_CJS2228_ACACA_ATCACG	15.989334	-61.619294	15.989334	-61.619294	0.923061102
NTS_CJS2225_GGTTG_ATCACG	NTS_CJS2228_ACACA_ATCACG	15.989334	-61.619294	15.989334	-61.619294	0.92211101
NTS_CJS2226_AATTA_ATCACG	NTS_CJS2228_ACACA_ATCACG	15.989334	-61.619294	15.989334	-61.619294	0.92317637
NTS_CJS2227_TCGAT_ATCACG	NTS_CJS2228_ACACA_ATCACG	15.989334	-61.619294	15.989334	-61.619294	0.921501187
NTS_CJS2229_TGCAT_ATCACG	NTS_CJS2228_ACACA_ATCACG	15.989334	-61.619294	15.989334	-61.619294	0.920699169
NTS_CJS2230_ACGGT_ATCACG	NTS_CJS2228_ACACA_ATCACG	15.989334	-61.619294	15.989334	-61.619294	0.923704604
NTS_CJS2231_AGCTA_ATCACG	NTS_CJS2228_ACACA_ATCACG	15.989334	-61.619294	15.989334	-61.619294	0.922787879
BLF_CJS2252_ACACA_TTAGGC	NTS_CJS2228_ACACA_ATCACG	16.02635	-61.72689	15.989334	-61.619294	0.915588061
BLF_CJS2253_TGCAT_TTAGGC	NTS_CJS2228_ACACA_ATCACG	16.02635	-61.72689	15.989334	-61.619294	0.91528234
BLF_CJS2254_ACGGT_TTAGGC	NTS_CJS2228_ACACA_ATCACG	16.02635	-61.72689	15.989334	-61.619294	0.916347561
BLF_CJS2255_AGCTA_TTAGGC	NTS_CJS2228_ACACA_ATCACG	16.02635	-61.72689	15.989334	-61.619294	0.91581907
BLF_CJS2256_CAACC_TTAGGC	NTS_CJS2228_ACACA_ATCACG	16.02635	-61.72689	15.989334	-61.619294	0.914976335
BLF_CJS2257_CGATC_TTAGGC	NTS_CJS2228_ACACA_ATCACG	16.02635	-61.72689	15.989334	-61.619294	0.917942696
BLF_CJS2258_AACCA_TGACCA	NTS_CJS2228_ACACA_ATCACG	16.02635	-61.72689	15.989334	-61.619294	0.917729155
BLF_CJS2260_AAGGA_TGACCA	NTS_CJS2228_ACACA_ATCACG	16.02635	-61.72689	15.989334	-61.619294	0.916473128
BLF_CJS2261_GGTTG_TGACCA	NTS_CJS2228_ACACA_ATCACG	16.02635	-61.72689	15.989334	-61.619294	0.915018925
SBO_CJS0393_ACACA_TGACCA	NTS_CJS2228_ACACA_ATCACG	16.116709	-61.771966	15.989334	-61.619294	0.908528785
SBO_CJS0394_TGCAT_TGACCA	NTS_CJS2228_ACACA_ATCACG	16.116709	-61.771966	15.989334	-61.619294	0.907103077
SBO_CJS0395_ACGGT_TGACCA	NTS_CJS2228_ACACA_ATCACG	16.116709	-61.771966	15.989334	-61.619294	0.910253262
SBO_CJS0396_AGCTA_TGACCA	NTS_CJS2228_ACACA_ATCACG	16.116709	-61.771966	15.989334	-61.619294	0.905018193
SBO_CJS0397_CAACC_TGACCA	NTS_CJS2228_ACACA_ATCACG	16.116709	-61.771966	15.989334	-61.619294	0.907776929
SBO_CJS0398_CGATC_TGACCA	NTS_CJS2228_ACACA_ATCACG	16.116709	-61.771966	15.989334	-61.619294	0.904963185
CAP_CEJ021_GCATG_ATCACG	NTS_CJS2228_ACACA_ATCACG	16.058325	-61.565645	15.989334	-61.619294	0.919228611
CAP_CEJ035_AGCTA_ATCACG	NTS_CJS2228_ACACA_ATCACG	16.058325	-61.565645	15.989334	-61.619294	0.915909366
CAP_CEJ036_ACACA_ATCACG	NTS_CJS2228_ACACA_ATCACG	16.058325	-61.565645	15.989334	-61.619294	0.915892095
CAP_CEJ037_AATTA_ATCACG	NTS_CJS2228_ACACA_ATCACG	16.058325	-61.565645	15.989334	-61.619294	0.916988828
CAP_CEJ039_ACGGT_ATCACG	NTS_CJS2228_ACACA_ATCACG	16.058325	-61.565645	15.989334	-61.619294	0.919907562
CAP_CEJ040_GCATG_CGATGT	NTS_CJS2228_ACACA_ATCACG	16.058325	-61.565645	15.989334	-61.619294	0.916908055
CAP_CEJ041_AACCA_CGATGT	NTS_CJS2228_ACACA_ATCACG	16.058325	-61.565645	15.989334	-61.619294	0.916178314
DSH_CJS251_AATTA_CGATGT	NTS_CJS2228_ACACA_ATCACG	16.31102	-61.787952	15.989334	-61.619294	0.89657318
DSH_CJS252_ACACA_TTAGGC	NTS_CJS2228_ACACA_ATCACG	16.31102	-61.787952	15.989334	-61.619294	0.905617833
DSS_CJS441_TGCAT_TTAGGC	NTS_CJS2228_ACACA_ATCACG	16.295782	-61.790836	15.989334	-61.619294	0.900616286
DSS_CJS442_CGATC_TGACCA	NTS_CJS2228_ACACA_ATCACG	16.295782	-61.790836	15.989334	-61.619294	0.90173374
DSS_CJS444_GCATG_CGATGT	NTS_CJS2228_ACACA_ATCACG	16.295782	-61.790836	15.989334	-61.619294	0.904141414
DSS_CJS446_GGTTG_TGACCA	NTS_CJS2228_ACACA_ATCACG	16.295782	-61.790836	15.989334	-61.619294	0.903774316
DSS_CJS447_AATTA_ATCACG	NTS_CJS2228_ACACA_ATCACG	16.295782	-61.790836	15.989334	-61.619294	0.90251658
DSS_CJS448_AACCA_ATCACG	NTS_CJS2228_ACACA_ATCACG	16.295782	-61.790836	15.989334	-61.619294	0.902008057
FRY_CJS449_CAACC_TTAGGC	NTS_CJS2228_ACACA_ATCACG	16.276983	-61.801793	15.989334	-61.619294	0.89812857
FRY_CJS450_AATTA_TTAGGC	NTS_CJS2228_ACACA_ATCACG	16.276983	-61.801793	15.989334	-61.619294	0.897882881
FRY_CJS451_CAACC_ATCACG	NTS_CJS2228_ACACA_ATCACG	16.276983	-61.801793	15.989334	-61.619294	0.902246984
FRY_CJS453_AACCA_CGATGT	NTS_CJS2228_ACACA_ATCACG	16.276983	-61.801793	15.989334	-61.619294	0.897429227
FRY_CJS454_AACCA_TTAGGC	NTS_CJS2228_ACACA_ATCACG	16.276983	-61.801793	15.989334	-61.619294	0.90116509
FRY_CJS455_CGATC_CGATGT	NTS_CJS2228_ACACA_ATCACG	16.276983	-61.801793	15.989334	-61.619294	0.899490434
FRY_CJS456_GCATG_TGACCA	NTS_CJS2228_ACACA_ATCACG	16.276983	-61.801793	15.989334	-61.619294	0.907184887
FRY_CJS458_AACCA_TGACCA	NTS_CJS2228_ACACA_ATCACG	16.276983	-61.801793	15.989334	-61.619294	0.899104337
FRY_CJS459_GGTTG_CGATGT	NTS_CJS2228_ACACA_ATCACG	16.276983	-61.801793	15.989334	-61.619294	0.903587784
SFY_CJS0460_AATTA_CGATGT	NTS_CJS2228_ACACA_ATCACG	16.253594	-61.79624	15.989334	-61.619294	0.896521332
SFY_CJS0461_TCGAT_CGATGT	NTS_CJS2228_ACACA_ATCACG	16.253594	-61.79624	15.989334	-61.619294	0.902631267
SFY_CJS0462_ACACA_CGATGT	NTS_CJS2228_ACACA_ATCACG	16.253594	-61.79624	15.989334	-61.619294	0.897810727
SFY_CJS0463_TGCAT_CGATGT	NTS_CJS2228_ACACA_ATCACG	16.253594	-61.79624	15.989334	-61.619294	0.904069224
SFY_CJS0464_ACGGT_CGATGT	NTS_CJS2228_ACACA_ATCACG	16.253594	-61.79624	15.989334	-61.619294	0.900264249
SFY_CJS0465_AGCTA_CGATGT	NTS_CJS2228_ACACA_ATCACG	16.253594	-61.79624	15.989334	-61.619294	0.898590041
SFY_CJS0466_CAACC_CGATGT	NTS_CJS2228_ACACA_ATCACG	16.253594	-61.79624	15.989334	-61.619294	0.90401638
SFY_CJS0467_CGATC_CGATGT	NTS_CJS2228_ACACA_ATCACG	16.253594	-61.79624	15.989334	-61.619294	0.898317299
LGA_CJS388_ACGGT_ATCACG	NTS_CJS2228_ACACA_ATCACG	16.322066	-61.788142	15.989334	-61.619294	0.901142302
LGA_CJS389_AAGGA_TTAGGC	NTS_CJS2228_ACACA_ATCACG	16.322066	-61.788142	15.989334	-61.619294	0.898205712
LGA_CJS390_AGCTA_ATCACG	NTS_CJS2228_ACACA_ATCACG	16.322066	-61.788142	15.989334	-61.619294	0.898709479
LGA_CJS391_TGCAT_TGACCA	NTS_CJS2228_ACACA_ATCACG	16.322066	-61.788142	15.989334	-61.619294	0.906813179
SRG_CJS2066_CAACC_TGACCA	NTS_CJS2228_ACACA_ATCACG	16.1234	-61.5752	15.989334	-61.619294	0.90665614
SRG_CJS2067_GGTTG_TGACCA	NTS_CJS2228_ACACA_ATCACG	16.1234	-61.5752	15.989334	-61.619294	0.909646077
SRG_CJS2068_AAGGA_TGACCA	NTS_CJS2228_ACACA_ATCACG	16.1234	-61.5752	15.989334	-61.619294	0.915108848
SRG_CJS2069_AGCTA_TGACCA	NTS_CJS2228_ACACA_ATCACG	16.1234	-61.5752	15.989334	-61.619294	0.907530707
SRG_CJS2072_ACACA_TGACCA	NTS_CJS2228_ACACA_ATCACG	16.1234	-61.5752	15.989334	-61.619294	0.909441926
SRG_CJS2073_AATTA_TGACCA	NTS_CJS2228_ACACA_ATCACG	16.1234	-61.5752	15.989334	-61.619294	0.911193311
SRG_CJS2074_ACGGT_TGACCA	NTS_CJS2228_ACACA_ATCACG	16.1234	-61.5752	15.989334	-61.619294	0.912051464
NGB_CJS2242_ACGGT_CGATGT	NTS_CJS2228_ACACA_ATCACG	16.00621	-61.69162	15.989334	-61.619294	0.921488104
NGB_CJS2243_AGCTA_CGATGT	NTS_CJS2228_ACACA_ATCACG	16.00621	-61.69162	15.989334	-61.619294	0.918988914
NGB_CJS2244_CAACC_CGATGT	NTS_CJS2228_ACACA_ATCACG	16.00621	-61.69162	15.989334	-61.619294	0.918118731
NGB_CJS2245_CGATC_CGATGT	NTS_CJS2228_ACACA_ATCACG	16.00621	-61.69162	15.989334	-61.619294	0.92053301
NGB_CJS2246_AACCA_TTAGGC	NTS_CJS2228_ACACA_ATCACG	16.00621	-61.69162	15.989334	-61.619294	0.920093035
NGB_CJS2248_AAGGA_TTAGGC	NTS_CJS2228_ACACA_ATCACG	16.00621	-61.69162	15.989334	-61.619294	0.919658358
NGB_CJS2249_GGTTG_TTAGGC	NTS_CJS2228_ACACA_ATCACG	16.00621	-61.69162	15.989334	-61.619294	0.918227565
NGB_CJS2250_AATTA_TTAGGC	NTS_CJS2228_ACACA_ATCACG	16.00621	-61.69162	15.989334	-61.619294	0.917627677
NGB_CJS2251_TCGAT_TTAGGC	NTS_CJS2228_ACACA_ATCACG	16.00621	-61.69162	15.989334	-61.619294	0.918974586
LMN_CJS221_TCGAT_TGACCA	NTS_CJS2228_ACACA_ATCACG	16.262301	-61.645433	15.989334	-61.619294	0.901990636
LMN_CJS222_ACGGT_TGACCA	NTS_CJS2228_ACACA_ATCACG	16.262301	-61.645433	15.989334	-61.619294	0.89966697
LMN_CJS223_TCGAT_TTAGGC	NTS_CJS2228_ACACA_ATCACG	16.262301	-61.645433	15.989334	-61.619294	0.897104383
LMN_CJS376_ACACA_CGATGT	NTS_CJS2228_ACACA_ATCACG	16.262301	-61.645433	15.989334	-61.619294	0.898129982
LMN_CJS377_AGCTA_TGACCA	NTS_CJS2228_ACACA_ATCACG	16.262301	-61.645433	15.989334	-61.619294	0.897062203
LMN_CJS378_CGATC_ATCACG	NTS_CJS2228_ACACA_ATCACG	16.262301	-61.645433	15.989334	-61.619294	0.897123591
LMN_CJS380_TCGAT_ATCACG	NTS_CJS2228_ACACA_ATCACG	16.262301	-61.645433	15.989334	-61.619294	0.89808675
LMN_CJS381_ACGGT_TTAGGC	NTS_CJS2228_ACACA_ATCACG	16.262301	-61.645433	15.989334	-61.619294	0.899234139
LMN_CJS382_AGCTA_TTAGGC	NTS_CJS2228_ACACA_ATCACG	16.262301	-61.645433	15.989334	-61.619294	0.899837006
ALT_CJS0126_ACGGT_ATCACG	NTS_CJS2228_ACACA_ATCACG	16.186455	-61.77876	15.989334	-61.619294	0.906348239
ALT_CJS0189_TCGAT_CGATGT	NTS_CJS2228_ACACA_ATCACG	16.186455	-61.77876	15.989334	-61.619294	0.904069502
ALT_CJS0190_ACACA_CGATGT	NTS_CJS2228_ACACA_ATCACG	16.186455	-61.77876	15.989334	-61.619294	0.901891505
ALT_CJS0191_TGCAT_CGATGT	NTS_CJS2228_ACACA_ATCACG	16.186455	-61.77876	15.989334	-61.619294	0.901507782
ALT_CJS0524_AAGGA_TGACCA	NTS_CJS2228_ACACA_ATCACG	16.179863	-61.752351	15.989334	-61.619294	0.902791703
ALT_CJS0525_GGTTG_TGACCA	NTS_CJS2228_ACACA_ATCACG	16.179863	-61.752351	15.989334	-61.619294	0.902764906
ALT_CJS0526_AATTA_TGACCA	NTS_CJS2228_ACACA_ATCACG	16.179863	-61.752351	15.989334	-61.619294	0.903583697
ALT_CJS0527_TCGAT_TGACCA	NTS_CJS2228_ACACA_ATCACG	16.179863	-61.752351	15.989334	-61.619294	0.902819217
ALT_CJS0528_ACACA_TGACCA	NTS_CJS2228_ACACA_ATCACG	16.179863	-61.752351	15.989334	-61.619294	0.901226137
ALT_CJS0529_TGCAT_TGACCA	NTS_CJS2228_ACACA_ATCACG	16.179863	-61.752351	15.989334	-61.619294	0.901329973
ALT_CJS0530_ACGGT_TGACCA	NTS_CJS2228_ACACA_ATCACG	16.179863	-61.752351	15.989334	-61.619294	0.902959268
ALT_CJS0531_AGCTA_TGACCA	NTS_CJS2228_ACACA_ATCACG	16.179863	-61.752351	15.989334	-61.619294	0.900714069
ALT_CJS0532_CAACC_TGACCA	NTS_CJS2228_ACACA_ATCACG	16.179863	-61.752351	15.989334	-61.619294	0.90178653
ALT_CJS0533_CGATC_TGACCA	NTS_CJS2228_ACACA_ATCACG	16.179863	-61.752351	15.989334	-61.619294	0.90169914
ALT_CJS0180_AGCTA_ATCACG	NTS_CJS2228_ACACA_ATCACG	16.186455	-61.77876	15.989334	-61.619294	0.902543384
ALT_CJS0181_CAACC_ATCACG	NTS_CJS2228_ACACA_ATCACG	16.181451	-61.737464	15.989334	-61.619294	0.905525262
ALT_CJS0182_CGATC_ATCACG	NTS_CJS2228_ACACA_ATCACG	16.181451	-61.737464	15.989334	-61.619294	0.902393959
ALT_CJS0186_AAGGA_CGATGT	NTS_CJS2228_ACACA_ATCACG	16.181451	-61.737464	15.989334	-61.619294	0.900747811
ALT_CJS0187_GGTTG_CGATGT	NTS_CJS2228_ACACA_ATCACG	16.181451	-61.737464	15.989334	-61.619294	0.901605024
ALT_CJS0188_AATTA_CGATGT	NTS_CJS2228_ACACA_ATCACG	16.181451	-61.737464	15.989334	-61.619294	0.902129864
NMT_CJS0477_ACACA_TTAGGC	NTS_CJS2228_ACACA_ATCACG	16.200652	-61.780405	15.989334	-61.619294	0.89987853
NMT_CJS0478_TGCAT_TTAGGC	NTS_CJS2228_ACACA_ATCACG	16.200652	-61.780405	15.989334	-61.619294	0.902683646
NMT_CJS0479_ACGGT_TTAGGC	NTS_CJS2228_ACACA_ATCACG	16.200652	-61.780405	15.989334	-61.619294	0.904216682
NMT_CJS0480_AGCTA_TTAGGC	NTS_CJS2228_ACACA_ATCACG	16.200652	-61.780405	15.989334	-61.619294	0.900300921
NMT_CJS0481_CAACC_TTAGGC	NTS_CJS2228_ACACA_ATCACG	16.200652	-61.780405	15.989334	-61.619294	0.901871723
MGT_CJS2263_AATTA_TGACCA	NTS_CJS2228_ACACA_ATCACG	16.08348	-61.76092	15.989334	-61.619294	0.909769979
MGT_CJS2264_TCGAT_TGACCA	NTS_CJS2228_ACACA_ATCACG	16.08348	-61.76092	15.989334	-61.619294	0.909069752
MGT_CJS2265_ACACA_TGACCA	NTS_CJS2228_ACACA_ATCACG	16.08348	-61.76092	15.989334	-61.619294	0.906314767
MGT_CJS2266_TGCAT_TGACCA	NTS_CJS2228_ACACA_ATCACG	16.08348	-61.76092	15.989334	-61.619294	0.909038104
MGT_CJS2267_ACGGT_TGACCA	NTS_CJS2228_ACACA_ATCACG	16.08348	-61.76092	15.989334	-61.619294	0.912517683
MGT_CJS2268_AGCTA_TGACCA	NTS_CJS2228_ACACA_ATCACG	16.08348	-61.76092	15.989334	-61.619294	0.907742167
MGT_CJS2270_CAACC_TGACCA	NTS_CJS2228_ACACA_ATCACG	16.08348	-61.76092	15.989334	-61.619294	0.909573066
MGT_CJS2271_CGATC_TGACCA	NTS_CJS2228_ACACA_ATCACG	16.08348	-61.76092	15.989334	-61.619294	0.908809281
PPB_CEJ092_TGCAT_CGATGT	NTS_CJS2228_ACACA_ATCACG	16.195	-61.589811	15.989334	-61.619294	0.907204269
PPB_CEJ093_CAACC_CGATGT	NTS_CJS2228_ACACA_ATCACG	16.195	-61.589811	15.989334	-61.619294	0.907010586
PPB_CEJ094_GGTTG_CGATGT	NTS_CJS2228_ACACA_ATCACG	16.195	-61.589811	15.989334	-61.619294	0.913676155
PDC_CJS2034_ACGGT_CGATGT	NTS_CJS2228_ACACA_ATCACG	16.3535	-61.7553	15.989334	-61.619294	0.900012194
PDC_CJS2035_CAACC_CGATGT	NTS_CJS2228_ACACA_ATCACG	16.3535	-61.7553	15.989334	-61.619294	0.899024479
PDC_CJS2036_CGATC_TTAGGC	NTS_CJS2228_ACACA_ATCACG	16.3535	-61.7553	15.989334	-61.619294	0.899502776
PDC_CJS2037_CAACC_TGACCA	NTS_CJS2228_ACACA_ATCACG	16.3535	-61.7553	15.989334	-61.619294	0.896698779
PDC_CJS2038_ACACA_ATCACG	NTS_CJS2228_ACACA_ATCACG	16.3535	-61.7553	15.989334	-61.619294	0.90174805
PDC_CJS2039_AAGGA_CGATGT	NTS_CJS2228_ACACA_ATCACG	16.3535	-61.7553	15.989334	-61.619294	0.900832135
PDC_CJS2042_AATTA_TGACCA	NTS_CJS2228_ACACA_ATCACG	16.3535	-61.7553	15.989334	-61.619294	0.898606051
PDC_CJS246_AGCTA_CGATGT	NTS_CJS2228_ACACA_ATCACG	16.3535	-61.7553	15.989334	-61.619294	0.897724814
PDC_CJS280_ACACA_TGACCA	NTS_CJS2228_ACACA_ATCACG	16.3535	-61.7553	15.989334	-61.619294	0.903159845
PDC_CJS285_AAGGA_ATCACG	NTS_CJS2228_ACACA_ATCACG	16.3535	-61.7553	15.989334	-61.619294	0.897739358
PIG_CEJ0048_CGATC_TTAGGC	NTS_CJS2228_ACACA_ATCACG	16.150427	-61.774777	15.989334	-61.619294	0.902659429
PIG_CEJ0049_AACCA_TGACCA	NTS_CJS2228_ACACA_ATCACG	16.150427	-61.774777	15.989334	-61.619294	0.906679465
PIG_CEJ0051_AAGGA_TGACCA	NTS_CJS2228_ACACA_ATCACG	16.150427	-61.774777	15.989334	-61.619294	0.901665405
PIG_CEJ0052_GGTTG_TGACCA	NTS_CJS2228_ACACA_ATCACG	16.150427	-61.774777	15.989334	-61.619294	0.900900355
PIG_CEJ0053_AATTA_TGACCA	NTS_CJS2228_ACACA_ATCACG	16.150427	-61.774777	15.989334	-61.619294	0.90163835
PIG_CEJ0054_TCGAT_TGACCA	NTS_CJS2228_ACACA_ATCACG	16.150427	-61.774777	15.989334	-61.619294	0.903080619
PNE_CJS0470_AACCA_TTAGGC	NTS_CJS2228_ACACA_ATCACG	16.223051	-61.78065	15.989334	-61.619294	0.904721389
PNE_CJS0473_AAGGA_TTAGGC	NTS_CJS2228_ACACA_ATCACG	16.223051	-61.78065	15.989334	-61.619294	0.900518874
PNE_CJS0474_GGTTG_TTAGGC	NTS_CJS2228_ACACA_ATCACG	16.223051	-61.78065	15.989334	-61.619294	0.898669583
PNE_CJS0475_AATTA_TTAGGC	NTS_CJS2228_ACACA_ATCACG	16.223051	-61.78065	15.989334	-61.619294	0.900504008
PNE_CJS0476_TCGAT_TTAGGC	NTS_CJS2228_ACACA_ATCACG	16.223051	-61.78065	15.989334	-61.619294	0.901544225
PDV_CJS1978_GCATG_TGACCA	NTS_CJS2228_ACACA_ATCACG	16.168954	-61.585614	15.989334	-61.619294	0.904272298
PDV_CJS1979_AACCA_TGACCA	NTS_CJS2228_ACACA_ATCACG	16.168954	-61.585614	15.989334	-61.619294	0.905105114
PDV_CJS1980_CGATC_TGACCA	NTS_CJS2228_ACACA_ATCACG	16.168954	-61.585614	15.989334	-61.619294	0.906470908
PDV_CJS1982_TCGAT_TGACCA	NTS_CJS2228_ACACA_ATCACG	16.168954	-61.585614	15.989334	-61.619294	0.905535182
AmaS_CJS0484_AATTA_TTAGGC	NTS_CJS2228_ACACA_ATCACG	16.032595	-61.681713	15.989334	-61.619294	0.917836311
AmaS_CJS0486_TCGAT_TTAGGC	NTS_CJS2228_ACACA_ATCACG	16.032595	-61.681713	15.989334	-61.619294	0.917735562
AmaS_CJS0487_ACACA_TTAGGC	NTS_CJS2228_ACACA_ATCACG	16.032595	-61.681713	15.989334	-61.619294	0.91765437
AmaS_CJS0495_TGCAT_TTAGGC	NTS_CJS2228_ACACA_ATCACG	16.032595	-61.681713	15.989334	-61.619294	0.915973506
AmaS_CJS0502_AACCA_TGACCA	NTS_CJS2228_ACACA_ATCACG	16.032595	-61.681713	15.989334	-61.619294	0.915424932
STM_CEJ028_AACCA_ATCACG	NTS_CJS2228_ACACA_ATCACG	16.087515	-61.563462	15.989334	-61.619294	0.915438938
STM_CEJ029_CGATC_ATCACG	NTS_CJS2228_ACACA_ATCACG	16.087515	-61.563462	15.989334	-61.619294	0.915692214
STM_CEJ030_TCGAT_ATCACG	NTS_CJS2228_ACACA_ATCACG	16.087515	-61.563462	15.989334	-61.619294	0.918773166
STM_CEJ031_TGCAT_ATCACG	NTS_CJS2228_ACACA_ATCACG	16.087515	-61.563462	15.989334	-61.619294	0.916202639
STM_CEJ032_CAACC_ATCACG	NTS_CJS2228_ACACA_ATCACG	16.087515	-61.563462	15.989334	-61.619294	0.918670224
STM_CEJ033_GGTTG_ATCACG	NTS_CJS2228_ACACA_ATCACG	16.087515	-61.563462	15.989334	-61.619294	0.91827335
STM_CEJ034_AAGGA_ATCACG	NTS_CJS2228_ACACA_ATCACG	16.087515	-61.563462	15.989334	-61.619294	0.918069074
SSR_CJS383_GGTTG_ATCACG	NTS_CJS2228_ACACA_ATCACG	16.314312	-61.693776	15.989334	-61.619294	0.897747256
SSR_CJS384_TGCAT_CGATGT	NTS_CJS2228_ACACA_ATCACG	16.314312	-61.693776	15.989334	-61.619294	0.8985144
SSR_CJS385_AAGGA_TGACCA	NTS_CJS2228_ACACA_ATCACG	16.314312	-61.693776	15.989334	-61.619294	0.899154003
SSR_CJS386_GCATG_TTAGGC	NTS_CJS2228_ACACA_ATCACG	16.314312	-61.693776	15.989334	-61.619294	0.902741194
PGB_CJS2232_CAACC_ATCACG	NTS_CJS2228_ACACA_ATCACG	15.99685	-61.64636	15.989334	-61.619294	0.921989148
PGB_CJS2233_CGATC_ATCACG	NTS_CJS2228_ACACA_ATCACG	15.99685	-61.64636	15.989334	-61.619294	0.920174429
PGB_CJS2234_AACCA_CGATGT	NTS_CJS2228_ACACA_ATCACG	15.99685	-61.64636	15.989334	-61.619294	0.921563881
PGB_CJS2236_AAGGA_CGATGT	NTS_CJS2228_ACACA_ATCACG	15.99685	-61.64636	15.989334	-61.619294	0.919208937
PGB_CJS2237_GGTTG_CGATGT	NTS_CJS2228_ACACA_ATCACG	15.99685	-61.64636	15.989334	-61.619294	0.92060268
PGB_CJS2238_AATTA_CGATGT	NTS_CJS2228_ACACA_ATCACG	15.99685	-61.64636	15.989334	-61.619294	0.920279508
PGB_CJS2239_TCGAT_CGATGT	NTS_CJS2228_ACACA_ATCACG	15.99685	-61.64636	15.989334	-61.619294	0.920232932
PGB_CJS2240_ACACA_CGATGT	NTS_CJS2228_ACACA_ATCACG	15.99685	-61.64636	15.989334	-61.619294	0.921220111
PGB_CJS2241_TGCAT_CGATGT	NTS_CJS2228_ACACA_ATCACG	15.99685	-61.64636	15.989334	-61.619294	0.917900954
NTS_CJS2220_AACCA_ATCACG	NTS_CJS2229_TGCAT_ATCACG	15.989334	-61.619294	15.989334	-61.619294	0.922026138
NTS_CJS2222_AAGGA_ATCACG	NTS_CJS2229_TGCAT_ATCACG	15.989334	-61.619294	15.989334	-61.619294	0.923502275
NTS_CJS2225_GGTTG_ATCACG	NTS_CJS2229_TGCAT_ATCACG	15.989334	-61.619294	15.989334	-61.619294	0.922168383
NTS_CJS2226_AATTA_ATCACG	NTS_CJS2229_TGCAT_ATCACG	15.989334	-61.619294	15.989334	-61.619294	0.921855069
NTS_CJS2227_TCGAT_ATCACG	NTS_CJS2229_TGCAT_ATCACG	15.989334	-61.619294	15.989334	-61.619294	0.922401483
NTS_CJS2228_ACACA_ATCACG	NTS_CJS2229_TGCAT_ATCACG	15.989334	-61.619294	15.989334	-61.619294	0.920699169
NTS_CJS2230_ACGGT_ATCACG	NTS_CJS2229_TGCAT_ATCACG	15.989334	-61.619294	15.989334	-61.619294	0.922774591
NTS_CJS2231_AGCTA_ATCACG	NTS_CJS2229_TGCAT_ATCACG	15.989334	-61.619294	15.989334	-61.619294	0.922767303
BLF_CJS2252_ACACA_TTAGGC	NTS_CJS2229_TGCAT_ATCACG	16.02635	-61.72689	15.989334	-61.619294	0.915009492
BLF_CJS2253_TGCAT_TTAGGC	NTS_CJS2229_TGCAT_ATCACG	16.02635	-61.72689	15.989334	-61.619294	0.913428788
BLF_CJS2254_ACGGT_TTAGGC	NTS_CJS2229_TGCAT_ATCACG	16.02635	-61.72689	15.989334	-61.619294	0.915407573
BLF_CJS2255_AGCTA_TTAGGC	NTS_CJS2229_TGCAT_ATCACG	16.02635	-61.72689	15.989334	-61.619294	0.914841065
BLF_CJS2256_CAACC_TTAGGC	NTS_CJS2229_TGCAT_ATCACG	16.02635	-61.72689	15.989334	-61.619294	0.91367094
BLF_CJS2257_CGATC_TTAGGC	NTS_CJS2229_TGCAT_ATCACG	16.02635	-61.72689	15.989334	-61.619294	0.916453085
BLF_CJS2258_AACCA_TGACCA	NTS_CJS2229_TGCAT_ATCACG	16.02635	-61.72689	15.989334	-61.619294	0.916878297
BLF_CJS2260_AAGGA_TGACCA	NTS_CJS2229_TGCAT_ATCACG	16.02635	-61.72689	15.989334	-61.619294	0.914985309
BLF_CJS2261_GGTTG_TGACCA	NTS_CJS2229_TGCAT_ATCACG	16.02635	-61.72689	15.989334	-61.619294	0.916794191
SBO_CJS0393_ACACA_TGACCA	NTS_CJS2229_TGCAT_ATCACG	16.116709	-61.771966	15.989334	-61.619294	0.908206095
SBO_CJS0394_TGCAT_TGACCA	NTS_CJS2229_TGCAT_ATCACG	16.116709	-61.771966	15.989334	-61.619294	0.90746985
SBO_CJS0395_ACGGT_TGACCA	NTS_CJS2229_TGCAT_ATCACG	16.116709	-61.771966	15.989334	-61.619294	0.90839028
SBO_CJS0396_AGCTA_TGACCA	NTS_CJS2229_TGCAT_ATCACG	16.116709	-61.771966	15.989334	-61.619294	0.904753979
SBO_CJS0397_CAACC_TGACCA	NTS_CJS2229_TGCAT_ATCACG	16.116709	-61.771966	15.989334	-61.619294	0.907154844
SBO_CJS0398_CGATC_TGACCA	NTS_CJS2229_TGCAT_ATCACG	16.116709	-61.771966	15.989334	-61.619294	0.905248828
CAP_CEJ021_GCATG_ATCACG	NTS_CJS2229_TGCAT_ATCACG	16.058325	-61.565645	15.989334	-61.619294	0.918175878
CAP_CEJ035_AGCTA_ATCACG	NTS_CJS2229_TGCAT_ATCACG	16.058325	-61.565645	15.989334	-61.619294	0.915006198
CAP_CEJ036_ACACA_ATCACG	NTS_CJS2229_TGCAT_ATCACG	16.058325	-61.565645	15.989334	-61.619294	0.915724734
CAP_CEJ037_AATTA_ATCACG	NTS_CJS2229_TGCAT_ATCACG	16.058325	-61.565645	15.989334	-61.619294	0.915853621
CAP_CEJ039_ACGGT_ATCACG	NTS_CJS2229_TGCAT_ATCACG	16.058325	-61.565645	15.989334	-61.619294	0.917805308
CAP_CEJ040_GCATG_CGATGT	NTS_CJS2229_TGCAT_ATCACG	16.058325	-61.565645	15.989334	-61.619294	0.915683406
CAP_CEJ041_AACCA_CGATGT	NTS_CJS2229_TGCAT_ATCACG	16.058325	-61.565645	15.989334	-61.619294	0.915624155
DSH_CJS251_AATTA_CGATGT	NTS_CJS2229_TGCAT_ATCACG	16.31102	-61.787952	15.989334	-61.619294	0.897270028
DSH_CJS252_ACACA_TTAGGC	NTS_CJS2229_TGCAT_ATCACG	16.31102	-61.787952	15.989334	-61.619294	0.904414365
DSS_CJS441_TGCAT_TTAGGC	NTS_CJS2229_TGCAT_ATCACG	16.295782	-61.790836	15.989334	-61.619294	0.90061204
DSS_CJS442_CGATC_TGACCA	NTS_CJS2229_TGCAT_ATCACG	16.295782	-61.790836	15.989334	-61.619294	0.900411484
DSS_CJS444_GCATG_CGATGT	NTS_CJS2229_TGCAT_ATCACG	16.295782	-61.790836	15.989334	-61.619294	0.903126891
DSS_CJS446_GGTTG_TGACCA	NTS_CJS2229_TGCAT_ATCACG	16.295782	-61.790836	15.989334	-61.619294	0.904130573
DSS_CJS447_AATTA_ATCACG	NTS_CJS2229_TGCAT_ATCACG	16.295782	-61.790836	15.989334	-61.619294	0.90221698
DSS_CJS448_AACCA_ATCACG	NTS_CJS2229_TGCAT_ATCACG	16.295782	-61.790836	15.989334	-61.619294	0.899692298
FRY_CJS449_CAACC_TTAGGC	NTS_CJS2229_TGCAT_ATCACG	16.276983	-61.801793	15.989334	-61.619294	0.897368836
FRY_CJS450_AATTA_TTAGGC	NTS_CJS2229_TGCAT_ATCACG	16.276983	-61.801793	15.989334	-61.619294	0.896750814
FRY_CJS451_CAACC_ATCACG	NTS_CJS2229_TGCAT_ATCACG	16.276983	-61.801793	15.989334	-61.619294	0.901091154
FRY_CJS453_AACCA_CGATGT	NTS_CJS2229_TGCAT_ATCACG	16.276983	-61.801793	15.989334	-61.619294	0.896229874
FRY_CJS454_AACCA_TTAGGC	NTS_CJS2229_TGCAT_ATCACG	16.276983	-61.801793	15.989334	-61.619294	0.901597764
FRY_CJS455_CGATC_CGATGT	NTS_CJS2229_TGCAT_ATCACG	16.276983	-61.801793	15.989334	-61.619294	0.898354912
FRY_CJS456_GCATG_TGACCA	NTS_CJS2229_TGCAT_ATCACG	16.276983	-61.801793	15.989334	-61.619294	0.90711438
FRY_CJS458_AACCA_TGACCA	NTS_CJS2229_TGCAT_ATCACG	16.276983	-61.801793	15.989334	-61.619294	0.899322225
FRY_CJS459_GGTTG_CGATGT	NTS_CJS2229_TGCAT_ATCACG	16.276983	-61.801793	15.989334	-61.619294	0.902867351
SFY_CJS0460_AATTA_CGATGT	NTS_CJS2229_TGCAT_ATCACG	16.253594	-61.79624	15.989334	-61.619294	0.896758078
SFY_CJS0461_TCGAT_CGATGT	NTS_CJS2229_TGCAT_ATCACG	16.253594	-61.79624	15.989334	-61.619294	0.90153998
SFY_CJS0462_ACACA_CGATGT	NTS_CJS2229_TGCAT_ATCACG	16.253594	-61.79624	15.989334	-61.619294	0.89859654
SFY_CJS0463_TGCAT_CGATGT	NTS_CJS2229_TGCAT_ATCACG	16.253594	-61.79624	15.989334	-61.619294	0.904379119
SFY_CJS0464_ACGGT_CGATGT	NTS_CJS2229_TGCAT_ATCACG	16.253594	-61.79624	15.989334	-61.619294	0.900736372
SFY_CJS0465_AGCTA_CGATGT	NTS_CJS2229_TGCAT_ATCACG	16.253594	-61.79624	15.989334	-61.619294	0.897739025
SFY_CJS0466_CAACC_CGATGT	NTS_CJS2229_TGCAT_ATCACG	16.253594	-61.79624	15.989334	-61.619294	0.9029786
SFY_CJS0467_CGATC_CGATGT	NTS_CJS2229_TGCAT_ATCACG	16.253594	-61.79624	15.989334	-61.619294	0.898358768
LGA_CJS388_ACGGT_ATCACG	NTS_CJS2229_TGCAT_ATCACG	16.322066	-61.788142	15.989334	-61.619294	0.901158208
LGA_CJS389_AAGGA_TTAGGC	NTS_CJS2229_TGCAT_ATCACG	16.322066	-61.788142	15.989334	-61.619294	0.897744731
LGA_CJS390_AGCTA_ATCACG	NTS_CJS2229_TGCAT_ATCACG	16.322066	-61.788142	15.989334	-61.619294	0.899315888
LGA_CJS391_TGCAT_TGACCA	NTS_CJS2229_TGCAT_ATCACG	16.322066	-61.788142	15.989334	-61.619294	0.907161211
SRG_CJS2066_CAACC_TGACCA	NTS_CJS2229_TGCAT_ATCACG	16.1234	-61.5752	15.989334	-61.619294	0.906016063
SRG_CJS2067_GGTTG_TGACCA	NTS_CJS2229_TGCAT_ATCACG	16.1234	-61.5752	15.989334	-61.619294	0.907599939
SRG_CJS2068_AAGGA_TGACCA	NTS_CJS2229_TGCAT_ATCACG	16.1234	-61.5752	15.989334	-61.619294	0.914852971
SRG_CJS2069_AGCTA_TGACCA	NTS_CJS2229_TGCAT_ATCACG	16.1234	-61.5752	15.989334	-61.619294	0.907672696
SRG_CJS2072_ACACA_TGACCA	NTS_CJS2229_TGCAT_ATCACG	16.1234	-61.5752	15.989334	-61.619294	0.910367642
SRG_CJS2073_AATTA_TGACCA	NTS_CJS2229_TGCAT_ATCACG	16.1234	-61.5752	15.989334	-61.619294	0.910203512
SRG_CJS2074_ACGGT_TGACCA	NTS_CJS2229_TGCAT_ATCACG	16.1234	-61.5752	15.989334	-61.619294	0.910922816
NGB_CJS2242_ACGGT_CGATGT	NTS_CJS2229_TGCAT_ATCACG	16.00621	-61.69162	15.989334	-61.619294	0.920503739
NGB_CJS2243_AGCTA_CGATGT	NTS_CJS2229_TGCAT_ATCACG	16.00621	-61.69162	15.989334	-61.619294	0.917649549
NGB_CJS2244_CAACC_CGATGT	NTS_CJS2229_TGCAT_ATCACG	16.00621	-61.69162	15.989334	-61.619294	0.917874323
NGB_CJS2245_CGATC_CGATGT	NTS_CJS2229_TGCAT_ATCACG	16.00621	-61.69162	15.989334	-61.619294	0.917238565
NGB_CJS2246_AACCA_TTAGGC	NTS_CJS2229_TGCAT_ATCACG	16.00621	-61.69162	15.989334	-61.619294	0.920763068
NGB_CJS2248_AAGGA_TTAGGC	NTS_CJS2229_TGCAT_ATCACG	16.00621	-61.69162	15.989334	-61.619294	0.918456064
NGB_CJS2249_GGTTG_TTAGGC	NTS_CJS2229_TGCAT_ATCACG	16.00621	-61.69162	15.989334	-61.619294	0.918584098
NGB_CJS2250_AATTA_TTAGGC	NTS_CJS2229_TGCAT_ATCACG	16.00621	-61.69162	15.989334	-61.619294	0.91681164
NGB_CJS2251_TCGAT_TTAGGC	NTS_CJS2229_TGCAT_ATCACG	16.00621	-61.69162	15.989334	-61.619294	0.919640597
LMN_CJS221_TCGAT_TGACCA	NTS_CJS2229_TGCAT_ATCACG	16.262301	-61.645433	15.989334	-61.619294	0.902016538
LMN_CJS222_ACGGT_TGACCA	NTS_CJS2229_TGCAT_ATCACG	16.262301	-61.645433	15.989334	-61.619294	0.900310403
LMN_CJS223_TCGAT_TTAGGC	NTS_CJS2229_TGCAT_ATCACG	16.262301	-61.645433	15.989334	-61.619294	0.896432399
LMN_CJS376_ACACA_CGATGT	NTS_CJS2229_TGCAT_ATCACG	16.262301	-61.645433	15.989334	-61.619294	0.899048318
LMN_CJS377_AGCTA_TGACCA	NTS_CJS2229_TGCAT_ATCACG	16.262301	-61.645433	15.989334	-61.619294	0.895515298
LMN_CJS378_CGATC_ATCACG	NTS_CJS2229_TGCAT_ATCACG	16.262301	-61.645433	15.989334	-61.619294	0.896670407
LMN_CJS380_TCGAT_ATCACG	NTS_CJS2229_TGCAT_ATCACG	16.262301	-61.645433	15.989334	-61.619294	0.896106066
LMN_CJS381_ACGGT_TTAGGC	NTS_CJS2229_TGCAT_ATCACG	16.262301	-61.645433	15.989334	-61.619294	0.899779699
LMN_CJS382_AGCTA_TTAGGC	NTS_CJS2229_TGCAT_ATCACG	16.262301	-61.645433	15.989334	-61.619294	0.900018776
ALT_CJS0126_ACGGT_ATCACG	NTS_CJS2229_TGCAT_ATCACG	16.186455	-61.77876	15.989334	-61.619294	0.905334443
ALT_CJS0189_TCGAT_CGATGT	NTS_CJS2229_TGCAT_ATCACG	16.186455	-61.77876	15.989334	-61.619294	0.902885142
ALT_CJS0190_ACACA_CGATGT	NTS_CJS2229_TGCAT_ATCACG	16.186455	-61.77876	15.989334	-61.619294	0.901030583
ALT_CJS0191_TGCAT_CGATGT	NTS_CJS2229_TGCAT_ATCACG	16.186455	-61.77876	15.989334	-61.619294	0.902457897
ALT_CJS0524_AAGGA_TGACCA	NTS_CJS2229_TGCAT_ATCACG	16.179863	-61.752351	15.989334	-61.619294	0.903371736
ALT_CJS0525_GGTTG_TGACCA	NTS_CJS2229_TGCAT_ATCACG	16.179863	-61.752351	15.989334	-61.619294	0.902682288
ALT_CJS0526_AATTA_TGACCA	NTS_CJS2229_TGCAT_ATCACG	16.179863	-61.752351	15.989334	-61.619294	0.902108387
ALT_CJS0527_TCGAT_TGACCA	NTS_CJS2229_TGCAT_ATCACG	16.179863	-61.752351	15.989334	-61.619294	0.902537608
ALT_CJS0528_ACACA_TGACCA	NTS_CJS2229_TGCAT_ATCACG	16.179863	-61.752351	15.989334	-61.619294	0.901115388
ALT_CJS0529_TGCAT_TGACCA	NTS_CJS2229_TGCAT_ATCACG	16.179863	-61.752351	15.989334	-61.619294	0.901297638
ALT_CJS0530_ACGGT_TGACCA	NTS_CJS2229_TGCAT_ATCACG	16.179863	-61.752351	15.989334	-61.619294	0.903043452
ALT_CJS0531_AGCTA_TGACCA	NTS_CJS2229_TGCAT_ATCACG	16.179863	-61.752351	15.989334	-61.619294	0.900861415
ALT_CJS0532_CAACC_TGACCA	NTS_CJS2229_TGCAT_ATCACG	16.179863	-61.752351	15.989334	-61.619294	0.901564399
ALT_CJS0533_CGATC_TGACCA	NTS_CJS2229_TGCAT_ATCACG	16.179863	-61.752351	15.989334	-61.619294	0.900861938
ALT_CJS0180_AGCTA_ATCACG	NTS_CJS2229_TGCAT_ATCACG	16.186455	-61.77876	15.989334	-61.619294	0.901678126
ALT_CJS0181_CAACC_ATCACG	NTS_CJS2229_TGCAT_ATCACG	16.181451	-61.737464	15.989334	-61.619294	0.905559196
ALT_CJS0182_CGATC_ATCACG	NTS_CJS2229_TGCAT_ATCACG	16.181451	-61.737464	15.989334	-61.619294	0.901126047
ALT_CJS0186_AAGGA_CGATGT	NTS_CJS2229_TGCAT_ATCACG	16.181451	-61.737464	15.989334	-61.619294	0.900770771
ALT_CJS0187_GGTTG_CGATGT	NTS_CJS2229_TGCAT_ATCACG	16.181451	-61.737464	15.989334	-61.619294	0.9005058
ALT_CJS0188_AATTA_CGATGT	NTS_CJS2229_TGCAT_ATCACG	16.181451	-61.737464	15.989334	-61.619294	0.901852528
NMT_CJS0477_ACACA_TTAGGC	NTS_CJS2229_TGCAT_ATCACG	16.200652	-61.780405	15.989334	-61.619294	0.901285472
NMT_CJS0478_TGCAT_TTAGGC	NTS_CJS2229_TGCAT_ATCACG	16.200652	-61.780405	15.989334	-61.619294	0.902323606
NMT_CJS0479_ACGGT_TTAGGC	NTS_CJS2229_TGCAT_ATCACG	16.200652	-61.780405	15.989334	-61.619294	0.904226563
NMT_CJS0480_AGCTA_TTAGGC	NTS_CJS2229_TGCAT_ATCACG	16.200652	-61.780405	15.989334	-61.619294	0.900952554
NMT_CJS0481_CAACC_TTAGGC	NTS_CJS2229_TGCAT_ATCACG	16.200652	-61.780405	15.989334	-61.619294	0.901019477
MGT_CJS2263_AATTA_TGACCA	NTS_CJS2229_TGCAT_ATCACG	16.08348	-61.76092	15.989334	-61.619294	0.908431412
MGT_CJS2264_TCGAT_TGACCA	NTS_CJS2229_TGCAT_ATCACG	16.08348	-61.76092	15.989334	-61.619294	0.908878194
MGT_CJS2265_ACACA_TGACCA	NTS_CJS2229_TGCAT_ATCACG	16.08348	-61.76092	15.989334	-61.619294	0.904716493
MGT_CJS2266_TGCAT_TGACCA	NTS_CJS2229_TGCAT_ATCACG	16.08348	-61.76092	15.989334	-61.619294	0.911004737
MGT_CJS2267_ACGGT_TGACCA	NTS_CJS2229_TGCAT_ATCACG	16.08348	-61.76092	15.989334	-61.619294	0.910994764
MGT_CJS2268_AGCTA_TGACCA	NTS_CJS2229_TGCAT_ATCACG	16.08348	-61.76092	15.989334	-61.619294	0.907881469
MGT_CJS2270_CAACC_TGACCA	NTS_CJS2229_TGCAT_ATCACG	16.08348	-61.76092	15.989334	-61.619294	0.906655043
MGT_CJS2271_CGATC_TGACCA	NTS_CJS2229_TGCAT_ATCACG	16.08348	-61.76092	15.989334	-61.619294	0.908307004
PPB_CEJ092_TGCAT_CGATGT	NTS_CJS2229_TGCAT_ATCACG	16.195	-61.589811	15.989334	-61.619294	0.906518095
PPB_CEJ093_CAACC_CGATGT	NTS_CJS2229_TGCAT_ATCACG	16.195	-61.589811	15.989334	-61.619294	0.907050259
PPB_CEJ094_GGTTG_CGATGT	NTS_CJS2229_TGCAT_ATCACG	16.195	-61.589811	15.989334	-61.619294	0.913648703
PDC_CJS2034_ACGGT_CGATGT	NTS_CJS2229_TGCAT_ATCACG	16.3535	-61.7553	15.989334	-61.619294	0.899254413
PDC_CJS2035_CAACC_CGATGT	NTS_CJS2229_TGCAT_ATCACG	16.3535	-61.7553	15.989334	-61.619294	0.898230222
PDC_CJS2036_CGATC_TTAGGC	NTS_CJS2229_TGCAT_ATCACG	16.3535	-61.7553	15.989334	-61.619294	0.900057858
PDC_CJS2037_CAACC_TGACCA	NTS_CJS2229_TGCAT_ATCACG	16.3535	-61.7553	15.989334	-61.619294	0.897439432
PDC_CJS2038_ACACA_ATCACG	NTS_CJS2229_TGCAT_ATCACG	16.3535	-61.7553	15.989334	-61.619294	0.900678706
PDC_CJS2039_AAGGA_CGATGT	NTS_CJS2229_TGCAT_ATCACG	16.3535	-61.7553	15.989334	-61.619294	0.900677925
PDC_CJS2042_AATTA_TGACCA	NTS_CJS2229_TGCAT_ATCACG	16.3535	-61.7553	15.989334	-61.619294	0.899503369
PDC_CJS246_AGCTA_CGATGT	NTS_CJS2229_TGCAT_ATCACG	16.3535	-61.7553	15.989334	-61.619294	0.896593223
PDC_CJS280_ACACA_TGACCA	NTS_CJS2229_TGCAT_ATCACG	16.3535	-61.7553	15.989334	-61.619294	0.902561567
PDC_CJS285_AAGGA_ATCACG	NTS_CJS2229_TGCAT_ATCACG	16.3535	-61.7553	15.989334	-61.619294	0.898829203
PIG_CEJ0048_CGATC_TTAGGC	NTS_CJS2229_TGCAT_ATCACG	16.150427	-61.774777	15.989334	-61.619294	0.900127092
PIG_CEJ0049_AACCA_TGACCA	NTS_CJS2229_TGCAT_ATCACG	16.150427	-61.774777	15.989334	-61.619294	0.905522946
PIG_CEJ0051_AAGGA_TGACCA	NTS_CJS2229_TGCAT_ATCACG	16.150427	-61.774777	15.989334	-61.619294	0.900646838
PIG_CEJ0052_GGTTG_TGACCA	NTS_CJS2229_TGCAT_ATCACG	16.150427	-61.774777	15.989334	-61.619294	0.900708147
PIG_CEJ0053_AATTA_TGACCA	NTS_CJS2229_TGCAT_ATCACG	16.150427	-61.774777	15.989334	-61.619294	0.901275139
PIG_CEJ0054_TCGAT_TGACCA	NTS_CJS2229_TGCAT_ATCACG	16.150427	-61.774777	15.989334	-61.619294	0.902742347
PNE_CJS0470_AACCA_TTAGGC	NTS_CJS2229_TGCAT_ATCACG	16.223051	-61.78065	15.989334	-61.619294	0.90437361
PNE_CJS0473_AAGGA_TTAGGC	NTS_CJS2229_TGCAT_ATCACG	16.223051	-61.78065	15.989334	-61.619294	0.899812167
PNE_CJS0474_GGTTG_TTAGGC	NTS_CJS2229_TGCAT_ATCACG	16.223051	-61.78065	15.989334	-61.619294	0.897543594
PNE_CJS0475_AATTA_TTAGGC	NTS_CJS2229_TGCAT_ATCACG	16.223051	-61.78065	15.989334	-61.619294	0.898711926
PNE_CJS0476_TCGAT_TTAGGC	NTS_CJS2229_TGCAT_ATCACG	16.223051	-61.78065	15.989334	-61.619294	0.901358993
PDV_CJS1978_GCATG_TGACCA	NTS_CJS2229_TGCAT_ATCACG	16.168954	-61.585614	15.989334	-61.619294	0.9025978
PDV_CJS1979_AACCA_TGACCA	NTS_CJS2229_TGCAT_ATCACG	16.168954	-61.585614	15.989334	-61.619294	0.904064417
PDV_CJS1980_CGATC_TGACCA	NTS_CJS2229_TGCAT_ATCACG	16.168954	-61.585614	15.989334	-61.619294	0.906262975
PDV_CJS1982_TCGAT_TGACCA	NTS_CJS2229_TGCAT_ATCACG	16.168954	-61.585614	15.989334	-61.619294	0.904343779
AmaS_CJS0484_AATTA_TTAGGC	NTS_CJS2229_TGCAT_ATCACG	16.032595	-61.681713	15.989334	-61.619294	0.917958441
AmaS_CJS0486_TCGAT_TTAGGC	NTS_CJS2229_TGCAT_ATCACG	16.032595	-61.681713	15.989334	-61.619294	0.91815422
AmaS_CJS0487_ACACA_TTAGGC	NTS_CJS2229_TGCAT_ATCACG	16.032595	-61.681713	15.989334	-61.619294	0.917559146
AmaS_CJS0495_TGCAT_TTAGGC	NTS_CJS2229_TGCAT_ATCACG	16.032595	-61.681713	15.989334	-61.619294	0.915083318
AmaS_CJS0502_AACCA_TGACCA	NTS_CJS2229_TGCAT_ATCACG	16.032595	-61.681713	15.989334	-61.619294	0.916365019
STM_CEJ028_AACCA_ATCACG	NTS_CJS2229_TGCAT_ATCACG	16.087515	-61.563462	15.989334	-61.619294	0.914947279
STM_CEJ029_CGATC_ATCACG	NTS_CJS2229_TGCAT_ATCACG	16.087515	-61.563462	15.989334	-61.619294	0.915126864
STM_CEJ030_TCGAT_ATCACG	NTS_CJS2229_TGCAT_ATCACG	16.087515	-61.563462	15.989334	-61.619294	0.918163067
STM_CEJ031_TGCAT_ATCACG	NTS_CJS2229_TGCAT_ATCACG	16.087515	-61.563462	15.989334	-61.619294	0.916397208
STM_CEJ032_CAACC_ATCACG	NTS_CJS2229_TGCAT_ATCACG	16.087515	-61.563462	15.989334	-61.619294	0.918003754
STM_CEJ033_GGTTG_ATCACG	NTS_CJS2229_TGCAT_ATCACG	16.087515	-61.563462	15.989334	-61.619294	0.91816904
STM_CEJ034_AAGGA_ATCACG	NTS_CJS2229_TGCAT_ATCACG	16.087515	-61.563462	15.989334	-61.619294	0.916701986
SSR_CJS383_GGTTG_ATCACG	NTS_CJS2229_TGCAT_ATCACG	16.314312	-61.693776	15.989334	-61.619294	0.896964469
SSR_CJS384_TGCAT_CGATGT	NTS_CJS2229_TGCAT_ATCACG	16.314312	-61.693776	15.989334	-61.619294	0.896788574
SSR_CJS385_AAGGA_TGACCA	NTS_CJS2229_TGCAT_ATCACG	16.314312	-61.693776	15.989334	-61.619294	0.898851797
SSR_CJS386_GCATG_TTAGGC	NTS_CJS2229_TGCAT_ATCACG	16.314312	-61.693776	15.989334	-61.619294	0.90349349
PGB_CJS2232_CAACC_ATCACG	NTS_CJS2229_TGCAT_ATCACG	15.99685	-61.64636	15.989334	-61.619294	0.920400194
PGB_CJS2233_CGATC_ATCACG	NTS_CJS2229_TGCAT_ATCACG	15.99685	-61.64636	15.989334	-61.619294	0.920708109
PGB_CJS2234_AACCA_CGATGT	NTS_CJS2229_TGCAT_ATCACG	15.99685	-61.64636	15.989334	-61.619294	0.920015713
PGB_CJS2236_AAGGA_CGATGT	NTS_CJS2229_TGCAT_ATCACG	15.99685	-61.64636	15.989334	-61.619294	0.919841198
PGB_CJS2237_GGTTG_CGATGT	NTS_CJS2229_TGCAT_ATCACG	15.99685	-61.64636	15.989334	-61.619294	0.921142615
PGB_CJS2238_AATTA_CGATGT	NTS_CJS2229_TGCAT_ATCACG	15.99685	-61.64636	15.989334	-61.619294	0.917930595
PGB_CJS2239_TCGAT_CGATGT	NTS_CJS2229_TGCAT_ATCACG	15.99685	-61.64636	15.989334	-61.619294	0.919127669
PGB_CJS2240_ACACA_CGATGT	NTS_CJS2229_TGCAT_ATCACG	15.99685	-61.64636	15.989334	-61.619294	0.921794639
PGB_CJS2241_TGCAT_CGATGT	NTS_CJS2229_TGCAT_ATCACG	15.99685	-61.64636	15.989334	-61.619294	0.917332003
NTS_CJS2220_AACCA_ATCACG	NTS_CJS2230_ACGGT_ATCACG	15.989334	-61.619294	15.989334	-61.619294	0.924368982
NTS_CJS2222_AAGGA_ATCACG	NTS_CJS2230_ACGGT_ATCACG	15.989334	-61.619294	15.989334	-61.619294	0.925106787
NTS_CJS2225_GGTTG_ATCACG	NTS_CJS2230_ACGGT_ATCACG	15.989334	-61.619294	15.989334	-61.619294	0.92374116
NTS_CJS2226_AATTA_ATCACG	NTS_CJS2230_ACGGT_ATCACG	15.989334	-61.619294	15.989334	-61.619294	0.924035419
NTS_CJS2227_TCGAT_ATCACG	NTS_CJS2230_ACGGT_ATCACG	15.989334	-61.619294	15.989334	-61.619294	0.9235758
NTS_CJS2228_ACACA_ATCACG	NTS_CJS2230_ACGGT_ATCACG	15.989334	-61.619294	15.989334	-61.619294	0.923704604
NTS_CJS2229_TGCAT_ATCACG	NTS_CJS2230_ACGGT_ATCACG	15.989334	-61.619294	15.989334	-61.619294	0.922774591
NTS_CJS2231_AGCTA_ATCACG	NTS_CJS2230_ACGGT_ATCACG	15.989334	-61.619294	15.989334	-61.619294	0.92352959
BLF_CJS2252_ACACA_TTAGGC	NTS_CJS2230_ACGGT_ATCACG	16.02635	-61.72689	15.989334	-61.619294	0.916255696
BLF_CJS2253_TGCAT_TTAGGC	NTS_CJS2230_ACGGT_ATCACG	16.02635	-61.72689	15.989334	-61.619294	0.916603416
BLF_CJS2254_ACGGT_TTAGGC	NTS_CJS2230_ACGGT_ATCACG	16.02635	-61.72689	15.989334	-61.619294	0.918261141
BLF_CJS2255_AGCTA_TTAGGC	NTS_CJS2230_ACGGT_ATCACG	16.02635	-61.72689	15.989334	-61.619294	0.916843497
BLF_CJS2256_CAACC_TTAGGC	NTS_CJS2230_ACGGT_ATCACG	16.02635	-61.72689	15.989334	-61.619294	0.915400701
BLF_CJS2257_CGATC_TTAGGC	NTS_CJS2230_ACGGT_ATCACG	16.02635	-61.72689	15.989334	-61.619294	0.91993167
BLF_CJS2258_AACCA_TGACCA	NTS_CJS2230_ACGGT_ATCACG	16.02635	-61.72689	15.989334	-61.619294	0.918538592
BLF_CJS2260_AAGGA_TGACCA	NTS_CJS2230_ACGGT_ATCACG	16.02635	-61.72689	15.989334	-61.619294	0.918000589
BLF_CJS2261_GGTTG_TGACCA	NTS_CJS2230_ACGGT_ATCACG	16.02635	-61.72689	15.989334	-61.619294	0.919064102
SBO_CJS0393_ACACA_TGACCA	NTS_CJS2230_ACGGT_ATCACG	16.116709	-61.771966	15.989334	-61.619294	0.90984606
SBO_CJS0394_TGCAT_TGACCA	NTS_CJS2230_ACGGT_ATCACG	16.116709	-61.771966	15.989334	-61.619294	0.909825833
SBO_CJS0395_ACGGT_TGACCA	NTS_CJS2230_ACGGT_ATCACG	16.116709	-61.771966	15.989334	-61.619294	0.911913757
SBO_CJS0396_AGCTA_TGACCA	NTS_CJS2230_ACGGT_ATCACG	16.116709	-61.771966	15.989334	-61.619294	0.906649073
SBO_CJS0397_CAACC_TGACCA	NTS_CJS2230_ACGGT_ATCACG	16.116709	-61.771966	15.989334	-61.619294	0.910016822
SBO_CJS0398_CGATC_TGACCA	NTS_CJS2230_ACGGT_ATCACG	16.116709	-61.771966	15.989334	-61.619294	0.906881916
CAP_CEJ021_GCATG_ATCACG	NTS_CJS2230_ACGGT_ATCACG	16.058325	-61.565645	15.989334	-61.619294	0.91875117
CAP_CEJ035_AGCTA_ATCACG	NTS_CJS2230_ACGGT_ATCACG	16.058325	-61.565645	15.989334	-61.619294	0.917111327
CAP_CEJ036_ACACA_ATCACG	NTS_CJS2230_ACGGT_ATCACG	16.058325	-61.565645	15.989334	-61.619294	0.918487319
CAP_CEJ037_AATTA_ATCACG	NTS_CJS2230_ACGGT_ATCACG	16.058325	-61.565645	15.989334	-61.619294	0.918646442
CAP_CEJ039_ACGGT_ATCACG	NTS_CJS2230_ACGGT_ATCACG	16.058325	-61.565645	15.989334	-61.619294	0.919835591
CAP_CEJ040_GCATG_CGATGT	NTS_CJS2230_ACGGT_ATCACG	16.058325	-61.565645	15.989334	-61.619294	0.918437174
CAP_CEJ041_AACCA_CGATGT	NTS_CJS2230_ACGGT_ATCACG	16.058325	-61.565645	15.989334	-61.619294	0.917799627
DSH_CJS251_AATTA_CGATGT	NTS_CJS2230_ACGGT_ATCACG	16.31102	-61.787952	15.989334	-61.619294	0.898627308
DSH_CJS252_ACACA_TTAGGC	NTS_CJS2230_ACGGT_ATCACG	16.31102	-61.787952	15.989334	-61.619294	0.906639807
DSS_CJS441_TGCAT_TTAGGC	NTS_CJS2230_ACGGT_ATCACG	16.295782	-61.790836	15.989334	-61.619294	0.902316921
DSS_CJS442_CGATC_TGACCA	NTS_CJS2230_ACGGT_ATCACG	16.295782	-61.790836	15.989334	-61.619294	0.903128836
DSS_CJS444_GCATG_CGATGT	NTS_CJS2230_ACGGT_ATCACG	16.295782	-61.790836	15.989334	-61.619294	0.905708049
DSS_CJS446_GGTTG_TGACCA	NTS_CJS2230_ACGGT_ATCACG	16.295782	-61.790836	15.989334	-61.619294	0.90591246
DSS_CJS447_AATTA_ATCACG	NTS_CJS2230_ACGGT_ATCACG	16.295782	-61.790836	15.989334	-61.619294	0.903443363
DSS_CJS448_AACCA_ATCACG	NTS_CJS2230_ACGGT_ATCACG	16.295782	-61.790836	15.989334	-61.619294	0.903344022
FRY_CJS449_CAACC_TTAGGC	NTS_CJS2230_ACGGT_ATCACG	16.276983	-61.801793	15.989334	-61.619294	0.900416772
FRY_CJS450_AATTA_TTAGGC	NTS_CJS2230_ACGGT_ATCACG	16.276983	-61.801793	15.989334	-61.619294	0.901293502
FRY_CJS451_CAACC_ATCACG	NTS_CJS2230_ACGGT_ATCACG	16.276983	-61.801793	15.989334	-61.619294	0.904222973
FRY_CJS453_AACCA_CGATGT	NTS_CJS2230_ACGGT_ATCACG	16.276983	-61.801793	15.989334	-61.619294	0.899868308
FRY_CJS454_AACCA_TTAGGC	NTS_CJS2230_ACGGT_ATCACG	16.276983	-61.801793	15.989334	-61.619294	0.902858535
FRY_CJS455_CGATC_CGATGT	NTS_CJS2230_ACGGT_ATCACG	16.276983	-61.801793	15.989334	-61.619294	0.902055087
FRY_CJS456_GCATG_TGACCA	NTS_CJS2230_ACGGT_ATCACG	16.276983	-61.801793	15.989334	-61.619294	0.908840292
FRY_CJS458_AACCA_TGACCA	NTS_CJS2230_ACGGT_ATCACG	16.276983	-61.801793	15.989334	-61.619294	0.900934638
FRY_CJS459_GGTTG_CGATGT	NTS_CJS2230_ACGGT_ATCACG	16.276983	-61.801793	15.989334	-61.619294	0.904756123
SFY_CJS0460_AATTA_CGATGT	NTS_CJS2230_ACGGT_ATCACG	16.253594	-61.79624	15.989334	-61.619294	0.899277602
SFY_CJS0461_TCGAT_CGATGT	NTS_CJS2230_ACGGT_ATCACG	16.253594	-61.79624	15.989334	-61.619294	0.904801357
SFY_CJS0462_ACACA_CGATGT	NTS_CJS2230_ACGGT_ATCACG	16.253594	-61.79624	15.989334	-61.619294	0.901205824
SFY_CJS0463_TGCAT_CGATGT	NTS_CJS2230_ACGGT_ATCACG	16.253594	-61.79624	15.989334	-61.619294	0.907634087
SFY_CJS0464_ACGGT_CGATGT	NTS_CJS2230_ACGGT_ATCACG	16.253594	-61.79624	15.989334	-61.619294	0.902121345
SFY_CJS0465_AGCTA_CGATGT	NTS_CJS2230_ACGGT_ATCACG	16.253594	-61.79624	15.989334	-61.619294	0.900146267
SFY_CJS0466_CAACC_CGATGT	NTS_CJS2230_ACGGT_ATCACG	16.253594	-61.79624	15.989334	-61.619294	0.9053691
SFY_CJS0467_CGATC_CGATGT	NTS_CJS2230_ACGGT_ATCACG	16.253594	-61.79624	15.989334	-61.619294	0.899362576
LGA_CJS388_ACGGT_ATCACG	NTS_CJS2230_ACGGT_ATCACG	16.322066	-61.788142	15.989334	-61.619294	0.904171227
LGA_CJS389_AAGGA_TTAGGC	NTS_CJS2230_ACGGT_ATCACG	16.322066	-61.788142	15.989334	-61.619294	0.90092102
LGA_CJS390_AGCTA_ATCACG	NTS_CJS2230_ACGGT_ATCACG	16.322066	-61.788142	15.989334	-61.619294	0.901647406
LGA_CJS391_TGCAT_TGACCA	NTS_CJS2230_ACGGT_ATCACG	16.322066	-61.788142	15.989334	-61.619294	0.909236918
SRG_CJS2066_CAACC_TGACCA	NTS_CJS2230_ACGGT_ATCACG	16.1234	-61.5752	15.989334	-61.619294	0.908099073
SRG_CJS2067_GGTTG_TGACCA	NTS_CJS2230_ACGGT_ATCACG	16.1234	-61.5752	15.989334	-61.619294	0.9109445
SRG_CJS2068_AAGGA_TGACCA	NTS_CJS2230_ACGGT_ATCACG	16.1234	-61.5752	15.989334	-61.619294	0.917390561
SRG_CJS2069_AGCTA_TGACCA	NTS_CJS2230_ACGGT_ATCACG	16.1234	-61.5752	15.989334	-61.619294	0.909810127
SRG_CJS2072_ACACA_TGACCA	NTS_CJS2230_ACGGT_ATCACG	16.1234	-61.5752	15.989334	-61.619294	0.912154973
SRG_CJS2073_AATTA_TGACCA	NTS_CJS2230_ACGGT_ATCACG	16.1234	-61.5752	15.989334	-61.619294	0.912340187
SRG_CJS2074_ACGGT_TGACCA	NTS_CJS2230_ACGGT_ATCACG	16.1234	-61.5752	15.989334	-61.619294	0.913552989
NGB_CJS2242_ACGGT_CGATGT	NTS_CJS2230_ACGGT_ATCACG	16.00621	-61.69162	15.989334	-61.619294	0.924422132
NGB_CJS2243_AGCTA_CGATGT	NTS_CJS2230_ACGGT_ATCACG	16.00621	-61.69162	15.989334	-61.619294	0.919818755
NGB_CJS2244_CAACC_CGATGT	NTS_CJS2230_ACGGT_ATCACG	16.00621	-61.69162	15.989334	-61.619294	0.922359683
NGB_CJS2245_CGATC_CGATGT	NTS_CJS2230_ACGGT_ATCACG	16.00621	-61.69162	15.989334	-61.619294	0.921476205
NGB_CJS2246_AACCA_TTAGGC	NTS_CJS2230_ACGGT_ATCACG	16.00621	-61.69162	15.989334	-61.619294	0.92084375
NGB_CJS2248_AAGGA_TTAGGC	NTS_CJS2230_ACGGT_ATCACG	16.00621	-61.69162	15.989334	-61.619294	0.921221616
NGB_CJS2249_GGTTG_TTAGGC	NTS_CJS2230_ACGGT_ATCACG	16.00621	-61.69162	15.989334	-61.619294	0.919307192
NGB_CJS2250_AATTA_TTAGGC	NTS_CJS2230_ACGGT_ATCACG	16.00621	-61.69162	15.989334	-61.619294	0.919861732
NGB_CJS2251_TCGAT_TTAGGC	NTS_CJS2230_ACGGT_ATCACG	16.00621	-61.69162	15.989334	-61.619294	0.919647387
LMN_CJS221_TCGAT_TGACCA	NTS_CJS2230_ACGGT_ATCACG	16.262301	-61.645433	15.989334	-61.619294	0.903991741
LMN_CJS222_ACGGT_TGACCA	NTS_CJS2230_ACGGT_ATCACG	16.262301	-61.645433	15.989334	-61.619294	0.903205531
LMN_CJS223_TCGAT_TTAGGC	NTS_CJS2230_ACGGT_ATCACG	16.262301	-61.645433	15.989334	-61.619294	0.899355433
LMN_CJS376_ACACA_CGATGT	NTS_CJS2230_ACGGT_ATCACG	16.262301	-61.645433	15.989334	-61.619294	0.902039564
LMN_CJS377_AGCTA_TGACCA	NTS_CJS2230_ACGGT_ATCACG	16.262301	-61.645433	15.989334	-61.619294	0.899018256
LMN_CJS378_CGATC_ATCACG	NTS_CJS2230_ACGGT_ATCACG	16.262301	-61.645433	15.989334	-61.619294	0.899930085
LMN_CJS380_TCGAT_ATCACG	NTS_CJS2230_ACGGT_ATCACG	16.262301	-61.645433	15.989334	-61.619294	0.899211592
LMN_CJS381_ACGGT_TTAGGC	NTS_CJS2230_ACGGT_ATCACG	16.262301	-61.645433	15.989334	-61.619294	0.901890581
LMN_CJS382_AGCTA_TTAGGC	NTS_CJS2230_ACGGT_ATCACG	16.262301	-61.645433	15.989334	-61.619294	0.90134304
ALT_CJS0126_ACGGT_ATCACG	NTS_CJS2230_ACGGT_ATCACG	16.186455	-61.77876	15.989334	-61.619294	0.907984109
ALT_CJS0189_TCGAT_CGATGT	NTS_CJS2230_ACGGT_ATCACG	16.186455	-61.77876	15.989334	-61.619294	0.906255719
ALT_CJS0190_ACACA_CGATGT	NTS_CJS2230_ACGGT_ATCACG	16.186455	-61.77876	15.989334	-61.619294	0.903720746
ALT_CJS0191_TGCAT_CGATGT	NTS_CJS2230_ACGGT_ATCACG	16.186455	-61.77876	15.989334	-61.619294	0.90294717
ALT_CJS0524_AAGGA_TGACCA	NTS_CJS2230_ACGGT_ATCACG	16.179863	-61.752351	15.989334	-61.619294	0.904307345
ALT_CJS0525_GGTTG_TGACCA	NTS_CJS2230_ACGGT_ATCACG	16.179863	-61.752351	15.989334	-61.619294	0.903932897
ALT_CJS0526_AATTA_TGACCA	NTS_CJS2230_ACGGT_ATCACG	16.179863	-61.752351	15.989334	-61.619294	0.904130388
ALT_CJS0527_TCGAT_TGACCA	NTS_CJS2230_ACGGT_ATCACG	16.179863	-61.752351	15.989334	-61.619294	0.904709681
ALT_CJS0528_ACACA_TGACCA	NTS_CJS2230_ACGGT_ATCACG	16.179863	-61.752351	15.989334	-61.619294	0.903250798
ALT_CJS0529_TGCAT_TGACCA	NTS_CJS2230_ACGGT_ATCACG	16.179863	-61.752351	15.989334	-61.619294	0.904093354
ALT_CJS0530_ACGGT_TGACCA	NTS_CJS2230_ACGGT_ATCACG	16.179863	-61.752351	15.989334	-61.619294	0.905485284
ALT_CJS0531_AGCTA_TGACCA	NTS_CJS2230_ACGGT_ATCACG	16.179863	-61.752351	15.989334	-61.619294	0.903511172
ALT_CJS0532_CAACC_TGACCA	NTS_CJS2230_ACGGT_ATCACG	16.179863	-61.752351	15.989334	-61.619294	0.903565665
ALT_CJS0533_CGATC_TGACCA	NTS_CJS2230_ACGGT_ATCACG	16.179863	-61.752351	15.989334	-61.619294	0.903501567
ALT_CJS0180_AGCTA_ATCACG	NTS_CJS2230_ACGGT_ATCACG	16.186455	-61.77876	15.989334	-61.619294	0.903645656
ALT_CJS0181_CAACC_ATCACG	NTS_CJS2230_ACGGT_ATCACG	16.181451	-61.737464	15.989334	-61.619294	0.906952683
ALT_CJS0182_CGATC_ATCACG	NTS_CJS2230_ACGGT_ATCACG	16.181451	-61.737464	15.989334	-61.619294	0.904226619
ALT_CJS0186_AAGGA_CGATGT	NTS_CJS2230_ACGGT_ATCACG	16.181451	-61.737464	15.989334	-61.619294	0.902590689
ALT_CJS0187_GGTTG_CGATGT	NTS_CJS2230_ACGGT_ATCACG	16.181451	-61.737464	15.989334	-61.619294	0.903722936
ALT_CJS0188_AATTA_CGATGT	NTS_CJS2230_ACGGT_ATCACG	16.181451	-61.737464	15.989334	-61.619294	0.903574042
NMT_CJS0477_ACACA_TTAGGC	NTS_CJS2230_ACGGT_ATCACG	16.200652	-61.780405	15.989334	-61.619294	0.902634698
NMT_CJS0478_TGCAT_TTAGGC	NTS_CJS2230_ACGGT_ATCACG	16.200652	-61.780405	15.989334	-61.619294	0.905196266
NMT_CJS0479_ACGGT_TTAGGC	NTS_CJS2230_ACGGT_ATCACG	16.200652	-61.780405	15.989334	-61.619294	0.905947761
NMT_CJS0480_AGCTA_TTAGGC	NTS_CJS2230_ACGGT_ATCACG	16.200652	-61.780405	15.989334	-61.619294	0.902040692
NMT_CJS0481_CAACC_TTAGGC	NTS_CJS2230_ACGGT_ATCACG	16.200652	-61.780405	15.989334	-61.619294	0.903117089
MGT_CJS2263_AATTA_TGACCA	NTS_CJS2230_ACGGT_ATCACG	16.08348	-61.76092	15.989334	-61.619294	0.912556814
MGT_CJS2264_TCGAT_TGACCA	NTS_CJS2230_ACGGT_ATCACG	16.08348	-61.76092	15.989334	-61.619294	0.911131806
MGT_CJS2265_ACACA_TGACCA	NTS_CJS2230_ACGGT_ATCACG	16.08348	-61.76092	15.989334	-61.619294	0.908634376
MGT_CJS2266_TGCAT_TGACCA	NTS_CJS2230_ACGGT_ATCACG	16.08348	-61.76092	15.989334	-61.619294	0.91066742
MGT_CJS2267_ACGGT_TGACCA	NTS_CJS2230_ACGGT_ATCACG	16.08348	-61.76092	15.989334	-61.619294	0.913701375
MGT_CJS2268_AGCTA_TGACCA	NTS_CJS2230_ACGGT_ATCACG	16.08348	-61.76092	15.989334	-61.619294	0.911004239
MGT_CJS2270_CAACC_TGACCA	NTS_CJS2230_ACGGT_ATCACG	16.08348	-61.76092	15.989334	-61.619294	0.911616328
MGT_CJS2271_CGATC_TGACCA	NTS_CJS2230_ACGGT_ATCACG	16.08348	-61.76092	15.989334	-61.619294	0.911319323
PPB_CEJ092_TGCAT_CGATGT	NTS_CJS2230_ACGGT_ATCACG	16.195	-61.589811	15.989334	-61.619294	0.910435213
PPB_CEJ093_CAACC_CGATGT	NTS_CJS2230_ACGGT_ATCACG	16.195	-61.589811	15.989334	-61.619294	0.908799898
PPB_CEJ094_GGTTG_CGATGT	NTS_CJS2230_ACGGT_ATCACG	16.195	-61.589811	15.989334	-61.619294	0.915154687
PDC_CJS2034_ACGGT_CGATGT	NTS_CJS2230_ACGGT_ATCACG	16.3535	-61.7553	15.989334	-61.619294	0.90216363
PDC_CJS2035_CAACC_CGATGT	NTS_CJS2230_ACGGT_ATCACG	16.3535	-61.7553	15.989334	-61.619294	0.901464391
PDC_CJS2036_CGATC_TTAGGC	NTS_CJS2230_ACGGT_ATCACG	16.3535	-61.7553	15.989334	-61.619294	0.901544519
PDC_CJS2037_CAACC_TGACCA	NTS_CJS2230_ACGGT_ATCACG	16.3535	-61.7553	15.989334	-61.619294	0.901049982
PDC_CJS2038_ACACA_ATCACG	NTS_CJS2230_ACGGT_ATCACG	16.3535	-61.7553	15.989334	-61.619294	0.903790087
PDC_CJS2039_AAGGA_CGATGT	NTS_CJS2230_ACGGT_ATCACG	16.3535	-61.7553	15.989334	-61.619294	0.902864926
PDC_CJS2042_AATTA_TGACCA	NTS_CJS2230_ACGGT_ATCACG	16.3535	-61.7553	15.989334	-61.619294	0.900022196
PDC_CJS246_AGCTA_CGATGT	NTS_CJS2230_ACGGT_ATCACG	16.3535	-61.7553	15.989334	-61.619294	0.89855857
PDC_CJS280_ACACA_TGACCA	NTS_CJS2230_ACGGT_ATCACG	16.3535	-61.7553	15.989334	-61.619294	0.904566239
PDC_CJS285_AAGGA_ATCACG	NTS_CJS2230_ACGGT_ATCACG	16.3535	-61.7553	15.989334	-61.619294	0.900328387
PIG_CEJ0048_CGATC_TTAGGC	NTS_CJS2230_ACGGT_ATCACG	16.150427	-61.774777	15.989334	-61.619294	0.904926587
PIG_CEJ0049_AACCA_TGACCA	NTS_CJS2230_ACGGT_ATCACG	16.150427	-61.774777	15.989334	-61.619294	0.908041947
PIG_CEJ0051_AAGGA_TGACCA	NTS_CJS2230_ACGGT_ATCACG	16.150427	-61.774777	15.989334	-61.619294	0.904430035
PIG_CEJ0052_GGTTG_TGACCA	NTS_CJS2230_ACGGT_ATCACG	16.150427	-61.774777	15.989334	-61.619294	0.902999333
PIG_CEJ0053_AATTA_TGACCA	NTS_CJS2230_ACGGT_ATCACG	16.150427	-61.774777	15.989334	-61.619294	0.903548984
PIG_CEJ0054_TCGAT_TGACCA	NTS_CJS2230_ACGGT_ATCACG	16.150427	-61.774777	15.989334	-61.619294	0.904418477
PNE_CJS0470_AACCA_TTAGGC	NTS_CJS2230_ACGGT_ATCACG	16.223051	-61.78065	15.989334	-61.619294	0.906394107
PNE_CJS0473_AAGGA_TTAGGC	NTS_CJS2230_ACGGT_ATCACG	16.223051	-61.78065	15.989334	-61.619294	0.902371626
PNE_CJS0474_GGTTG_TTAGGC	NTS_CJS2230_ACGGT_ATCACG	16.223051	-61.78065	15.989334	-61.619294	0.900079049
PNE_CJS0475_AATTA_TTAGGC	NTS_CJS2230_ACGGT_ATCACG	16.223051	-61.78065	15.989334	-61.619294	0.900640928
PNE_CJS0476_TCGAT_TTAGGC	NTS_CJS2230_ACGGT_ATCACG	16.223051	-61.78065	15.989334	-61.619294	0.902583948
PDV_CJS1978_GCATG_TGACCA	NTS_CJS2230_ACGGT_ATCACG	16.168954	-61.585614	15.989334	-61.619294	0.905998526
PDV_CJS1979_AACCA_TGACCA	NTS_CJS2230_ACGGT_ATCACG	16.168954	-61.585614	15.989334	-61.619294	0.90726166
PDV_CJS1980_CGATC_TGACCA	NTS_CJS2230_ACGGT_ATCACG	16.168954	-61.585614	15.989334	-61.619294	0.908481142
PDV_CJS1982_TCGAT_TGACCA	NTS_CJS2230_ACGGT_ATCACG	16.168954	-61.585614	15.989334	-61.619294	0.906127527
AmaS_CJS0484_AATTA_TTAGGC	NTS_CJS2230_ACGGT_ATCACG	16.032595	-61.681713	15.989334	-61.619294	0.920393397
AmaS_CJS0486_TCGAT_TTAGGC	NTS_CJS2230_ACGGT_ATCACG	16.032595	-61.681713	15.989334	-61.619294	0.919987225
AmaS_CJS0487_ACACA_TTAGGC	NTS_CJS2230_ACGGT_ATCACG	16.032595	-61.681713	15.989334	-61.619294	0.918845547
AmaS_CJS0495_TGCAT_TTAGGC	NTS_CJS2230_ACGGT_ATCACG	16.032595	-61.681713	15.989334	-61.619294	0.916923504
AmaS_CJS0502_AACCA_TGACCA	NTS_CJS2230_ACGGT_ATCACG	16.032595	-61.681713	15.989334	-61.619294	0.918056275
STM_CEJ028_AACCA_ATCACG	NTS_CJS2230_ACGGT_ATCACG	16.087515	-61.563462	15.989334	-61.619294	0.918039526
STM_CEJ029_CGATC_ATCACG	NTS_CJS2230_ACGGT_ATCACG	16.087515	-61.563462	15.989334	-61.619294	0.91614135
STM_CEJ030_TCGAT_ATCACG	NTS_CJS2230_ACGGT_ATCACG	16.087515	-61.563462	15.989334	-61.619294	0.919043854
STM_CEJ031_TGCAT_ATCACG	NTS_CJS2230_ACGGT_ATCACG	16.087515	-61.563462	15.989334	-61.619294	0.917131172
STM_CEJ032_CAACC_ATCACG	NTS_CJS2230_ACGGT_ATCACG	16.087515	-61.563462	15.989334	-61.619294	0.920238601
STM_CEJ033_GGTTG_ATCACG	NTS_CJS2230_ACGGT_ATCACG	16.087515	-61.563462	15.989334	-61.619294	0.920558601
STM_CEJ034_AAGGA_ATCACG	NTS_CJS2230_ACGGT_ATCACG	16.087515	-61.563462	15.989334	-61.619294	0.918569
SSR_CJS383_GGTTG_ATCACG	NTS_CJS2230_ACGGT_ATCACG	16.314312	-61.693776	15.989334	-61.619294	0.900042471
SSR_CJS384_TGCAT_CGATGT	NTS_CJS2230_ACGGT_ATCACG	16.314312	-61.693776	15.989334	-61.619294	0.899656556
SSR_CJS385_AAGGA_TGACCA	NTS_CJS2230_ACGGT_ATCACG	16.314312	-61.693776	15.989334	-61.619294	0.902556462
SSR_CJS386_GCATG_TTAGGC	NTS_CJS2230_ACGGT_ATCACG	16.314312	-61.693776	15.989334	-61.619294	0.905117205
PGB_CJS2232_CAACC_ATCACG	NTS_CJS2230_ACGGT_ATCACG	15.99685	-61.64636	15.989334	-61.619294	0.923728042
PGB_CJS2233_CGATC_ATCACG	NTS_CJS2230_ACGGT_ATCACG	15.99685	-61.64636	15.989334	-61.619294	0.922199327
PGB_CJS2234_AACCA_CGATGT	NTS_CJS2230_ACGGT_ATCACG	15.99685	-61.64636	15.989334	-61.619294	0.921793124
PGB_CJS2236_AAGGA_CGATGT	NTS_CJS2230_ACGGT_ATCACG	15.99685	-61.64636	15.989334	-61.619294	0.923373743
PGB_CJS2237_GGTTG_CGATGT	NTS_CJS2230_ACGGT_ATCACG	15.99685	-61.64636	15.989334	-61.619294	0.922827241
PGB_CJS2238_AATTA_CGATGT	NTS_CJS2230_ACGGT_ATCACG	15.99685	-61.64636	15.989334	-61.619294	0.920528492
PGB_CJS2239_TCGAT_CGATGT	NTS_CJS2230_ACGGT_ATCACG	15.99685	-61.64636	15.989334	-61.619294	0.923622286
PGB_CJS2240_ACACA_CGATGT	NTS_CJS2230_ACGGT_ATCACG	15.99685	-61.64636	15.989334	-61.619294	0.923413998
PGB_CJS2241_TGCAT_CGATGT	NTS_CJS2230_ACGGT_ATCACG	15.99685	-61.64636	15.989334	-61.619294	0.91912411
NTS_CJS2220_AACCA_ATCACG	NTS_CJS2231_AGCTA_ATCACG	15.989334	-61.619294	15.989334	-61.619294	0.92293934
NTS_CJS2222_AAGGA_ATCACG	NTS_CJS2231_AGCTA_ATCACG	15.989334	-61.619294	15.989334	-61.619294	0.923471643
NTS_CJS2225_GGTTG_ATCACG	NTS_CJS2231_AGCTA_ATCACG	15.989334	-61.619294	15.989334	-61.619294	0.921619085
NTS_CJS2226_AATTA_ATCACG	NTS_CJS2231_AGCTA_ATCACG	15.989334	-61.619294	15.989334	-61.619294	0.9227103
NTS_CJS2227_TCGAT_ATCACG	NTS_CJS2231_AGCTA_ATCACG	15.989334	-61.619294	15.989334	-61.619294	0.922794341
NTS_CJS2228_ACACA_ATCACG	NTS_CJS2231_AGCTA_ATCACG	15.989334	-61.619294	15.989334	-61.619294	0.922787879
NTS_CJS2229_TGCAT_ATCACG	NTS_CJS2231_AGCTA_ATCACG	15.989334	-61.619294	15.989334	-61.619294	0.922767303
NTS_CJS2230_ACGGT_ATCACG	NTS_CJS2231_AGCTA_ATCACG	15.989334	-61.619294	15.989334	-61.619294	0.92352959
BLF_CJS2252_ACACA_TTAGGC	NTS_CJS2231_AGCTA_ATCACG	16.02635	-61.72689	15.989334	-61.619294	0.91601295
BLF_CJS2253_TGCAT_TTAGGC	NTS_CJS2231_AGCTA_ATCACG	16.02635	-61.72689	15.989334	-61.619294	0.915307957
BLF_CJS2254_ACGGT_TTAGGC	NTS_CJS2231_AGCTA_ATCACG	16.02635	-61.72689	15.989334	-61.619294	0.916016657
BLF_CJS2255_AGCTA_TTAGGC	NTS_CJS2231_AGCTA_ATCACG	16.02635	-61.72689	15.989334	-61.619294	0.916066227
BLF_CJS2256_CAACC_TTAGGC	NTS_CJS2231_AGCTA_ATCACG	16.02635	-61.72689	15.989334	-61.619294	0.915158579
BLF_CJS2257_CGATC_TTAGGC	NTS_CJS2231_AGCTA_ATCACG	16.02635	-61.72689	15.989334	-61.619294	0.918569777
BLF_CJS2258_AACCA_TGACCA	NTS_CJS2231_AGCTA_ATCACG	16.02635	-61.72689	15.989334	-61.619294	0.916186758
BLF_CJS2260_AAGGA_TGACCA	NTS_CJS2231_AGCTA_ATCACG	16.02635	-61.72689	15.989334	-61.619294	0.917740515
BLF_CJS2261_GGTTG_TGACCA	NTS_CJS2231_AGCTA_ATCACG	16.02635	-61.72689	15.989334	-61.619294	0.917711012
SBO_CJS0393_ACACA_TGACCA	NTS_CJS2231_AGCTA_ATCACG	16.116709	-61.771966	15.989334	-61.619294	0.90761679
SBO_CJS0394_TGCAT_TGACCA	NTS_CJS2231_AGCTA_ATCACG	16.116709	-61.771966	15.989334	-61.619294	0.910073471
SBO_CJS0395_ACGGT_TGACCA	NTS_CJS2231_AGCTA_ATCACG	16.116709	-61.771966	15.989334	-61.619294	0.909639477
SBO_CJS0396_AGCTA_TGACCA	NTS_CJS2231_AGCTA_ATCACG	16.116709	-61.771966	15.989334	-61.619294	0.905886089
SBO_CJS0397_CAACC_TGACCA	NTS_CJS2231_AGCTA_ATCACG	16.116709	-61.771966	15.989334	-61.619294	0.908715275
SBO_CJS0398_CGATC_TGACCA	NTS_CJS2231_AGCTA_ATCACG	16.116709	-61.771966	15.989334	-61.619294	0.906267005
CAP_CEJ021_GCATG_ATCACG	NTS_CJS2231_AGCTA_ATCACG	16.058325	-61.565645	15.989334	-61.619294	0.919252534
CAP_CEJ035_AGCTA_ATCACG	NTS_CJS2231_AGCTA_ATCACG	16.058325	-61.565645	15.989334	-61.619294	0.915492958
CAP_CEJ036_ACACA_ATCACG	NTS_CJS2231_AGCTA_ATCACG	16.058325	-61.565645	15.989334	-61.619294	0.9147384
CAP_CEJ037_AATTA_ATCACG	NTS_CJS2231_AGCTA_ATCACG	16.058325	-61.565645	15.989334	-61.619294	0.91829698
CAP_CEJ039_ACGGT_ATCACG	NTS_CJS2231_AGCTA_ATCACG	16.058325	-61.565645	15.989334	-61.619294	0.918285576
CAP_CEJ040_GCATG_CGATGT	NTS_CJS2231_AGCTA_ATCACG	16.058325	-61.565645	15.989334	-61.619294	0.915738184
CAP_CEJ041_AACCA_CGATGT	NTS_CJS2231_AGCTA_ATCACG	16.058325	-61.565645	15.989334	-61.619294	0.917376318
DSH_CJS251_AATTA_CGATGT	NTS_CJS2231_AGCTA_ATCACG	16.31102	-61.787952	15.989334	-61.619294	0.898546115
DSH_CJS252_ACACA_TTAGGC	NTS_CJS2231_AGCTA_ATCACG	16.31102	-61.787952	15.989334	-61.619294	0.906337417
DSS_CJS441_TGCAT_TTAGGC	NTS_CJS2231_AGCTA_ATCACG	16.295782	-61.790836	15.989334	-61.619294	0.902009438
DSS_CJS442_CGATC_TGACCA	NTS_CJS2231_AGCTA_ATCACG	16.295782	-61.790836	15.989334	-61.619294	0.901842898
DSS_CJS444_GCATG_CGATGT	NTS_CJS2231_AGCTA_ATCACG	16.295782	-61.790836	15.989334	-61.619294	0.905085224
DSS_CJS446_GGTTG_TGACCA	NTS_CJS2231_AGCTA_ATCACG	16.295782	-61.790836	15.989334	-61.619294	0.905023217
DSS_CJS447_AATTA_ATCACG	NTS_CJS2231_AGCTA_ATCACG	16.295782	-61.790836	15.989334	-61.619294	0.902027435
DSS_CJS448_AACCA_ATCACG	NTS_CJS2231_AGCTA_ATCACG	16.295782	-61.790836	15.989334	-61.619294	0.901242274
FRY_CJS449_CAACC_TTAGGC	NTS_CJS2231_AGCTA_ATCACG	16.276983	-61.801793	15.989334	-61.619294	0.899080547
FRY_CJS450_AATTA_TTAGGC	NTS_CJS2231_AGCTA_ATCACG	16.276983	-61.801793	15.989334	-61.619294	0.898906936
FRY_CJS451_CAACC_ATCACG	NTS_CJS2231_AGCTA_ATCACG	16.276983	-61.801793	15.989334	-61.619294	0.903019816
FRY_CJS453_AACCA_CGATGT	NTS_CJS2231_AGCTA_ATCACG	16.276983	-61.801793	15.989334	-61.619294	0.897313797
FRY_CJS454_AACCA_TTAGGC	NTS_CJS2231_AGCTA_ATCACG	16.276983	-61.801793	15.989334	-61.619294	0.902258721
FRY_CJS455_CGATC_CGATGT	NTS_CJS2231_AGCTA_ATCACG	16.276983	-61.801793	15.989334	-61.619294	0.900325802
FRY_CJS456_GCATG_TGACCA	NTS_CJS2231_AGCTA_ATCACG	16.276983	-61.801793	15.989334	-61.619294	0.908295999
FRY_CJS458_AACCA_TGACCA	NTS_CJS2231_AGCTA_ATCACG	16.276983	-61.801793	15.989334	-61.619294	0.901213851
FRY_CJS459_GGTTG_CGATGT	NTS_CJS2231_AGCTA_ATCACG	16.276983	-61.801793	15.989334	-61.619294	0.903429384
SFY_CJS0460_AATTA_CGATGT	NTS_CJS2231_AGCTA_ATCACG	16.253594	-61.79624	15.989334	-61.619294	0.897378344
SFY_CJS0461_TCGAT_CGATGT	NTS_CJS2231_AGCTA_ATCACG	16.253594	-61.79624	15.989334	-61.619294	0.904092021
SFY_CJS0462_ACACA_CGATGT	NTS_CJS2231_AGCTA_ATCACG	16.253594	-61.79624	15.989334	-61.619294	0.899840272
SFY_CJS0463_TGCAT_CGATGT	NTS_CJS2231_AGCTA_ATCACG	16.253594	-61.79624	15.989334	-61.619294	0.906384271
SFY_CJS0464_ACGGT_CGATGT	NTS_CJS2231_AGCTA_ATCACG	16.253594	-61.79624	15.989334	-61.619294	0.901476299
SFY_CJS0465_AGCTA_CGATGT	NTS_CJS2231_AGCTA_ATCACG	16.253594	-61.79624	15.989334	-61.619294	0.899433478
SFY_CJS0466_CAACC_CGATGT	NTS_CJS2231_AGCTA_ATCACG	16.253594	-61.79624	15.989334	-61.619294	0.905067735
SFY_CJS0467_CGATC_CGATGT	NTS_CJS2231_AGCTA_ATCACG	16.253594	-61.79624	15.989334	-61.619294	0.897711325
LGA_CJS388_ACGGT_ATCACG	NTS_CJS2231_AGCTA_ATCACG	16.322066	-61.788142	15.989334	-61.619294	0.902443461
LGA_CJS389_AAGGA_TTAGGC	NTS_CJS2231_AGCTA_ATCACG	16.322066	-61.788142	15.989334	-61.619294	0.899993859
LGA_CJS390_AGCTA_ATCACG	NTS_CJS2231_AGCTA_ATCACG	16.322066	-61.788142	15.989334	-61.619294	0.901290778
LGA_CJS391_TGCAT_TGACCA	NTS_CJS2231_AGCTA_ATCACG	16.322066	-61.788142	15.989334	-61.619294	0.908260465
SRG_CJS2066_CAACC_TGACCA	NTS_CJS2231_AGCTA_ATCACG	16.1234	-61.5752	15.989334	-61.619294	0.907011271
SRG_CJS2067_GGTTG_TGACCA	NTS_CJS2231_AGCTA_ATCACG	16.1234	-61.5752	15.989334	-61.619294	0.909839553
SRG_CJS2068_AAGGA_TGACCA	NTS_CJS2231_AGCTA_ATCACG	16.1234	-61.5752	15.989334	-61.619294	0.915276783
SRG_CJS2069_AGCTA_TGACCA	NTS_CJS2231_AGCTA_ATCACG	16.1234	-61.5752	15.989334	-61.619294	0.908726909
SRG_CJS2072_ACACA_TGACCA	NTS_CJS2231_AGCTA_ATCACG	16.1234	-61.5752	15.989334	-61.619294	0.911363778
SRG_CJS2073_AATTA_TGACCA	NTS_CJS2231_AGCTA_ATCACG	16.1234	-61.5752	15.989334	-61.619294	0.910604651
SRG_CJS2074_ACGGT_TGACCA	NTS_CJS2231_AGCTA_ATCACG	16.1234	-61.5752	15.989334	-61.619294	0.911896918
NGB_CJS2242_ACGGT_CGATGT	NTS_CJS2231_AGCTA_ATCACG	16.00621	-61.69162	15.989334	-61.619294	0.923387463
NGB_CJS2243_AGCTA_CGATGT	NTS_CJS2231_AGCTA_ATCACG	16.00621	-61.69162	15.989334	-61.619294	0.919900272
NGB_CJS2244_CAACC_CGATGT	NTS_CJS2231_AGCTA_ATCACG	16.00621	-61.69162	15.989334	-61.619294	0.919582111
NGB_CJS2245_CGATC_CGATGT	NTS_CJS2231_AGCTA_ATCACG	16.00621	-61.69162	15.989334	-61.619294	0.920899175
NGB_CJS2246_AACCA_TTAGGC	NTS_CJS2231_AGCTA_ATCACG	16.00621	-61.69162	15.989334	-61.619294	0.92057953
NGB_CJS2248_AAGGA_TTAGGC	NTS_CJS2231_AGCTA_ATCACG	16.00621	-61.69162	15.989334	-61.619294	0.919509479
NGB_CJS2249_GGTTG_TTAGGC	NTS_CJS2231_AGCTA_ATCACG	16.00621	-61.69162	15.989334	-61.619294	0.919358839
NGB_CJS2250_AATTA_TTAGGC	NTS_CJS2231_AGCTA_ATCACG	16.00621	-61.69162	15.989334	-61.619294	0.919476662
NGB_CJS2251_TCGAT_TTAGGC	NTS_CJS2231_AGCTA_ATCACG	16.00621	-61.69162	15.989334	-61.619294	0.919523147
LMN_CJS221_TCGAT_TGACCA	NTS_CJS2231_AGCTA_ATCACG	16.262301	-61.645433	15.989334	-61.619294	0.901816341
LMN_CJS222_ACGGT_TGACCA	NTS_CJS2231_AGCTA_ATCACG	16.262301	-61.645433	15.989334	-61.619294	0.901303421
LMN_CJS223_TCGAT_TTAGGC	NTS_CJS2231_AGCTA_ATCACG	16.262301	-61.645433	15.989334	-61.619294	0.897937008
LMN_CJS376_ACACA_CGATGT	NTS_CJS2231_AGCTA_ATCACG	16.262301	-61.645433	15.989334	-61.619294	0.900727762
LMN_CJS377_AGCTA_TGACCA	NTS_CJS2231_AGCTA_ATCACG	16.262301	-61.645433	15.989334	-61.619294	0.898435198
LMN_CJS378_CGATC_ATCACG	NTS_CJS2231_AGCTA_ATCACG	16.262301	-61.645433	15.989334	-61.619294	0.898872488
LMN_CJS380_TCGAT_ATCACG	NTS_CJS2231_AGCTA_ATCACG	16.262301	-61.645433	15.989334	-61.619294	0.898983617
LMN_CJS381_ACGGT_TTAGGC	NTS_CJS2231_AGCTA_ATCACG	16.262301	-61.645433	15.989334	-61.619294	0.900570552
LMN_CJS382_AGCTA_TTAGGC	NTS_CJS2231_AGCTA_ATCACG	16.262301	-61.645433	15.989334	-61.619294	0.901711407
ALT_CJS0126_ACGGT_ATCACG	NTS_CJS2231_AGCTA_ATCACG	16.186455	-61.77876	15.989334	-61.619294	0.907565579
ALT_CJS0189_TCGAT_CGATGT	NTS_CJS2231_AGCTA_ATCACG	16.186455	-61.77876	15.989334	-61.619294	0.905741569
ALT_CJS0190_ACACA_CGATGT	NTS_CJS2231_AGCTA_ATCACG	16.186455	-61.77876	15.989334	-61.619294	0.903260605
ALT_CJS0191_TGCAT_CGATGT	NTS_CJS2231_AGCTA_ATCACG	16.186455	-61.77876	15.989334	-61.619294	0.902411649
ALT_CJS0524_AAGGA_TGACCA	NTS_CJS2231_AGCTA_ATCACG	16.179863	-61.752351	15.989334	-61.619294	0.903508772
ALT_CJS0525_GGTTG_TGACCA	NTS_CJS2231_AGCTA_ATCACG	16.179863	-61.752351	15.989334	-61.619294	0.903264589
ALT_CJS0526_AATTA_TGACCA	NTS_CJS2231_AGCTA_ATCACG	16.179863	-61.752351	15.989334	-61.619294	0.902704373
ALT_CJS0527_TCGAT_TGACCA	NTS_CJS2231_AGCTA_ATCACG	16.179863	-61.752351	15.989334	-61.619294	0.904046541
ALT_CJS0528_ACACA_TGACCA	NTS_CJS2231_AGCTA_ATCACG	16.179863	-61.752351	15.989334	-61.619294	0.902149886
ALT_CJS0529_TGCAT_TGACCA	NTS_CJS2231_AGCTA_ATCACG	16.179863	-61.752351	15.989334	-61.619294	0.901936422
ALT_CJS0530_ACGGT_TGACCA	NTS_CJS2231_AGCTA_ATCACG	16.179863	-61.752351	15.989334	-61.619294	0.904143258
ALT_CJS0531_AGCTA_TGACCA	NTS_CJS2231_AGCTA_ATCACG	16.179863	-61.752351	15.989334	-61.619294	0.900915373
ALT_CJS0532_CAACC_TGACCA	NTS_CJS2231_AGCTA_ATCACG	16.179863	-61.752351	15.989334	-61.619294	0.902247191
ALT_CJS0533_CGATC_TGACCA	NTS_CJS2231_AGCTA_ATCACG	16.179863	-61.752351	15.989334	-61.619294	0.901904877
ALT_CJS0180_AGCTA_ATCACG	NTS_CJS2231_AGCTA_ATCACG	16.186455	-61.77876	15.989334	-61.619294	0.902820783
ALT_CJS0181_CAACC_ATCACG	NTS_CJS2231_AGCTA_ATCACG	16.181451	-61.737464	15.989334	-61.619294	0.906892986
ALT_CJS0182_CGATC_ATCACG	NTS_CJS2231_AGCTA_ATCACG	16.181451	-61.737464	15.989334	-61.619294	0.90205822
ALT_CJS0186_AAGGA_CGATGT	NTS_CJS2231_AGCTA_ATCACG	16.181451	-61.737464	15.989334	-61.619294	0.900967722
ALT_CJS0187_GGTTG_CGATGT	NTS_CJS2231_AGCTA_ATCACG	16.181451	-61.737464	15.989334	-61.619294	0.901807338
ALT_CJS0188_AATTA_CGATGT	NTS_CJS2231_AGCTA_ATCACG	16.181451	-61.737464	15.989334	-61.619294	0.903474903
NMT_CJS0477_ACACA_TTAGGC	NTS_CJS2231_AGCTA_ATCACG	16.200652	-61.780405	15.989334	-61.619294	0.9021996
NMT_CJS0478_TGCAT_TTAGGC	NTS_CJS2231_AGCTA_ATCACG	16.200652	-61.780405	15.989334	-61.619294	0.90309913
NMT_CJS0479_ACGGT_TTAGGC	NTS_CJS2231_AGCTA_ATCACG	16.200652	-61.780405	15.989334	-61.619294	0.904625253
NMT_CJS0480_AGCTA_TTAGGC	NTS_CJS2231_AGCTA_ATCACG	16.200652	-61.780405	15.989334	-61.619294	0.901698256
NMT_CJS0481_CAACC_TTAGGC	NTS_CJS2231_AGCTA_ATCACG	16.200652	-61.780405	15.989334	-61.619294	0.902284341
MGT_CJS2263_AATTA_TGACCA	NTS_CJS2231_AGCTA_ATCACG	16.08348	-61.76092	15.989334	-61.619294	0.90949951
MGT_CJS2264_TCGAT_TGACCA	NTS_CJS2231_AGCTA_ATCACG	16.08348	-61.76092	15.989334	-61.619294	0.910685277
MGT_CJS2265_ACACA_TGACCA	NTS_CJS2231_AGCTA_ATCACG	16.08348	-61.76092	15.989334	-61.619294	0.907359545
MGT_CJS2266_TGCAT_TGACCA	NTS_CJS2231_AGCTA_ATCACG	16.08348	-61.76092	15.989334	-61.619294	0.911395549
MGT_CJS2267_ACGGT_TGACCA	NTS_CJS2231_AGCTA_ATCACG	16.08348	-61.76092	15.989334	-61.619294	0.912126326
MGT_CJS2268_AGCTA_TGACCA	NTS_CJS2231_AGCTA_ATCACG	16.08348	-61.76092	15.989334	-61.619294	0.909257875
MGT_CJS2270_CAACC_TGACCA	NTS_CJS2231_AGCTA_ATCACG	16.08348	-61.76092	15.989334	-61.619294	0.911251356
MGT_CJS2271_CGATC_TGACCA	NTS_CJS2231_AGCTA_ATCACG	16.08348	-61.76092	15.989334	-61.619294	0.909532114
PPB_CEJ092_TGCAT_CGATGT	NTS_CJS2231_AGCTA_ATCACG	16.195	-61.589811	15.989334	-61.619294	0.90839494
PPB_CEJ093_CAACC_CGATGT	NTS_CJS2231_AGCTA_ATCACG	16.195	-61.589811	15.989334	-61.619294	0.908514984
PPB_CEJ094_GGTTG_CGATGT	NTS_CJS2231_AGCTA_ATCACG	16.195	-61.589811	15.989334	-61.619294	0.913632417
PDC_CJS2034_ACGGT_CGATGT	NTS_CJS2231_AGCTA_ATCACG	16.3535	-61.7553	15.989334	-61.619294	0.900985581
PDC_CJS2035_CAACC_CGATGT	NTS_CJS2231_AGCTA_ATCACG	16.3535	-61.7553	15.989334	-61.619294	0.9005443
PDC_CJS2036_CGATC_TTAGGC	NTS_CJS2231_AGCTA_ATCACG	16.3535	-61.7553	15.989334	-61.619294	0.901795496
PDC_CJS2037_CAACC_TGACCA	NTS_CJS2231_AGCTA_ATCACG	16.3535	-61.7553	15.989334	-61.619294	0.898726427
PDC_CJS2038_ACACA_ATCACG	NTS_CJS2231_AGCTA_ATCACG	16.3535	-61.7553	15.989334	-61.619294	0.903352311
PDC_CJS2039_AAGGA_CGATGT	NTS_CJS2231_AGCTA_ATCACG	16.3535	-61.7553	15.989334	-61.619294	0.903143598
PDC_CJS2042_AATTA_TGACCA	NTS_CJS2231_AGCTA_ATCACG	16.3535	-61.7553	15.989334	-61.619294	0.899408752
PDC_CJS246_AGCTA_CGATGT	NTS_CJS2231_AGCTA_ATCACG	16.3535	-61.7553	15.989334	-61.619294	0.898661568
PDC_CJS280_ACACA_TGACCA	NTS_CJS2231_AGCTA_ATCACG	16.3535	-61.7553	15.989334	-61.619294	0.904248876
PDC_CJS285_AAGGA_ATCACG	NTS_CJS2231_AGCTA_ATCACG	16.3535	-61.7553	15.989334	-61.619294	0.899654451
PIG_CEJ0048_CGATC_TTAGGC	NTS_CJS2231_AGCTA_ATCACG	16.150427	-61.774777	15.989334	-61.619294	0.903911307
PIG_CEJ0049_AACCA_TGACCA	NTS_CJS2231_AGCTA_ATCACG	16.150427	-61.774777	15.989334	-61.619294	0.908439999
PIG_CEJ0051_AAGGA_TGACCA	NTS_CJS2231_AGCTA_ATCACG	16.150427	-61.774777	15.989334	-61.619294	0.903593339
PIG_CEJ0052_GGTTG_TGACCA	NTS_CJS2231_AGCTA_ATCACG	16.150427	-61.774777	15.989334	-61.619294	0.902023043
PIG_CEJ0053_AATTA_TGACCA	NTS_CJS2231_AGCTA_ATCACG	16.150427	-61.774777	15.989334	-61.619294	0.903484078
PIG_CEJ0054_TCGAT_TGACCA	NTS_CJS2231_AGCTA_ATCACG	16.150427	-61.774777	15.989334	-61.619294	0.904484495
PNE_CJS0470_AACCA_TTAGGC	NTS_CJS2231_AGCTA_ATCACG	16.223051	-61.78065	15.989334	-61.619294	0.905036726
PNE_CJS0473_AAGGA_TTAGGC	NTS_CJS2231_AGCTA_ATCACG	16.223051	-61.78065	15.989334	-61.619294	0.901423164
PNE_CJS0474_GGTTG_TTAGGC	NTS_CJS2231_AGCTA_ATCACG	16.223051	-61.78065	15.989334	-61.619294	0.900121249
PNE_CJS0475_AATTA_TTAGGC	NTS_CJS2231_AGCTA_ATCACG	16.223051	-61.78065	15.989334	-61.619294	0.900012116
PNE_CJS0476_TCGAT_TTAGGC	NTS_CJS2231_AGCTA_ATCACG	16.223051	-61.78065	15.989334	-61.619294	0.902911146
PDV_CJS1978_GCATG_TGACCA	NTS_CJS2231_AGCTA_ATCACG	16.168954	-61.585614	15.989334	-61.619294	0.903975132
PDV_CJS1979_AACCA_TGACCA	NTS_CJS2231_AGCTA_ATCACG	16.168954	-61.585614	15.989334	-61.619294	0.906493347
PDV_CJS1980_CGATC_TGACCA	NTS_CJS2231_AGCTA_ATCACG	16.168954	-61.585614	15.989334	-61.619294	0.908227444
PDV_CJS1982_TCGAT_TGACCA	NTS_CJS2231_AGCTA_ATCACG	16.168954	-61.585614	15.989334	-61.619294	0.90627423
AmaS_CJS0484_AATTA_TTAGGC	NTS_CJS2231_AGCTA_ATCACG	16.032595	-61.681713	15.989334	-61.619294	0.91924383
AmaS_CJS0486_TCGAT_TTAGGC	NTS_CJS2231_AGCTA_ATCACG	16.032595	-61.681713	15.989334	-61.619294	0.919128799
AmaS_CJS0487_ACACA_TTAGGC	NTS_CJS2231_AGCTA_ATCACG	16.032595	-61.681713	15.989334	-61.619294	0.916843124
AmaS_CJS0495_TGCAT_TTAGGC	NTS_CJS2231_AGCTA_ATCACG	16.032595	-61.681713	15.989334	-61.619294	0.916495099
AmaS_CJS0502_AACCA_TGACCA	NTS_CJS2231_AGCTA_ATCACG	16.032595	-61.681713	15.989334	-61.619294	0.915676021
STM_CEJ028_AACCA_ATCACG	NTS_CJS2231_AGCTA_ATCACG	16.087515	-61.563462	15.989334	-61.619294	0.915920202
STM_CEJ029_CGATC_ATCACG	NTS_CJS2231_AGCTA_ATCACG	16.087515	-61.563462	15.989334	-61.619294	0.9149113
STM_CEJ030_TCGAT_ATCACG	NTS_CJS2231_AGCTA_ATCACG	16.087515	-61.563462	15.989334	-61.619294	0.918920558
STM_CEJ031_TGCAT_ATCACG	NTS_CJS2231_AGCTA_ATCACG	16.087515	-61.563462	15.989334	-61.619294	0.916618842
STM_CEJ032_CAACC_ATCACG	NTS_CJS2231_AGCTA_ATCACG	16.087515	-61.563462	15.989334	-61.619294	0.919097621
STM_CEJ033_GGTTG_ATCACG	NTS_CJS2231_AGCTA_ATCACG	16.087515	-61.563462	15.989334	-61.619294	0.919002259
STM_CEJ034_AAGGA_ATCACG	NTS_CJS2231_AGCTA_ATCACG	16.087515	-61.563462	15.989334	-61.619294	0.918157329
SSR_CJS383_GGTTG_ATCACG	NTS_CJS2231_AGCTA_ATCACG	16.314312	-61.693776	15.989334	-61.619294	0.899394948
SSR_CJS384_TGCAT_CGATGT	NTS_CJS2231_AGCTA_ATCACG	16.314312	-61.693776	15.989334	-61.619294	0.899848416
SSR_CJS385_AAGGA_TGACCA	NTS_CJS2231_AGCTA_ATCACG	16.314312	-61.693776	15.989334	-61.619294	0.900887944
SSR_CJS386_GCATG_TTAGGC	NTS_CJS2231_AGCTA_ATCACG	16.314312	-61.693776	15.989334	-61.619294	0.904466577
PGB_CJS2232_CAACC_ATCACG	NTS_CJS2231_AGCTA_ATCACG	15.99685	-61.64636	15.989334	-61.619294	0.921053428
PGB_CJS2233_CGATC_ATCACG	NTS_CJS2231_AGCTA_ATCACG	15.99685	-61.64636	15.989334	-61.619294	0.919575137
PGB_CJS2234_AACCA_CGATGT	NTS_CJS2231_AGCTA_ATCACG	15.99685	-61.64636	15.989334	-61.619294	0.922392703
PGB_CJS2236_AAGGA_CGATGT	NTS_CJS2231_AGCTA_ATCACG	15.99685	-61.64636	15.989334	-61.619294	0.921695141
PGB_CJS2237_GGTTG_CGATGT	NTS_CJS2231_AGCTA_ATCACG	15.99685	-61.64636	15.989334	-61.619294	0.921157745
PGB_CJS2238_AATTA_CGATGT	NTS_CJS2231_AGCTA_ATCACG	15.99685	-61.64636	15.989334	-61.619294	0.919514784
PGB_CJS2239_TCGAT_CGATGT	NTS_CJS2231_AGCTA_ATCACG	15.99685	-61.64636	15.989334	-61.619294	0.920859063
PGB_CJS2240_ACACA_CGATGT	NTS_CJS2231_AGCTA_ATCACG	15.99685	-61.64636	15.989334	-61.619294	0.920706444
PGB_CJS2241_TGCAT_CGATGT	NTS_CJS2231_AGCTA_ATCACG	15.99685	-61.64636	15.989334	-61.619294	0.919968568
NTS_CJS2220_AACCA_ATCACG	BLF_CJS2252_ACACA_TTAGGC	15.989334	-61.619294	16.02635	-61.72689	0.91718107
NTS_CJS2222_AAGGA_ATCACG	BLF_CJS2252_ACACA_TTAGGC	15.989334	-61.619294	16.02635	-61.72689	0.916731682
NTS_CJS2225_GGTTG_ATCACG	BLF_CJS2252_ACACA_TTAGGC	15.989334	-61.619294	16.02635	-61.72689	0.914234997
NTS_CJS2226_AATTA_ATCACG	BLF_CJS2252_ACACA_TTAGGC	15.989334	-61.619294	16.02635	-61.72689	0.917187207
NTS_CJS2227_TCGAT_ATCACG	BLF_CJS2252_ACACA_TTAGGC	15.989334	-61.619294	16.02635	-61.72689	0.915443014
NTS_CJS2228_ACACA_ATCACG	BLF_CJS2252_ACACA_TTAGGC	15.989334	-61.619294	16.02635	-61.72689	0.915588061
NTS_CJS2229_TGCAT_ATCACG	BLF_CJS2252_ACACA_TTAGGC	15.989334	-61.619294	16.02635	-61.72689	0.915009492
NTS_CJS2230_ACGGT_ATCACG	BLF_CJS2252_ACACA_TTAGGC	15.989334	-61.619294	16.02635	-61.72689	0.916255696
NTS_CJS2231_AGCTA_ATCACG	BLF_CJS2252_ACACA_TTAGGC	15.989334	-61.619294	16.02635	-61.72689	0.91601295
BLF_CJS2253_TGCAT_TTAGGC	BLF_CJS2252_ACACA_TTAGGC	16.02635	-61.72689	16.02635	-61.72689	0.919670972
BLF_CJS2254_ACGGT_TTAGGC	BLF_CJS2252_ACACA_TTAGGC	16.02635	-61.72689	16.02635	-61.72689	0.920495653
BLF_CJS2255_AGCTA_TTAGGC	BLF_CJS2252_ACACA_TTAGGC	16.02635	-61.72689	16.02635	-61.72689	0.921249333
BLF_CJS2256_CAACC_TTAGGC	BLF_CJS2252_ACACA_TTAGGC	16.02635	-61.72689	16.02635	-61.72689	0.918113871
BLF_CJS2257_CGATC_TTAGGC	BLF_CJS2252_ACACA_TTAGGC	16.02635	-61.72689	16.02635	-61.72689	0.921394667
BLF_CJS2258_AACCA_TGACCA	BLF_CJS2252_ACACA_TTAGGC	16.02635	-61.72689	16.02635	-61.72689	0.921139554
BLF_CJS2260_AAGGA_TGACCA	BLF_CJS2252_ACACA_TTAGGC	16.02635	-61.72689	16.02635	-61.72689	0.918408933
BLF_CJS2261_GGTTG_TGACCA	BLF_CJS2252_ACACA_TTAGGC	16.02635	-61.72689	16.02635	-61.72689	0.921003963
SBO_CJS0393_ACACA_TGACCA	BLF_CJS2252_ACACA_TTAGGC	16.116709	-61.771966	16.02635	-61.72689	0.909480333
SBO_CJS0394_TGCAT_TGACCA	BLF_CJS2252_ACACA_TTAGGC	16.116709	-61.771966	16.02635	-61.72689	0.911297123
SBO_CJS0395_ACGGT_TGACCA	BLF_CJS2252_ACACA_TTAGGC	16.116709	-61.771966	16.02635	-61.72689	0.911174469
SBO_CJS0396_AGCTA_TGACCA	BLF_CJS2252_ACACA_TTAGGC	16.116709	-61.771966	16.02635	-61.72689	0.907040413
SBO_CJS0397_CAACC_TGACCA	BLF_CJS2252_ACACA_TTAGGC	16.116709	-61.771966	16.02635	-61.72689	0.910627413
SBO_CJS0398_CGATC_TGACCA	BLF_CJS2252_ACACA_TTAGGC	16.116709	-61.771966	16.02635	-61.72689	0.908269859
CAP_CEJ021_GCATG_ATCACG	BLF_CJS2252_ACACA_TTAGGC	16.058325	-61.565645	16.02635	-61.72689	0.915191008
CAP_CEJ035_AGCTA_ATCACG	BLF_CJS2252_ACACA_TTAGGC	16.058325	-61.565645	16.02635	-61.72689	0.911966795
CAP_CEJ036_ACACA_ATCACG	BLF_CJS2252_ACACA_TTAGGC	16.058325	-61.565645	16.02635	-61.72689	0.912322128
CAP_CEJ037_AATTA_ATCACG	BLF_CJS2252_ACACA_TTAGGC	16.058325	-61.565645	16.02635	-61.72689	0.91364219
CAP_CEJ039_ACGGT_ATCACG	BLF_CJS2252_ACACA_TTAGGC	16.058325	-61.565645	16.02635	-61.72689	0.916070815
CAP_CEJ040_GCATG_CGATGT	BLF_CJS2252_ACACA_TTAGGC	16.058325	-61.565645	16.02635	-61.72689	0.913794826
CAP_CEJ041_AACCA_CGATGT	BLF_CJS2252_ACACA_TTAGGC	16.058325	-61.565645	16.02635	-61.72689	0.913818106
DSH_CJS251_AATTA_CGATGT	BLF_CJS2252_ACACA_TTAGGC	16.31102	-61.787952	16.02635	-61.72689	0.89774497
DSH_CJS252_ACACA_TTAGGC	BLF_CJS2252_ACACA_TTAGGC	16.31102	-61.787952	16.02635	-61.72689	0.905876149
DSS_CJS441_TGCAT_TTAGGC	BLF_CJS2252_ACACA_TTAGGC	16.295782	-61.790836	16.02635	-61.72689	0.901921212
DSS_CJS442_CGATC_TGACCA	BLF_CJS2252_ACACA_TTAGGC	16.295782	-61.790836	16.02635	-61.72689	0.901658081
DSS_CJS444_GCATG_CGATGT	BLF_CJS2252_ACACA_TTAGGC	16.295782	-61.790836	16.02635	-61.72689	0.905856372
DSS_CJS446_GGTTG_TGACCA	BLF_CJS2252_ACACA_TTAGGC	16.295782	-61.790836	16.02635	-61.72689	0.905809099
DSS_CJS447_AATTA_ATCACG	BLF_CJS2252_ACACA_TTAGGC	16.295782	-61.790836	16.02635	-61.72689	0.901735183
DSS_CJS448_AACCA_ATCACG	BLF_CJS2252_ACACA_TTAGGC	16.295782	-61.790836	16.02635	-61.72689	0.902076547
FRY_CJS449_CAACC_TTAGGC	BLF_CJS2252_ACACA_TTAGGC	16.276983	-61.801793	16.02635	-61.72689	0.900229099
FRY_CJS450_AATTA_TTAGGC	BLF_CJS2252_ACACA_TTAGGC	16.276983	-61.801793	16.02635	-61.72689	0.898859052
FRY_CJS451_CAACC_ATCACG	BLF_CJS2252_ACACA_TTAGGC	16.276983	-61.801793	16.02635	-61.72689	0.902458604
FRY_CJS453_AACCA_CGATGT	BLF_CJS2252_ACACA_TTAGGC	16.276983	-61.801793	16.02635	-61.72689	0.900069026
FRY_CJS454_AACCA_TTAGGC	BLF_CJS2252_ACACA_TTAGGC	16.276983	-61.801793	16.02635	-61.72689	0.902649069
FRY_CJS455_CGATC_CGATGT	BLF_CJS2252_ACACA_TTAGGC	16.276983	-61.801793	16.02635	-61.72689	0.90092981
FRY_CJS456_GCATG_TGACCA	BLF_CJS2252_ACACA_TTAGGC	16.276983	-61.801793	16.02635	-61.72689	0.908763296
FRY_CJS458_AACCA_TGACCA	BLF_CJS2252_ACACA_TTAGGC	16.276983	-61.801793	16.02635	-61.72689	0.900621318
FRY_CJS459_GGTTG_CGATGT	BLF_CJS2252_ACACA_TTAGGC	16.276983	-61.801793	16.02635	-61.72689	0.902867283
SFY_CJS0460_AATTA_CGATGT	BLF_CJS2252_ACACA_TTAGGC	16.253594	-61.79624	16.02635	-61.72689	0.897733185
SFY_CJS0461_TCGAT_CGATGT	BLF_CJS2252_ACACA_TTAGGC	16.253594	-61.79624	16.02635	-61.72689	0.900937794
SFY_CJS0462_ACACA_CGATGT	BLF_CJS2252_ACACA_TTAGGC	16.253594	-61.79624	16.02635	-61.72689	0.898808456
SFY_CJS0463_TGCAT_CGATGT	BLF_CJS2252_ACACA_TTAGGC	16.253594	-61.79624	16.02635	-61.72689	0.904509737
SFY_CJS0464_ACGGT_CGATGT	BLF_CJS2252_ACACA_TTAGGC	16.253594	-61.79624	16.02635	-61.72689	0.899416025
SFY_CJS0465_AGCTA_CGATGT	BLF_CJS2252_ACACA_TTAGGC	16.253594	-61.79624	16.02635	-61.72689	0.897964827
SFY_CJS0466_CAACC_CGATGT	BLF_CJS2252_ACACA_TTAGGC	16.253594	-61.79624	16.02635	-61.72689	0.902086195
SFY_CJS0467_CGATC_CGATGT	BLF_CJS2252_ACACA_TTAGGC	16.253594	-61.79624	16.02635	-61.72689	0.896814172
LGA_CJS388_ACGGT_ATCACG	BLF_CJS2252_ACACA_TTAGGC	16.322066	-61.788142	16.02635	-61.72689	0.90254092
LGA_CJS389_AAGGA_TTAGGC	BLF_CJS2252_ACACA_TTAGGC	16.322066	-61.788142	16.02635	-61.72689	0.900942504
LGA_CJS390_AGCTA_ATCACG	BLF_CJS2252_ACACA_TTAGGC	16.322066	-61.788142	16.02635	-61.72689	0.901449504
LGA_CJS391_TGCAT_TGACCA	BLF_CJS2252_ACACA_TTAGGC	16.322066	-61.788142	16.02635	-61.72689	0.907105791
SRG_CJS2066_CAACC_TGACCA	BLF_CJS2252_ACACA_TTAGGC	16.1234	-61.5752	16.02635	-61.72689	0.90755622
SRG_CJS2067_GGTTG_TGACCA	BLF_CJS2252_ACACA_TTAGGC	16.1234	-61.5752	16.02635	-61.72689	0.909321001
SRG_CJS2068_AAGGA_TGACCA	BLF_CJS2252_ACACA_TTAGGC	16.1234	-61.5752	16.02635	-61.72689	0.91454647
SRG_CJS2069_AGCTA_TGACCA	BLF_CJS2252_ACACA_TTAGGC	16.1234	-61.5752	16.02635	-61.72689	0.907894326
SRG_CJS2072_ACACA_TGACCA	BLF_CJS2252_ACACA_TTAGGC	16.1234	-61.5752	16.02635	-61.72689	0.91016363
SRG_CJS2073_AATTA_TGACCA	BLF_CJS2252_ACACA_TTAGGC	16.1234	-61.5752	16.02635	-61.72689	0.911199311
SRG_CJS2074_ACGGT_TGACCA	BLF_CJS2252_ACACA_TTAGGC	16.1234	-61.5752	16.02635	-61.72689	0.910546974
NGB_CJS2242_ACGGT_CGATGT	BLF_CJS2252_ACACA_TTAGGC	16.00621	-61.69162	16.02635	-61.72689	0.91713859
NGB_CJS2243_AGCTA_CGATGT	BLF_CJS2252_ACACA_TTAGGC	16.00621	-61.69162	16.02635	-61.72689	0.917622734
NGB_CJS2244_CAACC_CGATGT	BLF_CJS2252_ACACA_TTAGGC	16.00621	-61.69162	16.02635	-61.72689	0.917933887
NGB_CJS2245_CGATC_CGATGT	BLF_CJS2252_ACACA_TTAGGC	16.00621	-61.69162	16.02635	-61.72689	0.919230052
NGB_CJS2246_AACCA_TTAGGC	BLF_CJS2252_ACACA_TTAGGC	16.00621	-61.69162	16.02635	-61.72689	0.917963157
NGB_CJS2248_AAGGA_TTAGGC	BLF_CJS2252_ACACA_TTAGGC	16.00621	-61.69162	16.02635	-61.72689	0.919295636
NGB_CJS2249_GGTTG_TTAGGC	BLF_CJS2252_ACACA_TTAGGC	16.00621	-61.69162	16.02635	-61.72689	0.918729203
NGB_CJS2250_AATTA_TTAGGC	BLF_CJS2252_ACACA_TTAGGC	16.00621	-61.69162	16.02635	-61.72689	0.917584718
NGB_CJS2251_TCGAT_TTAGGC	BLF_CJS2252_ACACA_TTAGGC	16.00621	-61.69162	16.02635	-61.72689	0.918220462
LMN_CJS221_TCGAT_TGACCA	BLF_CJS2252_ACACA_TTAGGC	16.262301	-61.645433	16.02635	-61.72689	0.903338457
LMN_CJS222_ACGGT_TGACCA	BLF_CJS2252_ACACA_TTAGGC	16.262301	-61.645433	16.02635	-61.72689	0.902633102
LMN_CJS223_TCGAT_TTAGGC	BLF_CJS2252_ACACA_TTAGGC	16.262301	-61.645433	16.02635	-61.72689	0.899776617
LMN_CJS376_ACACA_CGATGT	BLF_CJS2252_ACACA_TTAGGC	16.262301	-61.645433	16.02635	-61.72689	0.899795726
LMN_CJS377_AGCTA_TGACCA	BLF_CJS2252_ACACA_TTAGGC	16.262301	-61.645433	16.02635	-61.72689	0.898844221
LMN_CJS378_CGATC_ATCACG	BLF_CJS2252_ACACA_TTAGGC	16.262301	-61.645433	16.02635	-61.72689	0.897592991
LMN_CJS380_TCGAT_ATCACG	BLF_CJS2252_ACACA_TTAGGC	16.262301	-61.645433	16.02635	-61.72689	0.898445547
LMN_CJS381_ACGGT_TTAGGC	BLF_CJS2252_ACACA_TTAGGC	16.262301	-61.645433	16.02635	-61.72689	0.900815032
LMN_CJS382_AGCTA_TTAGGC	BLF_CJS2252_ACACA_TTAGGC	16.262301	-61.645433	16.02635	-61.72689	0.901588065
ALT_CJS0126_ACGGT_ATCACG	BLF_CJS2252_ACACA_TTAGGC	16.186455	-61.77876	16.02635	-61.72689	0.907917299
ALT_CJS0189_TCGAT_CGATGT	BLF_CJS2252_ACACA_TTAGGC	16.186455	-61.77876	16.02635	-61.72689	0.903072398
ALT_CJS0190_ACACA_CGATGT	BLF_CJS2252_ACACA_TTAGGC	16.186455	-61.77876	16.02635	-61.72689	0.903032672
ALT_CJS0191_TGCAT_CGATGT	BLF_CJS2252_ACACA_TTAGGC	16.186455	-61.77876	16.02635	-61.72689	0.902502574
ALT_CJS0524_AAGGA_TGACCA	BLF_CJS2252_ACACA_TTAGGC	16.179863	-61.752351	16.02635	-61.72689	0.901787152
ALT_CJS0525_GGTTG_TGACCA	BLF_CJS2252_ACACA_TTAGGC	16.179863	-61.752351	16.02635	-61.72689	0.903426396
ALT_CJS0526_AATTA_TGACCA	BLF_CJS2252_ACACA_TTAGGC	16.179863	-61.752351	16.02635	-61.72689	0.904268176
ALT_CJS0527_TCGAT_TGACCA	BLF_CJS2252_ACACA_TTAGGC	16.179863	-61.752351	16.02635	-61.72689	0.903006532
ALT_CJS0528_ACACA_TGACCA	BLF_CJS2252_ACACA_TTAGGC	16.179863	-61.752351	16.02635	-61.72689	0.902822342
ALT_CJS0529_TGCAT_TGACCA	BLF_CJS2252_ACACA_TTAGGC	16.179863	-61.752351	16.02635	-61.72689	0.90164241
ALT_CJS0530_ACGGT_TGACCA	BLF_CJS2252_ACACA_TTAGGC	16.179863	-61.752351	16.02635	-61.72689	0.903735587
ALT_CJS0531_AGCTA_TGACCA	BLF_CJS2252_ACACA_TTAGGC	16.179863	-61.752351	16.02635	-61.72689	0.900520703
ALT_CJS0532_CAACC_TGACCA	BLF_CJS2252_ACACA_TTAGGC	16.179863	-61.752351	16.02635	-61.72689	0.902277129
ALT_CJS0533_CGATC_TGACCA	BLF_CJS2252_ACACA_TTAGGC	16.179863	-61.752351	16.02635	-61.72689	0.901719403
ALT_CJS0180_AGCTA_ATCACG	BLF_CJS2252_ACACA_TTAGGC	16.186455	-61.77876	16.02635	-61.72689	0.901894286
ALT_CJS0181_CAACC_ATCACG	BLF_CJS2252_ACACA_TTAGGC	16.181451	-61.737464	16.02635	-61.72689	0.905356381
ALT_CJS0182_CGATC_ATCACG	BLF_CJS2252_ACACA_TTAGGC	16.181451	-61.737464	16.02635	-61.72689	0.901782172
ALT_CJS0186_AAGGA_CGATGT	BLF_CJS2252_ACACA_TTAGGC	16.181451	-61.737464	16.02635	-61.72689	0.900807885
ALT_CJS0187_GGTTG_CGATGT	BLF_CJS2252_ACACA_TTAGGC	16.181451	-61.737464	16.02635	-61.72689	0.900887436
ALT_CJS0188_AATTA_CGATGT	BLF_CJS2252_ACACA_TTAGGC	16.181451	-61.737464	16.02635	-61.72689	0.901669846
NMT_CJS0477_ACACA_TTAGGC	BLF_CJS2252_ACACA_TTAGGC	16.200652	-61.780405	16.02635	-61.72689	0.901096847
NMT_CJS0478_TGCAT_TTAGGC	BLF_CJS2252_ACACA_TTAGGC	16.200652	-61.780405	16.02635	-61.72689	0.902431032
NMT_CJS0479_ACGGT_TTAGGC	BLF_CJS2252_ACACA_TTAGGC	16.200652	-61.780405	16.02635	-61.72689	0.904339998
NMT_CJS0480_AGCTA_TTAGGC	BLF_CJS2252_ACACA_TTAGGC	16.200652	-61.780405	16.02635	-61.72689	0.901107126
NMT_CJS0481_CAACC_TTAGGC	BLF_CJS2252_ACACA_TTAGGC	16.200652	-61.780405	16.02635	-61.72689	0.900009387
MGT_CJS2263_AATTA_TGACCA	BLF_CJS2252_ACACA_TTAGGC	16.08348	-61.76092	16.02635	-61.72689	0.915255976
MGT_CJS2264_TCGAT_TGACCA	BLF_CJS2252_ACACA_TTAGGC	16.08348	-61.76092	16.02635	-61.72689	0.913722918
MGT_CJS2265_ACACA_TGACCA	BLF_CJS2252_ACACA_TTAGGC	16.08348	-61.76092	16.02635	-61.72689	0.91059102
MGT_CJS2266_TGCAT_TGACCA	BLF_CJS2252_ACACA_TTAGGC	16.08348	-61.76092	16.02635	-61.72689	0.914955028
MGT_CJS2267_ACGGT_TGACCA	BLF_CJS2252_ACACA_TTAGGC	16.08348	-61.76092	16.02635	-61.72689	0.91507335
MGT_CJS2268_AGCTA_TGACCA	BLF_CJS2252_ACACA_TTAGGC	16.08348	-61.76092	16.02635	-61.72689	0.912786864
MGT_CJS2270_CAACC_TGACCA	BLF_CJS2252_ACACA_TTAGGC	16.08348	-61.76092	16.02635	-61.72689	0.914431545
MGT_CJS2271_CGATC_TGACCA	BLF_CJS2252_ACACA_TTAGGC	16.08348	-61.76092	16.02635	-61.72689	0.914331465
PPB_CEJ092_TGCAT_CGATGT	BLF_CJS2252_ACACA_TTAGGC	16.195	-61.589811	16.02635	-61.72689	0.908157425
PPB_CEJ093_CAACC_CGATGT	BLF_CJS2252_ACACA_TTAGGC	16.195	-61.589811	16.02635	-61.72689	0.907323141
PPB_CEJ094_GGTTG_CGATGT	BLF_CJS2252_ACACA_TTAGGC	16.195	-61.589811	16.02635	-61.72689	0.915206216
PDC_CJS2034_ACGGT_CGATGT	BLF_CJS2252_ACACA_TTAGGC	16.3535	-61.7553	16.02635	-61.72689	0.901009912
PDC_CJS2035_CAACC_CGATGT	BLF_CJS2252_ACACA_TTAGGC	16.3535	-61.7553	16.02635	-61.72689	0.90067183
PDC_CJS2036_CGATC_TTAGGC	BLF_CJS2252_ACACA_TTAGGC	16.3535	-61.7553	16.02635	-61.72689	0.901689876
PDC_CJS2037_CAACC_TGACCA	BLF_CJS2252_ACACA_TTAGGC	16.3535	-61.7553	16.02635	-61.72689	0.898902895
PDC_CJS2038_ACACA_ATCACG	BLF_CJS2252_ACACA_TTAGGC	16.3535	-61.7553	16.02635	-61.72689	0.902571526
PDC_CJS2039_AAGGA_CGATGT	BLF_CJS2252_ACACA_TTAGGC	16.3535	-61.7553	16.02635	-61.72689	0.90251671
PDC_CJS2042_AATTA_TGACCA	BLF_CJS2252_ACACA_TTAGGC	16.3535	-61.7553	16.02635	-61.72689	0.900068003
PDC_CJS246_AGCTA_CGATGT	BLF_CJS2252_ACACA_TTAGGC	16.3535	-61.7553	16.02635	-61.72689	0.899366988
PDC_CJS280_ACACA_TGACCA	BLF_CJS2252_ACACA_TTAGGC	16.3535	-61.7553	16.02635	-61.72689	0.902579125
PDC_CJS285_AAGGA_ATCACG	BLF_CJS2252_ACACA_TTAGGC	16.3535	-61.7553	16.02635	-61.72689	0.899083141
PIG_CEJ0048_CGATC_TTAGGC	BLF_CJS2252_ACACA_TTAGGC	16.150427	-61.774777	16.02635	-61.72689	0.903015498
PIG_CEJ0049_AACCA_TGACCA	BLF_CJS2252_ACACA_TTAGGC	16.150427	-61.774777	16.02635	-61.72689	0.908299196
PIG_CEJ0051_AAGGA_TGACCA	BLF_CJS2252_ACACA_TTAGGC	16.150427	-61.774777	16.02635	-61.72689	0.902794182
PIG_CEJ0052_GGTTG_TGACCA	BLF_CJS2252_ACACA_TTAGGC	16.150427	-61.774777	16.02635	-61.72689	0.90288967
PIG_CEJ0053_AATTA_TGACCA	BLF_CJS2252_ACACA_TTAGGC	16.150427	-61.774777	16.02635	-61.72689	0.903013417
PIG_CEJ0054_TCGAT_TGACCA	BLF_CJS2252_ACACA_TTAGGC	16.150427	-61.774777	16.02635	-61.72689	0.90561121
PNE_CJS0470_AACCA_TTAGGC	BLF_CJS2252_ACACA_TTAGGC	16.223051	-61.78065	16.02635	-61.72689	0.905492935
PNE_CJS0473_AAGGA_TTAGGC	BLF_CJS2252_ACACA_TTAGGC	16.223051	-61.78065	16.02635	-61.72689	0.901248988
PNE_CJS0474_GGTTG_TTAGGC	BLF_CJS2252_ACACA_TTAGGC	16.223051	-61.78065	16.02635	-61.72689	0.897147756
PNE_CJS0475_AATTA_TTAGGC	BLF_CJS2252_ACACA_TTAGGC	16.223051	-61.78065	16.02635	-61.72689	0.898570138
PNE_CJS0476_TCGAT_TTAGGC	BLF_CJS2252_ACACA_TTAGGC	16.223051	-61.78065	16.02635	-61.72689	0.902163041
PDV_CJS1978_GCATG_TGACCA	BLF_CJS2252_ACACA_TTAGGC	16.168954	-61.585614	16.02635	-61.72689	0.904300195
PDV_CJS1979_AACCA_TGACCA	BLF_CJS2252_ACACA_TTAGGC	16.168954	-61.585614	16.02635	-61.72689	0.906708893
PDV_CJS1980_CGATC_TGACCA	BLF_CJS2252_ACACA_TTAGGC	16.168954	-61.585614	16.02635	-61.72689	0.907499591
PDV_CJS1982_TCGAT_TGACCA	BLF_CJS2252_ACACA_TTAGGC	16.168954	-61.585614	16.02635	-61.72689	0.904477232
AmaS_CJS0484_AATTA_TTAGGC	BLF_CJS2252_ACACA_TTAGGC	16.032595	-61.681713	16.02635	-61.72689	0.918146694
AmaS_CJS0486_TCGAT_TTAGGC	BLF_CJS2252_ACACA_TTAGGC	16.032595	-61.681713	16.02635	-61.72689	0.917248473
AmaS_CJS0487_ACACA_TTAGGC	BLF_CJS2252_ACACA_TTAGGC	16.032595	-61.681713	16.02635	-61.72689	0.915598955
AmaS_CJS0495_TGCAT_TTAGGC	BLF_CJS2252_ACACA_TTAGGC	16.032595	-61.681713	16.02635	-61.72689	0.916002143
AmaS_CJS0502_AACCA_TGACCA	BLF_CJS2252_ACACA_TTAGGC	16.032595	-61.681713	16.02635	-61.72689	0.914300013
STM_CEJ028_AACCA_ATCACG	BLF_CJS2252_ACACA_TTAGGC	16.087515	-61.563462	16.02635	-61.72689	0.913714464
STM_CEJ029_CGATC_ATCACG	BLF_CJS2252_ACACA_TTAGGC	16.087515	-61.563462	16.02635	-61.72689	0.912222879
STM_CEJ030_TCGAT_ATCACG	BLF_CJS2252_ACACA_TTAGGC	16.087515	-61.563462	16.02635	-61.72689	0.914373518
STM_CEJ031_TGCAT_ATCACG	BLF_CJS2252_ACACA_TTAGGC	16.087515	-61.563462	16.02635	-61.72689	0.913130591
STM_CEJ032_CAACC_ATCACG	BLF_CJS2252_ACACA_TTAGGC	16.087515	-61.563462	16.02635	-61.72689	0.916140078
STM_CEJ033_GGTTG_ATCACG	BLF_CJS2252_ACACA_TTAGGC	16.087515	-61.563462	16.02635	-61.72689	0.914250259
STM_CEJ034_AAGGA_ATCACG	BLF_CJS2252_ACACA_TTAGGC	16.087515	-61.563462	16.02635	-61.72689	0.914705516
SSR_CJS383_GGTTG_ATCACG	BLF_CJS2252_ACACA_TTAGGC	16.314312	-61.693776	16.02635	-61.72689	0.898295596
SSR_CJS384_TGCAT_CGATGT	BLF_CJS2252_ACACA_TTAGGC	16.314312	-61.693776	16.02635	-61.72689	0.899180481
SSR_CJS385_AAGGA_TGACCA	BLF_CJS2252_ACACA_TTAGGC	16.314312	-61.693776	16.02635	-61.72689	0.901926838
SSR_CJS386_GCATG_TTAGGC	BLF_CJS2252_ACACA_TTAGGC	16.314312	-61.693776	16.02635	-61.72689	0.903064268
PGB_CJS2232_CAACC_ATCACG	BLF_CJS2252_ACACA_TTAGGC	15.99685	-61.64636	16.02635	-61.72689	0.916853478
PGB_CJS2233_CGATC_ATCACG	BLF_CJS2252_ACACA_TTAGGC	15.99685	-61.64636	16.02635	-61.72689	0.913911096
PGB_CJS2234_AACCA_CGATGT	BLF_CJS2252_ACACA_TTAGGC	15.99685	-61.64636	16.02635	-61.72689	0.917893299
PGB_CJS2236_AAGGA_CGATGT	BLF_CJS2252_ACACA_TTAGGC	15.99685	-61.64636	16.02635	-61.72689	0.916228166
PGB_CJS2237_GGTTG_CGATGT	BLF_CJS2252_ACACA_TTAGGC	15.99685	-61.64636	16.02635	-61.72689	0.916098927
PGB_CJS2238_AATTA_CGATGT	BLF_CJS2252_ACACA_TTAGGC	15.99685	-61.64636	16.02635	-61.72689	0.917648342
PGB_CJS2239_TCGAT_CGATGT	BLF_CJS2252_ACACA_TTAGGC	15.99685	-61.64636	16.02635	-61.72689	0.916290579
PGB_CJS2240_ACACA_CGATGT	BLF_CJS2252_ACACA_TTAGGC	15.99685	-61.64636	16.02635	-61.72689	0.917897683
PGB_CJS2241_TGCAT_CGATGT	BLF_CJS2252_ACACA_TTAGGC	15.99685	-61.64636	16.02635	-61.72689	0.919300208
NTS_CJS2220_AACCA_ATCACG	BLF_CJS2253_TGCAT_TTAGGC	15.989334	-61.619294	16.02635	-61.72689	0.91528129
NTS_CJS2222_AAGGA_ATCACG	BLF_CJS2253_TGCAT_TTAGGC	15.989334	-61.619294	16.02635	-61.72689	0.916128181
NTS_CJS2225_GGTTG_ATCACG	BLF_CJS2253_TGCAT_TTAGGC	15.989334	-61.619294	16.02635	-61.72689	0.913194444
NTS_CJS2226_AATTA_ATCACG	BLF_CJS2253_TGCAT_TTAGGC	15.989334	-61.619294	16.02635	-61.72689	0.916226308
NTS_CJS2227_TCGAT_ATCACG	BLF_CJS2253_TGCAT_TTAGGC	15.989334	-61.619294	16.02635	-61.72689	0.915634994
NTS_CJS2228_ACACA_ATCACG	BLF_CJS2253_TGCAT_TTAGGC	15.989334	-61.619294	16.02635	-61.72689	0.91528234
NTS_CJS2229_TGCAT_ATCACG	BLF_CJS2253_TGCAT_TTAGGC	15.989334	-61.619294	16.02635	-61.72689	0.913428788
NTS_CJS2230_ACGGT_ATCACG	BLF_CJS2253_TGCAT_TTAGGC	15.989334	-61.619294	16.02635	-61.72689	0.916603416
NTS_CJS2231_AGCTA_ATCACG	BLF_CJS2253_TGCAT_TTAGGC	15.989334	-61.619294	16.02635	-61.72689	0.915307957
BLF_CJS2252_ACACA_TTAGGC	BLF_CJS2253_TGCAT_TTAGGC	16.02635	-61.72689	16.02635	-61.72689	0.919670972
BLF_CJS2254_ACGGT_TTAGGC	BLF_CJS2253_TGCAT_TTAGGC	16.02635	-61.72689	16.02635	-61.72689	0.921022217
BLF_CJS2255_AGCTA_TTAGGC	BLF_CJS2253_TGCAT_TTAGGC	16.02635	-61.72689	16.02635	-61.72689	0.917525281
BLF_CJS2256_CAACC_TTAGGC	BLF_CJS2253_TGCAT_TTAGGC	16.02635	-61.72689	16.02635	-61.72689	0.917814757
BLF_CJS2257_CGATC_TTAGGC	BLF_CJS2253_TGCAT_TTAGGC	16.02635	-61.72689	16.02635	-61.72689	0.920618059
BLF_CJS2258_AACCA_TGACCA	BLF_CJS2253_TGCAT_TTAGGC	16.02635	-61.72689	16.02635	-61.72689	0.920743901
BLF_CJS2260_AAGGA_TGACCA	BLF_CJS2253_TGCAT_TTAGGC	16.02635	-61.72689	16.02635	-61.72689	0.918958611
BLF_CJS2261_GGTTG_TGACCA	BLF_CJS2253_TGCAT_TTAGGC	16.02635	-61.72689	16.02635	-61.72689	0.921361424
SBO_CJS0393_ACACA_TGACCA	BLF_CJS2253_TGCAT_TTAGGC	16.116709	-61.771966	16.02635	-61.72689	0.910093138
SBO_CJS0394_TGCAT_TGACCA	BLF_CJS2253_TGCAT_TTAGGC	16.116709	-61.771966	16.02635	-61.72689	0.909679155
SBO_CJS0395_ACGGT_TGACCA	BLF_CJS2253_TGCAT_TTAGGC	16.116709	-61.771966	16.02635	-61.72689	0.911292639
SBO_CJS0396_AGCTA_TGACCA	BLF_CJS2253_TGCAT_TTAGGC	16.116709	-61.771966	16.02635	-61.72689	0.906878507
SBO_CJS0397_CAACC_TGACCA	BLF_CJS2253_TGCAT_TTAGGC	16.116709	-61.771966	16.02635	-61.72689	0.910263743
SBO_CJS0398_CGATC_TGACCA	BLF_CJS2253_TGCAT_TTAGGC	16.116709	-61.771966	16.02635	-61.72689	0.907463392
CAP_CEJ021_GCATG_ATCACG	BLF_CJS2253_TGCAT_TTAGGC	16.058325	-61.565645	16.02635	-61.72689	0.914692328
CAP_CEJ035_AGCTA_ATCACG	BLF_CJS2253_TGCAT_TTAGGC	16.058325	-61.565645	16.02635	-61.72689	0.91227048
CAP_CEJ036_ACACA_ATCACG	BLF_CJS2253_TGCAT_TTAGGC	16.058325	-61.565645	16.02635	-61.72689	0.912626708
CAP_CEJ037_AATTA_ATCACG	BLF_CJS2253_TGCAT_TTAGGC	16.058325	-61.565645	16.02635	-61.72689	0.915130787
CAP_CEJ039_ACGGT_ATCACG	BLF_CJS2253_TGCAT_TTAGGC	16.058325	-61.565645	16.02635	-61.72689	0.914401873
CAP_CEJ040_GCATG_CGATGT	BLF_CJS2253_TGCAT_TTAGGC	16.058325	-61.565645	16.02635	-61.72689	0.915065451
CAP_CEJ041_AACCA_CGATGT	BLF_CJS2253_TGCAT_TTAGGC	16.058325	-61.565645	16.02635	-61.72689	0.913107356
DSH_CJS251_AATTA_CGATGT	BLF_CJS2253_TGCAT_TTAGGC	16.31102	-61.787952	16.02635	-61.72689	0.898889169
DSH_CJS252_ACACA_TTAGGC	BLF_CJS2253_TGCAT_TTAGGC	16.31102	-61.787952	16.02635	-61.72689	0.90531567
DSS_CJS441_TGCAT_TTAGGC	BLF_CJS2253_TGCAT_TTAGGC	16.295782	-61.790836	16.02635	-61.72689	0.9018542
DSS_CJS442_CGATC_TGACCA	BLF_CJS2253_TGCAT_TTAGGC	16.295782	-61.790836	16.02635	-61.72689	0.904276787
DSS_CJS444_GCATG_CGATGT	BLF_CJS2253_TGCAT_TTAGGC	16.295782	-61.790836	16.02635	-61.72689	0.906959993
DSS_CJS446_GGTTG_TGACCA	BLF_CJS2253_TGCAT_TTAGGC	16.295782	-61.790836	16.02635	-61.72689	0.90621709
DSS_CJS447_AATTA_ATCACG	BLF_CJS2253_TGCAT_TTAGGC	16.295782	-61.790836	16.02635	-61.72689	0.901612243
DSS_CJS448_AACCA_ATCACG	BLF_CJS2253_TGCAT_TTAGGC	16.295782	-61.790836	16.02635	-61.72689	0.902109437
FRY_CJS449_CAACC_TTAGGC	BLF_CJS2253_TGCAT_TTAGGC	16.276983	-61.801793	16.02635	-61.72689	0.899977149
FRY_CJS450_AATTA_TTAGGC	BLF_CJS2253_TGCAT_TTAGGC	16.276983	-61.801793	16.02635	-61.72689	0.900082998
FRY_CJS451_CAACC_ATCACG	BLF_CJS2253_TGCAT_TTAGGC	16.276983	-61.801793	16.02635	-61.72689	0.902018302
FRY_CJS453_AACCA_CGATGT	BLF_CJS2253_TGCAT_TTAGGC	16.276983	-61.801793	16.02635	-61.72689	0.898245279
FRY_CJS454_AACCA_TTAGGC	BLF_CJS2253_TGCAT_TTAGGC	16.276983	-61.801793	16.02635	-61.72689	0.902879176
FRY_CJS455_CGATC_CGATGT	BLF_CJS2253_TGCAT_TTAGGC	16.276983	-61.801793	16.02635	-61.72689	0.901264299
FRY_CJS456_GCATG_TGACCA	BLF_CJS2253_TGCAT_TTAGGC	16.276983	-61.801793	16.02635	-61.72689	0.907033885
FRY_CJS458_AACCA_TGACCA	BLF_CJS2253_TGCAT_TTAGGC	16.276983	-61.801793	16.02635	-61.72689	0.901423592
FRY_CJS459_GGTTG_CGATGT	BLF_CJS2253_TGCAT_TTAGGC	16.276983	-61.801793	16.02635	-61.72689	0.904182174
SFY_CJS0460_AATTA_CGATGT	BLF_CJS2253_TGCAT_TTAGGC	16.253594	-61.79624	16.02635	-61.72689	0.896841271
SFY_CJS0461_TCGAT_CGATGT	BLF_CJS2253_TGCAT_TTAGGC	16.253594	-61.79624	16.02635	-61.72689	0.902685821
SFY_CJS0462_ACACA_CGATGT	BLF_CJS2253_TGCAT_TTAGGC	16.253594	-61.79624	16.02635	-61.72689	0.897536802
SFY_CJS0463_TGCAT_CGATGT	BLF_CJS2253_TGCAT_TTAGGC	16.253594	-61.79624	16.02635	-61.72689	0.905123104
SFY_CJS0464_ACGGT_CGATGT	BLF_CJS2253_TGCAT_TTAGGC	16.253594	-61.79624	16.02635	-61.72689	0.8999384
SFY_CJS0465_AGCTA_CGATGT	BLF_CJS2253_TGCAT_TTAGGC	16.253594	-61.79624	16.02635	-61.72689	0.89898593
SFY_CJS0466_CAACC_CGATGT	BLF_CJS2253_TGCAT_TTAGGC	16.253594	-61.79624	16.02635	-61.72689	0.90366792
SFY_CJS0467_CGATC_CGATGT	BLF_CJS2253_TGCAT_TTAGGC	16.253594	-61.79624	16.02635	-61.72689	0.897595827
LGA_CJS388_ACGGT_ATCACG	BLF_CJS2253_TGCAT_TTAGGC	16.322066	-61.788142	16.02635	-61.72689	0.901945611
LGA_CJS389_AAGGA_TTAGGC	BLF_CJS2253_TGCAT_TTAGGC	16.322066	-61.788142	16.02635	-61.72689	0.900306504
LGA_CJS390_AGCTA_ATCACG	BLF_CJS2253_TGCAT_TTAGGC	16.322066	-61.788142	16.02635	-61.72689	0.9022152
LGA_CJS391_TGCAT_TGACCA	BLF_CJS2253_TGCAT_TTAGGC	16.322066	-61.788142	16.02635	-61.72689	0.906001529
SRG_CJS2066_CAACC_TGACCA	BLF_CJS2253_TGCAT_TTAGGC	16.1234	-61.5752	16.02635	-61.72689	0.907140828
SRG_CJS2067_GGTTG_TGACCA	BLF_CJS2253_TGCAT_TTAGGC	16.1234	-61.5752	16.02635	-61.72689	0.90843221
SRG_CJS2068_AAGGA_TGACCA	BLF_CJS2253_TGCAT_TTAGGC	16.1234	-61.5752	16.02635	-61.72689	0.914217759
SRG_CJS2069_AGCTA_TGACCA	BLF_CJS2253_TGCAT_TTAGGC	16.1234	-61.5752	16.02635	-61.72689	0.908134576
SRG_CJS2072_ACACA_TGACCA	BLF_CJS2253_TGCAT_TTAGGC	16.1234	-61.5752	16.02635	-61.72689	0.909960134
SRG_CJS2073_AATTA_TGACCA	BLF_CJS2253_TGCAT_TTAGGC	16.1234	-61.5752	16.02635	-61.72689	0.910724077
SRG_CJS2074_ACGGT_TGACCA	BLF_CJS2253_TGCAT_TTAGGC	16.1234	-61.5752	16.02635	-61.72689	0.911296267
NGB_CJS2242_ACGGT_CGATGT	BLF_CJS2253_TGCAT_TTAGGC	16.00621	-61.69162	16.02635	-61.72689	0.916787493
NGB_CJS2243_AGCTA_CGATGT	BLF_CJS2253_TGCAT_TTAGGC	16.00621	-61.69162	16.02635	-61.72689	0.916459324
NGB_CJS2244_CAACC_CGATGT	BLF_CJS2253_TGCAT_TTAGGC	16.00621	-61.69162	16.02635	-61.72689	0.91696063
NGB_CJS2245_CGATC_CGATGT	BLF_CJS2253_TGCAT_TTAGGC	16.00621	-61.69162	16.02635	-61.72689	0.918096798
NGB_CJS2246_AACCA_TTAGGC	BLF_CJS2253_TGCAT_TTAGGC	16.00621	-61.69162	16.02635	-61.72689	0.918921092
NGB_CJS2248_AAGGA_TTAGGC	BLF_CJS2253_TGCAT_TTAGGC	16.00621	-61.69162	16.02635	-61.72689	0.91784938
NGB_CJS2249_GGTTG_TTAGGC	BLF_CJS2253_TGCAT_TTAGGC	16.00621	-61.69162	16.02635	-61.72689	0.917470749
NGB_CJS2250_AATTA_TTAGGC	BLF_CJS2253_TGCAT_TTAGGC	16.00621	-61.69162	16.02635	-61.72689	0.91637086
NGB_CJS2251_TCGAT_TTAGGC	BLF_CJS2253_TGCAT_TTAGGC	16.00621	-61.69162	16.02635	-61.72689	0.91802772
LMN_CJS221_TCGAT_TGACCA	BLF_CJS2253_TGCAT_TTAGGC	16.262301	-61.645433	16.02635	-61.72689	0.903073446
LMN_CJS222_ACGGT_TGACCA	BLF_CJS2253_TGCAT_TTAGGC	16.262301	-61.645433	16.02635	-61.72689	0.902248432
LMN_CJS223_TCGAT_TTAGGC	BLF_CJS2253_TGCAT_TTAGGC	16.262301	-61.645433	16.02635	-61.72689	0.899104782
LMN_CJS376_ACACA_CGATGT	BLF_CJS2253_TGCAT_TTAGGC	16.262301	-61.645433	16.02635	-61.72689	0.901416746
LMN_CJS377_AGCTA_TGACCA	BLF_CJS2253_TGCAT_TTAGGC	16.262301	-61.645433	16.02635	-61.72689	0.899195738
LMN_CJS378_CGATC_ATCACG	BLF_CJS2253_TGCAT_TTAGGC	16.262301	-61.645433	16.02635	-61.72689	0.898058406
LMN_CJS380_TCGAT_ATCACG	BLF_CJS2253_TGCAT_TTAGGC	16.262301	-61.645433	16.02635	-61.72689	0.897976604
LMN_CJS381_ACGGT_TTAGGC	BLF_CJS2253_TGCAT_TTAGGC	16.262301	-61.645433	16.02635	-61.72689	0.90129199
LMN_CJS382_AGCTA_TTAGGC	BLF_CJS2253_TGCAT_TTAGGC	16.262301	-61.645433	16.02635	-61.72689	0.901868553
ALT_CJS0126_ACGGT_ATCACG	BLF_CJS2253_TGCAT_TTAGGC	16.186455	-61.77876	16.02635	-61.72689	0.907435889
ALT_CJS0189_TCGAT_CGATGT	BLF_CJS2253_TGCAT_TTAGGC	16.186455	-61.77876	16.02635	-61.72689	0.904935493
ALT_CJS0190_ACACA_CGATGT	BLF_CJS2253_TGCAT_TTAGGC	16.186455	-61.77876	16.02635	-61.72689	0.903094024
ALT_CJS0191_TGCAT_CGATGT	BLF_CJS2253_TGCAT_TTAGGC	16.186455	-61.77876	16.02635	-61.72689	0.903316577
ALT_CJS0524_AAGGA_TGACCA	BLF_CJS2253_TGCAT_TTAGGC	16.179863	-61.752351	16.02635	-61.72689	0.904284129
ALT_CJS0525_GGTTG_TGACCA	BLF_CJS2253_TGCAT_TTAGGC	16.179863	-61.752351	16.02635	-61.72689	0.903928376
ALT_CJS0526_AATTA_TGACCA	BLF_CJS2253_TGCAT_TTAGGC	16.179863	-61.752351	16.02635	-61.72689	0.903849251
ALT_CJS0527_TCGAT_TGACCA	BLF_CJS2253_TGCAT_TTAGGC	16.179863	-61.752351	16.02635	-61.72689	0.90282747
ALT_CJS0528_ACACA_TGACCA	BLF_CJS2253_TGCAT_TTAGGC	16.179863	-61.752351	16.02635	-61.72689	0.900823838
ALT_CJS0529_TGCAT_TGACCA	BLF_CJS2253_TGCAT_TTAGGC	16.179863	-61.752351	16.02635	-61.72689	0.901806297
ALT_CJS0530_ACGGT_TGACCA	BLF_CJS2253_TGCAT_TTAGGC	16.179863	-61.752351	16.02635	-61.72689	0.904049408
ALT_CJS0531_AGCTA_TGACCA	BLF_CJS2253_TGCAT_TTAGGC	16.179863	-61.752351	16.02635	-61.72689	0.902865538
ALT_CJS0532_CAACC_TGACCA	BLF_CJS2253_TGCAT_TTAGGC	16.179863	-61.752351	16.02635	-61.72689	0.902782174
ALT_CJS0533_CGATC_TGACCA	BLF_CJS2253_TGCAT_TTAGGC	16.179863	-61.752351	16.02635	-61.72689	0.902028949
ALT_CJS0180_AGCTA_ATCACG	BLF_CJS2253_TGCAT_TTAGGC	16.186455	-61.77876	16.02635	-61.72689	0.902261943
ALT_CJS0181_CAACC_ATCACG	BLF_CJS2253_TGCAT_TTAGGC	16.181451	-61.737464	16.02635	-61.72689	0.905444954
ALT_CJS0182_CGATC_ATCACG	BLF_CJS2253_TGCAT_TTAGGC	16.181451	-61.737464	16.02635	-61.72689	0.901665438
ALT_CJS0186_AAGGA_CGATGT	BLF_CJS2253_TGCAT_TTAGGC	16.181451	-61.737464	16.02635	-61.72689	0.902338812
ALT_CJS0187_GGTTG_CGATGT	BLF_CJS2253_TGCAT_TTAGGC	16.181451	-61.737464	16.02635	-61.72689	0.90137224
ALT_CJS0188_AATTA_CGATGT	BLF_CJS2253_TGCAT_TTAGGC	16.181451	-61.737464	16.02635	-61.72689	0.902328897
NMT_CJS0477_ACACA_TTAGGC	BLF_CJS2253_TGCAT_TTAGGC	16.200652	-61.780405	16.02635	-61.72689	0.90151563
NMT_CJS0478_TGCAT_TTAGGC	BLF_CJS2253_TGCAT_TTAGGC	16.200652	-61.780405	16.02635	-61.72689	0.902945918
NMT_CJS0479_ACGGT_TTAGGC	BLF_CJS2253_TGCAT_TTAGGC	16.200652	-61.780405	16.02635	-61.72689	0.905047692
NMT_CJS0480_AGCTA_TTAGGC	BLF_CJS2253_TGCAT_TTAGGC	16.200652	-61.780405	16.02635	-61.72689	0.901820423
NMT_CJS0481_CAACC_TTAGGC	BLF_CJS2253_TGCAT_TTAGGC	16.200652	-61.780405	16.02635	-61.72689	0.90363279
MGT_CJS2263_AATTA_TGACCA	BLF_CJS2253_TGCAT_TTAGGC	16.08348	-61.76092	16.02635	-61.72689	0.913213193
MGT_CJS2264_TCGAT_TGACCA	BLF_CJS2253_TGCAT_TTAGGC	16.08348	-61.76092	16.02635	-61.72689	0.914766374
MGT_CJS2265_ACACA_TGACCA	BLF_CJS2253_TGCAT_TTAGGC	16.08348	-61.76092	16.02635	-61.72689	0.912396557
MGT_CJS2266_TGCAT_TGACCA	BLF_CJS2253_TGCAT_TTAGGC	16.08348	-61.76092	16.02635	-61.72689	0.914427659
MGT_CJS2267_ACGGT_TGACCA	BLF_CJS2253_TGCAT_TTAGGC	16.08348	-61.76092	16.02635	-61.72689	0.916034006
MGT_CJS2268_AGCTA_TGACCA	BLF_CJS2253_TGCAT_TTAGGC	16.08348	-61.76092	16.02635	-61.72689	0.912654814
MGT_CJS2270_CAACC_TGACCA	BLF_CJS2253_TGCAT_TTAGGC	16.08348	-61.76092	16.02635	-61.72689	0.913422166
MGT_CJS2271_CGATC_TGACCA	BLF_CJS2253_TGCAT_TTAGGC	16.08348	-61.76092	16.02635	-61.72689	0.911325074
PPB_CEJ092_TGCAT_CGATGT	BLF_CJS2253_TGCAT_TTAGGC	16.195	-61.589811	16.02635	-61.72689	0.907913106
PPB_CEJ093_CAACC_CGATGT	BLF_CJS2253_TGCAT_TTAGGC	16.195	-61.589811	16.02635	-61.72689	0.906777977
PPB_CEJ094_GGTTG_CGATGT	BLF_CJS2253_TGCAT_TTAGGC	16.195	-61.589811	16.02635	-61.72689	0.9153801
PDC_CJS2034_ACGGT_CGATGT	BLF_CJS2253_TGCAT_TTAGGC	16.3535	-61.7553	16.02635	-61.72689	0.90021534
PDC_CJS2035_CAACC_CGATGT	BLF_CJS2253_TGCAT_TTAGGC	16.3535	-61.7553	16.02635	-61.72689	0.901631342
PDC_CJS2036_CGATC_TTAGGC	BLF_CJS2253_TGCAT_TTAGGC	16.3535	-61.7553	16.02635	-61.72689	0.899572108
PDC_CJS2037_CAACC_TGACCA	BLF_CJS2253_TGCAT_TTAGGC	16.3535	-61.7553	16.02635	-61.72689	0.898532268
PDC_CJS2038_ACACA_ATCACG	BLF_CJS2253_TGCAT_TTAGGC	16.3535	-61.7553	16.02635	-61.72689	0.903020843
PDC_CJS2039_AAGGA_CGATGT	BLF_CJS2253_TGCAT_TTAGGC	16.3535	-61.7553	16.02635	-61.72689	0.902603802
PDC_CJS2042_AATTA_TGACCA	BLF_CJS2253_TGCAT_TTAGGC	16.3535	-61.7553	16.02635	-61.72689	0.900563159
PDC_CJS246_AGCTA_CGATGT	BLF_CJS2253_TGCAT_TTAGGC	16.3535	-61.7553	16.02635	-61.72689	0.899486768
PDC_CJS280_ACACA_TGACCA	BLF_CJS2253_TGCAT_TTAGGC	16.3535	-61.7553	16.02635	-61.72689	0.901812338
PDC_CJS285_AAGGA_ATCACG	BLF_CJS2253_TGCAT_TTAGGC	16.3535	-61.7553	16.02635	-61.72689	0.899974733
PIG_CEJ0048_CGATC_TTAGGC	BLF_CJS2253_TGCAT_TTAGGC	16.150427	-61.774777	16.02635	-61.72689	0.904064451
PIG_CEJ0049_AACCA_TGACCA	BLF_CJS2253_TGCAT_TTAGGC	16.150427	-61.774777	16.02635	-61.72689	0.907777602
PIG_CEJ0051_AAGGA_TGACCA	BLF_CJS2253_TGCAT_TTAGGC	16.150427	-61.774777	16.02635	-61.72689	0.901565256
PIG_CEJ0052_GGTTG_TGACCA	BLF_CJS2253_TGCAT_TTAGGC	16.150427	-61.774777	16.02635	-61.72689	0.902905127
PIG_CEJ0053_AATTA_TGACCA	BLF_CJS2253_TGCAT_TTAGGC	16.150427	-61.774777	16.02635	-61.72689	0.903773942
PIG_CEJ0054_TCGAT_TGACCA	BLF_CJS2253_TGCAT_TTAGGC	16.150427	-61.774777	16.02635	-61.72689	0.90477997
PNE_CJS0470_AACCA_TTAGGC	BLF_CJS2253_TGCAT_TTAGGC	16.223051	-61.78065	16.02635	-61.72689	0.904936603
PNE_CJS0473_AAGGA_TTAGGC	BLF_CJS2253_TGCAT_TTAGGC	16.223051	-61.78065	16.02635	-61.72689	0.902424013
PNE_CJS0474_GGTTG_TTAGGC	BLF_CJS2253_TGCAT_TTAGGC	16.223051	-61.78065	16.02635	-61.72689	0.898347656
PNE_CJS0475_AATTA_TTAGGC	BLF_CJS2253_TGCAT_TTAGGC	16.223051	-61.78065	16.02635	-61.72689	0.900615627
PNE_CJS0476_TCGAT_TTAGGC	BLF_CJS2253_TGCAT_TTAGGC	16.223051	-61.78065	16.02635	-61.72689	0.900984769
PDV_CJS1978_GCATG_TGACCA	BLF_CJS2253_TGCAT_TTAGGC	16.168954	-61.585614	16.02635	-61.72689	0.904974348
PDV_CJS1979_AACCA_TGACCA	BLF_CJS2253_TGCAT_TTAGGC	16.168954	-61.585614	16.02635	-61.72689	0.90691031
PDV_CJS1980_CGATC_TGACCA	BLF_CJS2253_TGCAT_TTAGGC	16.168954	-61.585614	16.02635	-61.72689	0.907359565
PDV_CJS1982_TCGAT_TGACCA	BLF_CJS2253_TGCAT_TTAGGC	16.168954	-61.585614	16.02635	-61.72689	0.906565819
AmaS_CJS0484_AATTA_TTAGGC	BLF_CJS2253_TGCAT_TTAGGC	16.032595	-61.681713	16.02635	-61.72689	0.918797348
AmaS_CJS0486_TCGAT_TTAGGC	BLF_CJS2253_TGCAT_TTAGGC	16.032595	-61.681713	16.02635	-61.72689	0.916261369
AmaS_CJS0487_ACACA_TTAGGC	BLF_CJS2253_TGCAT_TTAGGC	16.032595	-61.681713	16.02635	-61.72689	0.915483424
AmaS_CJS0495_TGCAT_TTAGGC	BLF_CJS2253_TGCAT_TTAGGC	16.032595	-61.681713	16.02635	-61.72689	0.915358852
AmaS_CJS0502_AACCA_TGACCA	BLF_CJS2253_TGCAT_TTAGGC	16.032595	-61.681713	16.02635	-61.72689	0.914984952
STM_CEJ028_AACCA_ATCACG	BLF_CJS2253_TGCAT_TTAGGC	16.087515	-61.563462	16.02635	-61.72689	0.913298091
STM_CEJ029_CGATC_ATCACG	BLF_CJS2253_TGCAT_TTAGGC	16.087515	-61.563462	16.02635	-61.72689	0.911992568
STM_CEJ030_TCGAT_ATCACG	BLF_CJS2253_TGCAT_TTAGGC	16.087515	-61.563462	16.02635	-61.72689	0.91532653
STM_CEJ031_TGCAT_ATCACG	BLF_CJS2253_TGCAT_TTAGGC	16.087515	-61.563462	16.02635	-61.72689	0.911693421
STM_CEJ032_CAACC_ATCACG	BLF_CJS2253_TGCAT_TTAGGC	16.087515	-61.563462	16.02635	-61.72689	0.91529779
STM_CEJ033_GGTTG_ATCACG	BLF_CJS2253_TGCAT_TTAGGC	16.087515	-61.563462	16.02635	-61.72689	0.914077917
STM_CEJ034_AAGGA_ATCACG	BLF_CJS2253_TGCAT_TTAGGC	16.087515	-61.563462	16.02635	-61.72689	0.915058341
SSR_CJS383_GGTTG_ATCACG	BLF_CJS2253_TGCAT_TTAGGC	16.314312	-61.693776	16.02635	-61.72689	0.898742555
SSR_CJS384_TGCAT_CGATGT	BLF_CJS2253_TGCAT_TTAGGC	16.314312	-61.693776	16.02635	-61.72689	0.900552312
SSR_CJS385_AAGGA_TGACCA	BLF_CJS2253_TGCAT_TTAGGC	16.314312	-61.693776	16.02635	-61.72689	0.901521048
SSR_CJS386_GCATG_TTAGGC	BLF_CJS2253_TGCAT_TTAGGC	16.314312	-61.693776	16.02635	-61.72689	0.90480427
PGB_CJS2232_CAACC_ATCACG	BLF_CJS2253_TGCAT_TTAGGC	15.99685	-61.64636	16.02635	-61.72689	0.916246295
PGB_CJS2233_CGATC_ATCACG	BLF_CJS2253_TGCAT_TTAGGC	15.99685	-61.64636	16.02635	-61.72689	0.915112469
PGB_CJS2234_AACCA_CGATGT	BLF_CJS2253_TGCAT_TTAGGC	15.99685	-61.64636	16.02635	-61.72689	0.917253964
PGB_CJS2236_AAGGA_CGATGT	BLF_CJS2253_TGCAT_TTAGGC	15.99685	-61.64636	16.02635	-61.72689	0.915467399
PGB_CJS2237_GGTTG_CGATGT	BLF_CJS2253_TGCAT_TTAGGC	15.99685	-61.64636	16.02635	-61.72689	0.914916761
PGB_CJS2238_AATTA_CGATGT	BLF_CJS2253_TGCAT_TTAGGC	15.99685	-61.64636	16.02635	-61.72689	0.918961981
PGB_CJS2239_TCGAT_CGATGT	BLF_CJS2253_TGCAT_TTAGGC	15.99685	-61.64636	16.02635	-61.72689	0.916427558
PGB_CJS2240_ACACA_CGATGT	BLF_CJS2253_TGCAT_TTAGGC	15.99685	-61.64636	16.02635	-61.72689	0.917404595
PGB_CJS2241_TGCAT_CGATGT	BLF_CJS2253_TGCAT_TTAGGC	15.99685	-61.64636	16.02635	-61.72689	0.915905943
NTS_CJS2220_AACCA_ATCACG	BLF_CJS2254_ACGGT_TTAGGC	15.989334	-61.619294	16.02635	-61.72689	0.916970206
NTS_CJS2222_AAGGA_ATCACG	BLF_CJS2254_ACGGT_TTAGGC	15.989334	-61.619294	16.02635	-61.72689	0.91849255
NTS_CJS2225_GGTTG_ATCACG	BLF_CJS2254_ACGGT_TTAGGC	15.989334	-61.619294	16.02635	-61.72689	0.917413214
NTS_CJS2226_AATTA_ATCACG	BLF_CJS2254_ACGGT_TTAGGC	15.989334	-61.619294	16.02635	-61.72689	0.915791278
NTS_CJS2227_TCGAT_ATCACG	BLF_CJS2254_ACGGT_TTAGGC	15.989334	-61.619294	16.02635	-61.72689	0.916708268
NTS_CJS2228_ACACA_ATCACG	BLF_CJS2254_ACGGT_TTAGGC	15.989334	-61.619294	16.02635	-61.72689	0.916347561
NTS_CJS2229_TGCAT_ATCACG	BLF_CJS2254_ACGGT_TTAGGC	15.989334	-61.619294	16.02635	-61.72689	0.915407573
NTS_CJS2230_ACGGT_ATCACG	BLF_CJS2254_ACGGT_TTAGGC	15.989334	-61.619294	16.02635	-61.72689	0.918261141
NTS_CJS2231_AGCTA_ATCACG	BLF_CJS2254_ACGGT_TTAGGC	15.989334	-61.619294	16.02635	-61.72689	0.916016657
BLF_CJS2252_ACACA_TTAGGC	BLF_CJS2254_ACGGT_TTAGGC	16.02635	-61.72689	16.02635	-61.72689	0.920495653
BLF_CJS2253_TGCAT_TTAGGC	BLF_CJS2254_ACGGT_TTAGGC	16.02635	-61.72689	16.02635	-61.72689	0.921022217
BLF_CJS2255_AGCTA_TTAGGC	BLF_CJS2254_ACGGT_TTAGGC	16.02635	-61.72689	16.02635	-61.72689	0.918786662
BLF_CJS2256_CAACC_TTAGGC	BLF_CJS2254_ACGGT_TTAGGC	16.02635	-61.72689	16.02635	-61.72689	0.919224252
BLF_CJS2257_CGATC_TTAGGC	BLF_CJS2254_ACGGT_TTAGGC	16.02635	-61.72689	16.02635	-61.72689	0.920954535
BLF_CJS2258_AACCA_TGACCA	BLF_CJS2254_ACGGT_TTAGGC	16.02635	-61.72689	16.02635	-61.72689	0.92124687
BLF_CJS2260_AAGGA_TGACCA	BLF_CJS2254_ACGGT_TTAGGC	16.02635	-61.72689	16.02635	-61.72689	0.920998643
BLF_CJS2261_GGTTG_TGACCA	BLF_CJS2254_ACGGT_TTAGGC	16.02635	-61.72689	16.02635	-61.72689	0.920335741
SBO_CJS0393_ACACA_TGACCA	BLF_CJS2254_ACGGT_TTAGGC	16.116709	-61.771966	16.02635	-61.72689	0.911167988
SBO_CJS0394_TGCAT_TGACCA	BLF_CJS2254_ACGGT_TTAGGC	16.116709	-61.771966	16.02635	-61.72689	0.910631333
SBO_CJS0395_ACGGT_TGACCA	BLF_CJS2254_ACGGT_TTAGGC	16.116709	-61.771966	16.02635	-61.72689	0.912895109
SBO_CJS0396_AGCTA_TGACCA	BLF_CJS2254_ACGGT_TTAGGC	16.116709	-61.771966	16.02635	-61.72689	0.907549455
SBO_CJS0397_CAACC_TGACCA	BLF_CJS2254_ACGGT_TTAGGC	16.116709	-61.771966	16.02635	-61.72689	0.911709426
SBO_CJS0398_CGATC_TGACCA	BLF_CJS2254_ACGGT_TTAGGC	16.116709	-61.771966	16.02635	-61.72689	0.908200335
CAP_CEJ021_GCATG_ATCACG	BLF_CJS2254_ACGGT_TTAGGC	16.058325	-61.565645	16.02635	-61.72689	0.916498865
CAP_CEJ035_AGCTA_ATCACG	BLF_CJS2254_ACGGT_TTAGGC	16.058325	-61.565645	16.02635	-61.72689	0.911865143
CAP_CEJ036_ACACA_ATCACG	BLF_CJS2254_ACGGT_TTAGGC	16.058325	-61.565645	16.02635	-61.72689	0.912442611
CAP_CEJ037_AATTA_ATCACG	BLF_CJS2254_ACGGT_TTAGGC	16.058325	-61.565645	16.02635	-61.72689	0.91347354
CAP_CEJ039_ACGGT_ATCACG	BLF_CJS2254_ACGGT_TTAGGC	16.058325	-61.565645	16.02635	-61.72689	0.916313427
CAP_CEJ040_GCATG_CGATGT	BLF_CJS2254_ACGGT_TTAGGC	16.058325	-61.565645	16.02635	-61.72689	0.916119294
CAP_CEJ041_AACCA_CGATGT	BLF_CJS2254_ACGGT_TTAGGC	16.058325	-61.565645	16.02635	-61.72689	0.915463526
DSH_CJS251_AATTA_CGATGT	BLF_CJS2254_ACGGT_TTAGGC	16.31102	-61.787952	16.02635	-61.72689	0.900254959
DSH_CJS252_ACACA_TTAGGC	BLF_CJS2254_ACGGT_TTAGGC	16.31102	-61.787952	16.02635	-61.72689	0.906797777
DSS_CJS441_TGCAT_TTAGGC	BLF_CJS2254_ACGGT_TTAGGC	16.295782	-61.790836	16.02635	-61.72689	0.903375383
DSS_CJS442_CGATC_TGACCA	BLF_CJS2254_ACGGT_TTAGGC	16.295782	-61.790836	16.02635	-61.72689	0.90529695
DSS_CJS444_GCATG_CGATGT	BLF_CJS2254_ACGGT_TTAGGC	16.295782	-61.790836	16.02635	-61.72689	0.90636888
DSS_CJS446_GGTTG_TGACCA	BLF_CJS2254_ACGGT_TTAGGC	16.295782	-61.790836	16.02635	-61.72689	0.905859767
DSS_CJS447_AATTA_ATCACG	BLF_CJS2254_ACGGT_TTAGGC	16.295782	-61.790836	16.02635	-61.72689	0.902913073
DSS_CJS448_AACCA_ATCACG	BLF_CJS2254_ACGGT_TTAGGC	16.295782	-61.790836	16.02635	-61.72689	0.902720025
FRY_CJS449_CAACC_TTAGGC	BLF_CJS2254_ACGGT_TTAGGC	16.276983	-61.801793	16.02635	-61.72689	0.901166162
FRY_CJS450_AATTA_TTAGGC	BLF_CJS2254_ACGGT_TTAGGC	16.276983	-61.801793	16.02635	-61.72689	0.900745705
FRY_CJS451_CAACC_ATCACG	BLF_CJS2254_ACGGT_TTAGGC	16.276983	-61.801793	16.02635	-61.72689	0.904034057
FRY_CJS453_AACCA_CGATGT	BLF_CJS2254_ACGGT_TTAGGC	16.276983	-61.801793	16.02635	-61.72689	0.900429104
FRY_CJS454_AACCA_TTAGGC	BLF_CJS2254_ACGGT_TTAGGC	16.276983	-61.801793	16.02635	-61.72689	0.904425964
FRY_CJS455_CGATC_CGATGT	BLF_CJS2254_ACGGT_TTAGGC	16.276983	-61.801793	16.02635	-61.72689	0.901349283
FRY_CJS456_GCATG_TGACCA	BLF_CJS2254_ACGGT_TTAGGC	16.276983	-61.801793	16.02635	-61.72689	0.908477048
FRY_CJS458_AACCA_TGACCA	BLF_CJS2254_ACGGT_TTAGGC	16.276983	-61.801793	16.02635	-61.72689	0.901494456
FRY_CJS459_GGTTG_CGATGT	BLF_CJS2254_ACGGT_TTAGGC	16.276983	-61.801793	16.02635	-61.72689	0.90456438
SFY_CJS0460_AATTA_CGATGT	BLF_CJS2254_ACGGT_TTAGGC	16.253594	-61.79624	16.02635	-61.72689	0.897287469
SFY_CJS0461_TCGAT_CGATGT	BLF_CJS2254_ACGGT_TTAGGC	16.253594	-61.79624	16.02635	-61.72689	0.902487339
SFY_CJS0462_ACACA_CGATGT	BLF_CJS2254_ACGGT_TTAGGC	16.253594	-61.79624	16.02635	-61.72689	0.898889287
SFY_CJS0463_TGCAT_CGATGT	BLF_CJS2254_ACGGT_TTAGGC	16.253594	-61.79624	16.02635	-61.72689	0.905618579
SFY_CJS0464_ACGGT_CGATGT	BLF_CJS2254_ACGGT_TTAGGC	16.253594	-61.79624	16.02635	-61.72689	0.899871363
SFY_CJS0465_AGCTA_CGATGT	BLF_CJS2254_ACGGT_TTAGGC	16.253594	-61.79624	16.02635	-61.72689	0.899834346
SFY_CJS0466_CAACC_CGATGT	BLF_CJS2254_ACGGT_TTAGGC	16.253594	-61.79624	16.02635	-61.72689	0.903499379
SFY_CJS0467_CGATC_CGATGT	BLF_CJS2254_ACGGT_TTAGGC	16.253594	-61.79624	16.02635	-61.72689	0.898287455
LGA_CJS388_ACGGT_ATCACG	BLF_CJS2254_ACGGT_TTAGGC	16.322066	-61.788142	16.02635	-61.72689	0.902658449
LGA_CJS389_AAGGA_TTAGGC	BLF_CJS2254_ACGGT_TTAGGC	16.322066	-61.788142	16.02635	-61.72689	0.90061085
LGA_CJS390_AGCTA_ATCACG	BLF_CJS2254_ACGGT_TTAGGC	16.322066	-61.788142	16.02635	-61.72689	0.902346207
LGA_CJS391_TGCAT_TGACCA	BLF_CJS2254_ACGGT_TTAGGC	16.322066	-61.788142	16.02635	-61.72689	0.908729708
SRG_CJS2066_CAACC_TGACCA	BLF_CJS2254_ACGGT_TTAGGC	16.1234	-61.5752	16.02635	-61.72689	0.906546416
SRG_CJS2067_GGTTG_TGACCA	BLF_CJS2254_ACGGT_TTAGGC	16.1234	-61.5752	16.02635	-61.72689	0.908651447
SRG_CJS2068_AAGGA_TGACCA	BLF_CJS2254_ACGGT_TTAGGC	16.1234	-61.5752	16.02635	-61.72689	0.916550498
SRG_CJS2069_AGCTA_TGACCA	BLF_CJS2254_ACGGT_TTAGGC	16.1234	-61.5752	16.02635	-61.72689	0.909231009
SRG_CJS2072_ACACA_TGACCA	BLF_CJS2254_ACGGT_TTAGGC	16.1234	-61.5752	16.02635	-61.72689	0.911320996
SRG_CJS2073_AATTA_TGACCA	BLF_CJS2254_ACGGT_TTAGGC	16.1234	-61.5752	16.02635	-61.72689	0.912558406
SRG_CJS2074_ACGGT_TGACCA	BLF_CJS2254_ACGGT_TTAGGC	16.1234	-61.5752	16.02635	-61.72689	0.911886411
NGB_CJS2242_ACGGT_CGATGT	BLF_CJS2254_ACGGT_TTAGGC	16.00621	-61.69162	16.02635	-61.72689	0.917088391
NGB_CJS2243_AGCTA_CGATGT	BLF_CJS2254_ACGGT_TTAGGC	16.00621	-61.69162	16.02635	-61.72689	0.918389199
NGB_CJS2244_CAACC_CGATGT	BLF_CJS2254_ACGGT_TTAGGC	16.00621	-61.69162	16.02635	-61.72689	0.91833059
NGB_CJS2245_CGATC_CGATGT	BLF_CJS2254_ACGGT_TTAGGC	16.00621	-61.69162	16.02635	-61.72689	0.920144599
NGB_CJS2246_AACCA_TTAGGC	BLF_CJS2254_ACGGT_TTAGGC	16.00621	-61.69162	16.02635	-61.72689	0.919718355
NGB_CJS2248_AAGGA_TTAGGC	BLF_CJS2254_ACGGT_TTAGGC	16.00621	-61.69162	16.02635	-61.72689	0.919423642
NGB_CJS2249_GGTTG_TTAGGC	BLF_CJS2254_ACGGT_TTAGGC	16.00621	-61.69162	16.02635	-61.72689	0.919871491
NGB_CJS2250_AATTA_TTAGGC	BLF_CJS2254_ACGGT_TTAGGC	16.00621	-61.69162	16.02635	-61.72689	0.918415631
NGB_CJS2251_TCGAT_TTAGGC	BLF_CJS2254_ACGGT_TTAGGC	16.00621	-61.69162	16.02635	-61.72689	0.918847999
LMN_CJS221_TCGAT_TGACCA	BLF_CJS2254_ACGGT_TTAGGC	16.262301	-61.645433	16.02635	-61.72689	0.904619746
LMN_CJS222_ACGGT_TGACCA	BLF_CJS2254_ACGGT_TTAGGC	16.262301	-61.645433	16.02635	-61.72689	0.904364838
LMN_CJS223_TCGAT_TTAGGC	BLF_CJS2254_ACGGT_TTAGGC	16.262301	-61.645433	16.02635	-61.72689	0.899792707
LMN_CJS376_ACACA_CGATGT	BLF_CJS2254_ACGGT_TTAGGC	16.262301	-61.645433	16.02635	-61.72689	0.901142893
LMN_CJS377_AGCTA_TGACCA	BLF_CJS2254_ACGGT_TTAGGC	16.262301	-61.645433	16.02635	-61.72689	0.902030304
LMN_CJS378_CGATC_ATCACG	BLF_CJS2254_ACGGT_TTAGGC	16.262301	-61.645433	16.02635	-61.72689	0.898683555
LMN_CJS380_TCGAT_ATCACG	BLF_CJS2254_ACGGT_TTAGGC	16.262301	-61.645433	16.02635	-61.72689	0.89996572
LMN_CJS381_ACGGT_TTAGGC	BLF_CJS2254_ACGGT_TTAGGC	16.262301	-61.645433	16.02635	-61.72689	0.903552089
LMN_CJS382_AGCTA_TTAGGC	BLF_CJS2254_ACGGT_TTAGGC	16.262301	-61.645433	16.02635	-61.72689	0.902324241
ALT_CJS0126_ACGGT_ATCACG	BLF_CJS2254_ACGGT_TTAGGC	16.186455	-61.77876	16.02635	-61.72689	0.9084806
ALT_CJS0189_TCGAT_CGATGT	BLF_CJS2254_ACGGT_TTAGGC	16.186455	-61.77876	16.02635	-61.72689	0.905361102
ALT_CJS0190_ACACA_CGATGT	BLF_CJS2254_ACGGT_TTAGGC	16.186455	-61.77876	16.02635	-61.72689	0.903712949
ALT_CJS0191_TGCAT_CGATGT	BLF_CJS2254_ACGGT_TTAGGC	16.186455	-61.77876	16.02635	-61.72689	0.90377429
ALT_CJS0524_AAGGA_TGACCA	BLF_CJS2254_ACGGT_TTAGGC	16.179863	-61.752351	16.02635	-61.72689	0.903214401
ALT_CJS0525_GGTTG_TGACCA	BLF_CJS2254_ACGGT_TTAGGC	16.179863	-61.752351	16.02635	-61.72689	0.905046249
ALT_CJS0526_AATTA_TGACCA	BLF_CJS2254_ACGGT_TTAGGC	16.179863	-61.752351	16.02635	-61.72689	0.903644676
ALT_CJS0527_TCGAT_TGACCA	BLF_CJS2254_ACGGT_TTAGGC	16.179863	-61.752351	16.02635	-61.72689	0.904022594
ALT_CJS0528_ACACA_TGACCA	BLF_CJS2254_ACGGT_TTAGGC	16.179863	-61.752351	16.02635	-61.72689	0.901181776
ALT_CJS0529_TGCAT_TGACCA	BLF_CJS2254_ACGGT_TTAGGC	16.179863	-61.752351	16.02635	-61.72689	0.902834386
ALT_CJS0530_ACGGT_TGACCA	BLF_CJS2254_ACGGT_TTAGGC	16.179863	-61.752351	16.02635	-61.72689	0.905001568
ALT_CJS0531_AGCTA_TGACCA	BLF_CJS2254_ACGGT_TTAGGC	16.179863	-61.752351	16.02635	-61.72689	0.902120108
ALT_CJS0532_CAACC_TGACCA	BLF_CJS2254_ACGGT_TTAGGC	16.179863	-61.752351	16.02635	-61.72689	0.903626668
ALT_CJS0533_CGATC_TGACCA	BLF_CJS2254_ACGGT_TTAGGC	16.179863	-61.752351	16.02635	-61.72689	0.903249424
ALT_CJS0180_AGCTA_ATCACG	BLF_CJS2254_ACGGT_TTAGGC	16.186455	-61.77876	16.02635	-61.72689	0.902648194
ALT_CJS0181_CAACC_ATCACG	BLF_CJS2254_ACGGT_TTAGGC	16.181451	-61.737464	16.02635	-61.72689	0.905895732
ALT_CJS0182_CGATC_ATCACG	BLF_CJS2254_ACGGT_TTAGGC	16.181451	-61.737464	16.02635	-61.72689	0.903507325
ALT_CJS0186_AAGGA_CGATGT	BLF_CJS2254_ACGGT_TTAGGC	16.181451	-61.737464	16.02635	-61.72689	0.901615866
ALT_CJS0187_GGTTG_CGATGT	BLF_CJS2254_ACGGT_TTAGGC	16.181451	-61.737464	16.02635	-61.72689	0.902072909
ALT_CJS0188_AATTA_CGATGT	BLF_CJS2254_ACGGT_TTAGGC	16.181451	-61.737464	16.02635	-61.72689	0.903216237
NMT_CJS0477_ACACA_TTAGGC	BLF_CJS2254_ACGGT_TTAGGC	16.200652	-61.780405	16.02635	-61.72689	0.902722888
NMT_CJS0478_TGCAT_TTAGGC	BLF_CJS2254_ACGGT_TTAGGC	16.200652	-61.780405	16.02635	-61.72689	0.904330218
NMT_CJS0479_ACGGT_TTAGGC	BLF_CJS2254_ACGGT_TTAGGC	16.200652	-61.780405	16.02635	-61.72689	0.905762135
NMT_CJS0480_AGCTA_TTAGGC	BLF_CJS2254_ACGGT_TTAGGC	16.200652	-61.780405	16.02635	-61.72689	0.90162275
NMT_CJS0481_CAACC_TTAGGC	BLF_CJS2254_ACGGT_TTAGGC	16.200652	-61.780405	16.02635	-61.72689	0.901190216
MGT_CJS2263_AATTA_TGACCA	BLF_CJS2254_ACGGT_TTAGGC	16.08348	-61.76092	16.02635	-61.72689	0.914699149
MGT_CJS2264_TCGAT_TGACCA	BLF_CJS2254_ACGGT_TTAGGC	16.08348	-61.76092	16.02635	-61.72689	0.914260747
MGT_CJS2265_ACACA_TGACCA	BLF_CJS2254_ACGGT_TTAGGC	16.08348	-61.76092	16.02635	-61.72689	0.912624857
MGT_CJS2266_TGCAT_TGACCA	BLF_CJS2254_ACGGT_TTAGGC	16.08348	-61.76092	16.02635	-61.72689	0.914517157
MGT_CJS2267_ACGGT_TGACCA	BLF_CJS2254_ACGGT_TTAGGC	16.08348	-61.76092	16.02635	-61.72689	0.916299254
MGT_CJS2268_AGCTA_TGACCA	BLF_CJS2254_ACGGT_TTAGGC	16.08348	-61.76092	16.02635	-61.72689	0.912575423
MGT_CJS2270_CAACC_TGACCA	BLF_CJS2254_ACGGT_TTAGGC	16.08348	-61.76092	16.02635	-61.72689	0.913450974
MGT_CJS2271_CGATC_TGACCA	BLF_CJS2254_ACGGT_TTAGGC	16.08348	-61.76092	16.02635	-61.72689	0.913171155
PPB_CEJ092_TGCAT_CGATGT	BLF_CJS2254_ACGGT_TTAGGC	16.195	-61.589811	16.02635	-61.72689	0.908678865
PPB_CEJ093_CAACC_CGATGT	BLF_CJS2254_ACGGT_TTAGGC	16.195	-61.589811	16.02635	-61.72689	0.908914159
PPB_CEJ094_GGTTG_CGATGT	BLF_CJS2254_ACGGT_TTAGGC	16.195	-61.589811	16.02635	-61.72689	0.918562489
PDC_CJS2034_ACGGT_CGATGT	BLF_CJS2254_ACGGT_TTAGGC	16.3535	-61.7553	16.02635	-61.72689	0.901916713
PDC_CJS2035_CAACC_CGATGT	BLF_CJS2254_ACGGT_TTAGGC	16.3535	-61.7553	16.02635	-61.72689	0.902150972
PDC_CJS2036_CGATC_TTAGGC	BLF_CJS2254_ACGGT_TTAGGC	16.3535	-61.7553	16.02635	-61.72689	0.901489601
PDC_CJS2037_CAACC_TGACCA	BLF_CJS2254_ACGGT_TTAGGC	16.3535	-61.7553	16.02635	-61.72689	0.900505241
PDC_CJS2038_ACACA_ATCACG	BLF_CJS2254_ACGGT_TTAGGC	16.3535	-61.7553	16.02635	-61.72689	0.902896929
PDC_CJS2039_AAGGA_CGATGT	BLF_CJS2254_ACGGT_TTAGGC	16.3535	-61.7553	16.02635	-61.72689	0.902709051
PDC_CJS2042_AATTA_TGACCA	BLF_CJS2254_ACGGT_TTAGGC	16.3535	-61.7553	16.02635	-61.72689	0.90130814
PDC_CJS246_AGCTA_CGATGT	BLF_CJS2254_ACGGT_TTAGGC	16.3535	-61.7553	16.02635	-61.72689	0.900618765
PDC_CJS280_ACACA_TGACCA	BLF_CJS2254_ACGGT_TTAGGC	16.3535	-61.7553	16.02635	-61.72689	0.905055024
[truncated: 27,071 more rows]
