# Supplementary material for: Influence of geographic isolation and the environment on gene flow among phenotypically diverse lizards
Source: Heredity (Edinb). 2024 Sep 12;133(5):317–30. doi: 10.1038/s41437-024-00716-y (PMC11528109; doi:10.1038/s41437-024-00716-y)
Supplement: Supplementary file 5 — Supplemental Material - Generalized Dissimilarity Modeling Data [file 41437_2024_716_MOESM5_ESM.csv]

species	site	bio_01	bio_12	Head	Lateral_Body	Dewlap	Tail	Slope	Aspect	DEM	Lat	Long
spp1	AB	249	1982	78.4	86.2	49.3	101.4	7.6	169.4	122	647744.37	1768246.66
spp2	Ba	247	1965	67.7	76.9	53.1	84.5	5.6	255.5	240	636203.74	1772267.89
spp3	Bz	255	1456.5	43.5	75.5	51.3	96	5.4	262.6	32	665851.23	1810458.24
spp4	Cb	257	1403	74.5	91.6	50.8	99.8	11.2	302	34	675577.57	1798511.14
spp5	CBE	259	1696	71.7	94.8	54.5	109.5	0.3	251.6	17	653433.01	1775918.35
spp6	Co	253	1845	97.3	86.7	50.5	101.5	5.4	182.5	35	662769.01	1794583.31
spp7	De_DS	251.5	2066.5	105.8	95.9	53.5	122.5	6.1	263.3	187	629186.41	1802036.17
spp8	Dv	258	1317	59.2	71.2	49.6	69.8	2.7	105.3	39	681181.2	1801337.9
spp9	Fe	250	2150	75.3	85.1	53	117.7	1.7	236.3	10	628027.85	1799949.32
spp10	Fo	254	1641	94.8	97.6	55.4	109.6	6.4	111.8	54	671275.67	1796385.53
spp11	GA	260	1681	114.4	102.3	59.8	120.6	4	266.6	12	629457.04	1804945.86
spp12	Go	256	2061	81.7	98.6	45.1	112.8	6.4	146.9	11	652361.05	1783111.45
spp13	GrN	226	2856	81.3	89.5	57.6	105.5	10.8	276.7	347	639991.69	1770063.09
spp14	ME	258	1461	70.7	88.7	56.6	104	0.9	90	4	664825.83	1806771.03
spp15	Mr	257	1670	58.7	77.6	54.2	125.1	5.6	171.9	39	632524.74	1778566.54
spp16	PB	256	2127	99.4	89.8	54.6	113.3	5.6	105.9	7	650744.12	1791022.9
spp17	PC	260	1644	100.9	98.2	63.7	109.1	2.5	21.8	11	632944.6	1808444.86
spp18	Pe	257	1378	49.6	65.7	50.6	114.5	1.8	225	34	663937.44	1816023.1
spp19	Pi	256	1850	68.2	71.4	55.4	101.2	5.4	2.5	16	630998.51	1785964.54
spp20	PP	255	1815	102.9	95.5	61.3	109.2	2.5	158.2	7	657088.28	1794398.88
spp21	PV	258	2022	83.6	81.7	52.6	87.3	1.7	116.6	7	651212.63	1788144.07
spp22	SM	258	1850	92.5	83.7	56.9	102.4	4.7	36.9	22	653644.15	1779149.65
spp23	SR	255	1873	83.2	93.1	53.6	110.5	1.1	14	50	639544.66	1804150.17
spp24	TR	236	2621	78.7	90.6	61.4	112	10.7	104.7	345	644841.85	1769058.52
